# Supplementary material for: Single-cell analysis of the peripheral immune landscape in Parkinson’s disease: insights into dendritic cell and CD4+ T-cell transcriptomics
Source: NPJ Parkinsons Dis. 2026 Feb 11;12:73. doi: 10.1038/s41531-026-01283-1 (PMC13004879; doi:10.1038/s41531-026-01283-1)
Supplement: Supplementary file 2 — Supplementary Data 1 [file 41531_2026_1283_MOESM2_ESM.csv]

Sample	Estimated.Number.of.Cells	Mean.Reads.per.Cell	Median.Genes.per.Cell	Number.of.Reads	Valid.Barcodes	Sequencing.Saturation	Q30.Bases.in.Barcode	Q30.Bases.in.RNA.Read	Q30.Bases.in.UMI	Reads.Mapped.to.Genome	Reads.Mapped.Confidently.to.Genome	Reads.Mapped.Confidently.to.Intergenic.Regions	Reads.Mapped.Confidently.to.Intronic.Regions	Reads.Mapped.Confidently.to.Exonic.Regions	Reads.Mapped.Confidently.to.Transcriptome	Reads.Mapped.Antisense.to.Gene	Fraction.Reads.in.Cells	Total.Genes.Detected	Median.UMI.Counts.per.Cell
S01	4,419	19,942	2,048	88,124,656	91.9%	50.5%	98.4%	93.2%	97.8%	93.9%	83.8%	3.1%	6.1%	74.6%	72.6%	7.6%	94.5%	23,536	5,551
S02	2,799	34,299	2,090	96,003,578	91.2%	67.4%	98.4%	93.8%	97.9%	94.2%	84.2%	3.7%	7.7%	72.7%	71.1%	8.8%	95.3%	23,369	5,554
S03	3,764	23,381	2,024	88,007,253	91.7%	56.7%	98.5%	94.0%	97.9%	94.9%	83.6%	3.0%	7.2%	73.4%	71.7%	8.2%	92.9%	23,620	5,123
S04	4,226	22,482	2,118	95,007,690	90.3%	53.4%	98.3%	93.2%	97.8%	93.3%	83.2%	3.6%	9.1%	70.5%	69.5%	9.6%	94.7%	24,559	5,213
S05	1,273	85,833	2,389	109,264,856	90.1%	77.8%	97.5%	87.6%	96.5%	80.9%	62.2%	4.9%	8.0%	49.3%	51.7%	5.1%	85.5%	22,577	6,422
S06	2,373	63,267	2,525	150,133,333	89.5%	78.0%	97.3%	90.9%	96.4%	91.6%	78.3%	3.9%	7.8%	66.6%	66.5%	7.3%	98.1%	24,011	7,087
S07	1,580	70,386	2,388	111,210,540	90.4%	78.3%	97.7%	89.3%	96.7%	86.2%	67.8%	4.5%	11.8%	51.5%	56.6%	6.1%	87.8%	23,003	6,183
S08	2,341	46,128	2,623	107,984,607	91.3%	70.3%	97.2%	91.2%	96.3%	93.6%	82.6%	3.3%	8.8%	70.6%	71.3%	7.4%	97.3%	23,880	7,155
S09	1,627	46,967	2,190	76,415,222	91.3%	65.3%	98.3%	91.1%	97.9%	86.0%	60.8%	3.7%	17.5%	39.6%	51.8%	4.8%	80.5%	23,060	5,336
S10	1,931	45,196	1,998	87,272,644	90.9%	53.3%	98.5%	91.5%	98.0%	86.9%	47.1%	3.0%	16.1%	28.0%	40.0%	3.7%	67.8%	23,071	4,375
S11	703	130,728	2,631	91,901,813	91.0%	87.8%	98.4%	93.0%	97.9%	91.0%	77.5%	4.1%	10.0%	63.4%	66.1%	6.6%	93.6%	21,618	6,944
S12	2,593	37,454	1,762	97,116,938	91.8%	54.8%	98.5%	90.1%	98.0%	82.0%	51.1%	2.9%	16.5%	31.7%	43.7%	4.0%	74.3%	23,656	3,809
S13	2,865	38,775	1,983	111,089,654	88.7%	70.1%	98.0%	92.5%	97.2%	93.7%	73.8%	3.4%	7.8%	62.6%	63.5%	6.3%	89.0%	22,564	5,348
S14	916	112,160	2,505	102,738,509	88.8%	85.8%	97.8%	92.2%	97.1%	92.9%	72.4%	3.7%	9.3%	59.5%	60.8%	7.3%	90.8%	21,907	7,077
S15	1,072	98,027	2,620	105,085,239	89.3%	82.9%	97.9%	92.1%	97.2%	92.4%	72.8%	3.7%	8.9%	60.3%	61.4%	7.2%	93.6%	22,307	7,222
S16	1,557	68,038	2,100	105,934,505	89.6%	83.1%	97.8%	92.7%	97.2%	94.0%	75.3%	3.3%	7.8%	64.2%	64.1%	7.3%	95.8%	22,004	5,666
S21	2,678	28,161	1,902	75,414,766	90.9%	57.9%	98.8%	92.0%	98.3%	86.6%	68.7%	4.2%	16.6%	47.9%	57.4%	6.5%	82.6%	23,131	4,683
S22	2,846	24,815	1,910	70,623,161	91.0%	49.1%	98.8%	92.3%	98.3%	87.3%	72.0%	4.1%	17.2%	50.7%	60.6%	6.8%	83.9%	23,642	4,717
S23	2,739	26,110	1,813	71,516,100	90.6%	51.2%	98.6%	90.1%	98.2%	81.4%	63.0%	3.8%	17.5%	41.8%	52.8%	5.9%	79.8%	23,366	4,446
S24	3,439	21,509	1,919	73,968,089	90.5%	54.5%	98.7%	93.7%	98.2%	92.5%	79.6%	3.4%	8.0%	68.2%	68.0%	7.6%	96.3%	23,492	5,255
S25	2,378	49,692	1,603	118,168,115	92.7%	75.1%	97.7%	89.4%	96.8%	86.4%	67.1%	3.8%	22.6%	40.7%	57.6%	5.0%	69.9%	22,743	3,422
S26	2,476	49,137	2,075	121,662,728	91.7%	65.0%	97.4%	88.9%	96.6%	86.1%	63.2%	3.3%	19.8%	40.2%	53.8%	5.5%	75.9%	23,892	4,842
S27	2,434	46,322	2,074	112,748,912	91.8%	63.8%	97.3%	89.4%	96.5%	88.4%	69.5%	3.7%	18.7%	47.2%	59.0%	6.3%	74.2%	23,723	5,092
S28	2,830	40,302	1,766	114,053,338	91.8%	61.9%	97.3%	87.3%	96.4%	82.8%	58.3%	3.4%	20.2%	34.7%	49.2%	5.1%	74.2%	24,158	3,758
S29	4,042	27,122	639	109,627,274	92.6%	61.9%	97.7%	85.4%	96.8%	75.0%	53.3%	3.4%	21.2%	28.6%	44.5%	4.8%	55.9%	22,739	936
S30	2,261	58,046	1,828	131,242,138	91.6%	61.8%	97.4%	86.2%	96.7%	77.6%	55.0%	3.6%	22.0%	29.5%	45.7%	5.2%	63.4%	23,983	3,997
S31	1,966	52,605	2,058	103,421,083	91.2%	71.1%	97.6%	87.7%	96.7%	83.2%	64.9%	3.3%	16.2%	45.4%	55.2%	5.9%	81.1%	23,164	5,198
S32	2,452	43,821	2,154	107,448,912	92.2%	65.2%	97.8%	88.0%	97.0%	82.2%	64.4%	3.4%	14.1%	46.9%	54.5%	5.9%	84.4%	24,026	5,406
