# Supplementary material for: Single-cell analysis of the peripheral immune landscape in Parkinson’s disease: insights into dendritic cell and CD4+ T-cell transcriptomics
Source: NPJ Parkinsons Dis. 2026 Feb 11;12:73. doi: 10.1038/s41531-026-01283-1 (PMC13004879; doi:10.1038/s41531-026-01283-1)
Supplement: Supplementary file 3 — Supplementary Data 2 [file 41531_2026_1283_MOESM3_ESM.xlsx]

## Sheet: CD4 Naive
Gene	average log2FC	p-value	adjusted p-value
RPL3	0.526427	1.85376e-154	4.79735e-150
MT-CO2	0.51813	1.50706e-111	3.90013e-107
MT-ATP6	0.625407	5.32838e-107	1.37893e-102
RPS18	0.403883	1.26086e-105	3.26299e-101
RPS19	0.322069	2.07453e-98	5.36868e-94
RPS26	0.954919	9.20197e-94	2.38138e-89
RPL13	0.280751	2.22079e-90	5.74717e-86
MT-ND3	0.662047	1.12203e-84	2.9037e-80
HLA-B	0.339398	1.7474e-77	4.5221e-73
RPS6	0.308025	1.08008e-76	2.79513e-72
EEF2	0.407283	2.32073e-71	6.00583e-67
MT-CO3	0.39857	3.8042e-67	9.84488e-63
TXNIP	-0.447782	1.0118e-59	2.61845e-55
RPS9	0.31279	1.96065e-59	5.07398e-55
RPL26	0.233895	2.86104e-59	7.4041e-55
RPS10	1.06532	4.01336e-53	1.03862e-48
MALAT1	-0.326483	1.08945e-50	2.81939e-46
RPL4	0.349086	1.37278e-49	3.55261e-45
RPS20	-0.478519	3.14018e-47	8.12648e-43
MT-ATP8	1.08183	4.00957e-45	1.03764e-40
RPS4Y1	-0.73522	8.39613e-44	2.17284e-39
HLA-C	0.281262	1.73429e-42	4.48817e-38
RPL15	0.266207	1.16863e-41	3.0243e-37
RPL13A	-0.270451	1.19675e-38	3.09706e-34
KCNAB2	1.30304	1.44207e-37	3.73194e-33
RPS27	0.257904	1.13978e-35	2.94964e-31
EEF1G	0.260726	2.15316e-35	5.57216e-31
RPL18A	0.148407	2.84582e-35	7.3647e-31
MT-CYB	0.255799	7.64433e-34	1.97828e-29
RPS25	0.159996	1.66159e-33	4.30003e-29
MT-ND4L	0.40679	1.06662e-32	2.76031e-28
IFITM3	-1.07079	1.01214e-31	2.61933e-27
RPL9	0.190638	4.0587e-31	1.05035e-26
MTRNR2L12	0.552736	2.64208e-30	6.83744e-26
RPL27	0.278585	1.44971e-29	3.75169e-25
RPS27A	-0.156032	7.11738e-29	1.84191e-24
PIM2	0.722398	1.18314e-28	3.06186e-24
RPL7	-0.284734	1.31533e-27	3.40394e-23
RPS8	-0.175856	7.69398e-27	1.99113e-22
RPL36	0.17432	5.16268e-26	1.33605e-21
EIF3D	0.612604	1.82659e-25	4.72704e-21
CORO1A	0.32665	6.7513e-25	1.74717e-20
LCLAT1	1.43533	1.10946e-24	2.87117e-20
RPLP2	-0.180141	4.00988e-24	1.03772e-19
RPL21	0.138708	2.86958e-23	7.42619e-19
STMN3	0.579834	1.27537e-22	3.30052e-18
EIF3L	0.400129	1.37062e-22	3.54702e-18
B2M	-0.159708	3.19719e-22	8.274e-18
TMSB4X	0.178858	4.02331e-22	1.04119e-17
RPS12	-0.13069	1.49011e-21	3.85626e-17
RPS5	0.135814	4.50051e-21	1.16469e-16
XBP1	0.680582	7.15249e-21	1.85099e-16
PTPRCAP	1.12632	7.39253e-21	1.91311e-16
RPL12	-0.150661	7.69499e-21	1.99139e-16
RACK1	0.141467	1.50159e-20	3.88597e-16
RPL23A	0.165953	1.70981e-20	4.42482e-16
ACTN1	0.550732	6.657e-20	1.72277e-15
CD27	0.443242	1.05178e-19	2.72191e-15
TBC1D10C	0.397956	2.53485e-19	6.55994e-15
RPL36AL	-0.260422	5.70103e-19	1.47537e-14
RPS15	0.10459	5.88174e-19	1.52213e-14
NOP53	0.270166	9.34009e-19	2.41712e-14
ARHGEF1	0.406868	1.0456e-18	2.7059e-14
TMC8	0.500312	1.10532e-18	2.86047e-14
IMPDH2	0.657115	1.27273e-18	3.29369e-14
MAPRE2	0.747463	1.58451e-18	4.10056e-14
MAML2	0.485018	2.20769e-18	5.71328e-14
APBA2	0.781748	3.35526e-18	8.68308e-14
ZAP70	0.468756	3.82163e-18	9.88999e-14
RPL17	0.141519	4.38424e-18	1.1346e-13
TUBA1B	0.47885	4.70124e-18	1.21663e-13
BIN1	0.492632	4.76563e-18	1.2333e-13
AMBRA1	1.0315	9.88381e-18	2.55783e-13
ACTG1	0.314199	1.15417e-17	2.98687e-13
RPL35	0.161908	1.68141e-17	4.35133e-13
FP236383.3	1.24735	1.76601e-17	4.57027e-13
BTF3	0.188916	2.17559e-17	5.63021e-13
RNASET2	0.463189	2.66564e-17	6.89842e-13
S1PR4	0.576818	2.71075e-17	7.01514e-13
UBASH3A	0.821372	2.85337e-17	7.38423e-13
VPS51	0.537122	3.78277e-17	9.78942e-13
TRIM28	0.616021	6.06798e-17	1.57033e-12
EIF4A2	0.39726	9.58876e-17	2.48147e-12
EIF3G	0.321377	1.08231e-16	2.80091e-12
TCF7	0.231937	1.31977e-16	3.41542e-12
PCBP1	0.303375	1.88799e-16	4.88593e-12
MT-ND1	0.242494	2.96363e-16	7.66958e-12
SEMA4D	0.589192	3.32317e-16	8.60002e-12
PIK3CD	0.582315	3.5841e-16	9.27529e-12
ARHGAP4	0.528928	5.30013e-16	1.37162e-11
GRAMD1A	0.603082	6.00574e-16	1.55422e-11
RPL28	-0.107273	6.92179e-16	1.79129e-11
CALR	0.521092	8.37572e-16	2.16755e-11
FTH1	-0.201891	1.00672e-15	2.60528e-11
FMN1	4.51186	1.27465e-15	3.29866e-11
PYCR2	0.596255	1.50066e-15	3.88356e-11
KDM6A	0.859318	1.55147e-15	4.01505e-11
ALDOA	0.596006	1.64895e-15	4.26731e-11
AC245407.2	0.716376	1.81139e-15	4.68771e-11
TMEM8A	-0.881118	1.9326e-15	5.00137e-11
UBA1	0.985283	4.58452e-15	1.18643e-10
EVL	0.265487	4.76163e-15	1.23226e-10
P2RY8	0.499009	5.37943e-15	1.39214e-10
RPS16	0.143921	6.20564e-15	1.60596e-10
PTOV1	0.709054	7.38035e-15	1.90996e-10
CENPK	0.872039	8.39365e-15	2.17219e-10
RETREG1	0.735429	9.19074e-15	2.37847e-10
CALM3	0.397483	1.1711e-14	3.03069e-10
TMC6	0.531539	1.22816e-14	3.17836e-10
PIM1	0.522553	1.25752e-14	3.25433e-10
ICAM3	0.341791	1.30367e-14	3.37377e-10
CD6	0.398373	1.69856e-14	4.39571e-10
DDOST	0.537643	1.82043e-14	4.71109e-10
TPT1	0.134688	1.90723e-14	4.93573e-10
FLT3LG	0.3641	2.03506e-14	5.26654e-10
TUBA4A	0.546927	2.35409e-14	6.09215e-10
PRKCA	0.582214	3.34054e-14	8.64498e-10
NLRC5	0.879408	3.39208e-14	8.77837e-10
RPL22	-0.149899	3.43209e-14	8.88191e-10
HNRNPC	0.370867	4.17994e-14	1.08173e-09
BACH2	0.461451	4.43948e-14	1.14889e-09
RPL31	-0.178874	4.45244e-14	1.15225e-09
CSK	0.431561	5.88402e-14	1.52273e-09
RPL10A	0.128834	5.91742e-14	1.53137e-09
RASAL3	0.482361	7.47634e-14	1.9348e-09
BTN3A2	0.598022	8.29e-14	2.14537e-09
RPL34	-0.113775	8.63468e-14	2.23457e-09
SCML4	0.573162	9.11872e-14	2.35983e-09
TAGAP	0.479103	1.33935e-13	3.46611e-09
HMOX2	0.499862	1.51745e-13	3.927e-09
ARL4C	0.342372	1.64659e-13	4.26122e-09
ABO	4.42988	1.72616e-13	4.46713e-09
STAT1	0.630636	1.86904e-13	4.8369e-09
ANXA6	0.387102	1.98054e-13	5.12544e-09
RBL2	0.370251	3.26845e-13	8.45843e-09
RPL36A	-0.174397	3.55035e-13	9.18796e-09
ODC1	0.828702	4.60857e-13	1.19265e-08
POLR2J	0.842873	5.49483e-13	1.42201e-08
RFLNB	0.764552	5.86041e-13	1.51662e-08
PRKCQ-AS1	0.310511	6.87669e-13	1.77962e-08
ZFP36L1	0.402747	7.415e-13	1.91893e-08
PRPF8	0.429485	7.7151e-13	1.99659e-08
FCMR	0.318934	9.00515e-13	2.33044e-08
RPN2	0.487546	9.36843e-13	2.42446e-08
MZT2B	0.307752	9.59063e-13	2.48196e-08
PLSCR3	0.40792	9.66731e-13	2.5018e-08
ZFAS1	0.315302	1.1214e-12	2.90207e-08
CD48	-0.289086	1.23644e-12	3.19978e-08
ARHGEF3	0.545025	1.28792e-12	3.33301e-08
RBMS1	0.488195	1.35648e-12	3.51044e-08
CISH	0.768025	1.36863e-12	3.54187e-08
FOXO1	0.509139	1.51404e-12	3.91819e-08
BIN2	0.309195	1.76764e-12	4.57446e-08
SUN2	0.336446	1.78293e-12	4.61405e-08
MT-ND4	0.173116	1.9127e-12	4.94987e-08
RHOH	0.347171	2.18648e-12	5.65839e-08
SAT1	0.512445	3.04994e-12	7.89293e-08
MT-CO1	0.124963	3.20454e-12	8.29304e-08
SLC25A3	0.310831	3.28814e-12	8.50937e-08
JAK3	0.547539	3.74868e-12	9.70122e-08
ILK	0.888468	3.77325e-12	9.76479e-08
DENND2D	0.442888	3.81205e-12	9.8652e-08
ATP5F1B	0.325822	3.93466e-12	1.01825e-07
JUND	-0.317741	6.22064e-12	1.60984e-07
GNAI2	0.302212	6.71681e-12	1.73824e-07
CCND3	0.319338	6.95081e-12	1.7988e-07
TCAF2	1.17008	7.29831e-12	1.88873e-07
ADA2	0.715631	7.84267e-12	2.0296e-07
GIMAP1	0.376221	8.2574e-12	2.13693e-07
EDF1	0.285873	9.57319e-12	2.47745e-07
FGD3	0.479011	9.62935e-12	2.49198e-07
RNPEPL1	0.562481	1.00052e-11	2.58924e-07
TECR	0.32231	1.08239e-11	2.80112e-07
PAG1	0.644643	1.22365e-11	3.16669e-07
WDR33	0.572452	1.24161e-11	3.21315e-07
MVP	0.446908	1.30987e-11	3.38981e-07
SIPA1	0.686541	1.32156e-11	3.42005e-07
RBM4	0.501896	1.44851e-11	3.7486e-07
RASGRP2	0.315821	1.4952e-11	3.86942e-07
CLPP	0.47202	1.59374e-11	4.12444e-07
AC119396.1	0.411027	1.59871e-11	4.1373e-07
MYC	0.392301	1.71469e-11	4.43746e-07
MAT2A	0.729391	1.75164e-11	4.53307e-07
CD247	0.328694	1.78699e-11	4.62456e-07
SYTL1	0.435581	1.79524e-11	4.64591e-07
PTGER2	1.16464	1.83249e-11	4.7423e-07
HLA-F	0.335629	1.84003e-11	4.7618e-07
HNRNPF	0.346277	2.06985e-11	5.35657e-07
SLC2A4RG	0.485495	2.11603e-11	5.47608e-07
PDK1	0.692917	2.16094e-11	5.5923e-07
UBA7	0.885639	2.80863e-11	7.26844e-07
ADAM10	0.547302	2.93282e-11	7.58984e-07
SCAMP3	0.638846	3.09329e-11	8.00514e-07
IRF1	0.394368	3.18251e-11	8.23602e-07
PSMB8	0.322914	3.41518e-11	8.83813e-07
HNRNPA0	0.257397	3.53493e-11	9.14804e-07
LAT	0.30244	4.49001e-11	1.16197e-06
CAMK4	0.369282	4.92727e-11	1.27513e-06
WDR74	0.54875	5.03642e-11	1.30338e-06
ACAP1	0.294935	5.94012e-11	1.53724e-06
STAT3	0.418894	6.07461e-11	1.57205e-06
DDX5	0.176539	6.2914e-11	1.62815e-06
RPS21	0.121125	6.56121e-11	1.69798e-06
PARP10	0.658071	7.09119e-11	1.83513e-06
AOAH	1.07073	7.2818e-11	1.88446e-06
SSBP4	0.600739	7.52902e-11	1.94843e-06
RASAL2	2.18993	7.89248e-11	2.0425e-06
PECAM1	0.85753	8.2483e-11	2.13458e-06
TAPBP	0.388409	8.40178e-11	2.1743e-06
EIF3E	0.223517	9.15945e-11	2.37037e-06
ST3GAL1	0.481927	9.81104e-11	2.539e-06
LINC00486	0.811689	9.93605e-11	2.57135e-06
PDE7A	0.35713	9.95321e-11	2.57579e-06
RAP1B	0.308801	1.00009e-10	2.58812e-06
PRKCB	0.58988	1.00954e-10	2.61259e-06
FASTK	0.731768	1.03324e-10	2.67391e-06
PACS1	0.436071	1.05387e-10	2.72731e-06
FNTA	0.40193	1.12227e-10	2.90433e-06
FMNL1	0.457855	1.24956e-10	3.23374e-06
RHOT2	0.649453	1.25137e-10	3.23841e-06
NUP210	0.647127	1.27729e-10	3.30549e-06
ZNF749	1.51382	1.29215e-10	3.34396e-06
TCF12	0.605067	1.37541e-10	3.55943e-06
MAD1L1	0.496405	1.60945e-10	4.16509e-06
HLA-A	0.126463	1.75157e-10	4.5329e-06
PIK3R5	0.57985	1.81826e-10	4.70547e-06
SART1	0.776046	1.83807e-10	4.75673e-06
GNG2	0.601457	1.8694e-10	4.83783e-06
EIF4H	0.385331	1.95433e-10	5.0576e-06
TGIF2	0.829895	1.96043e-10	5.0734e-06
DISC1	1.03719	1.96988e-10	5.09785e-06
NECAP2	0.384861	2.04624e-10	5.29546e-06
SF3A1	0.406303	2.06618e-10	5.34706e-06
TCF25	0.384413	2.0735e-10	5.36602e-06
DDX39B	0.370904	2.09417e-10	5.4195e-06
HPCAL1	0.540848	2.11767e-10	5.48033e-06
COG5	0.72438	2.20334e-10	5.70201e-06
CD47	0.382214	2.2291e-10	5.76868e-06
DUS1L	0.430471	2.77211e-10	7.17394e-06
SSRP1	0.68719	3.12005e-10	8.07438e-06
ABHD17A	0.344906	3.21689e-10	8.32499e-06
SRSF4	0.457607	3.22311e-10	8.34108e-06
RAB1B	0.575986	3.36794e-10	8.71588e-06
METTL26	0.378507	3.53006e-10	9.13544e-06
ATP1A1	0.362811	3.60682e-10	9.33408e-06
NDE1	0.652531	3.64913e-10	9.44357e-06
DDIT4	-0.756203	3.67027e-10	9.4983e-06
HNRNPUL1	0.407908	3.67493e-10	9.51036e-06
COPS5	0.572693	3.74743e-10	9.69797e-06
DGKZ	0.458298	3.88686e-10	1.00588e-05
BTN3A1	0.715233	3.98227e-10	1.03057e-05
NUP160	0.744961	3.99553e-10	1.034e-05
RGS14	0.578429	4.20415e-10	1.08799e-05
SNRPN	0.473712	4.22126e-10	1.09242e-05
ARHGAP30	0.369571	4.28745e-10	1.10955e-05
CIRBP	0.202313	4.50591e-10	1.16608e-05
SUMO1	0.377657	4.81849e-10	1.24698e-05
ANKRD44	0.430328	5.00192e-10	1.29445e-05
FAU	-0.108131	5.0726e-10	1.31274e-05
MGST3	0.425933	5.1534e-10	1.33365e-05
IRF9	0.41481	5.16495e-10	1.33664e-05
PBX3	0.734695	5.3655e-10	1.38854e-05
INTS5	1.48019	5.43451e-10	1.4064e-05
DPYD	0.444278	5.47649e-10	1.41726e-05
SARAF	0.138373	5.84919e-10	1.51371e-05
NONO	0.440706	7.10404e-10	1.83846e-05
SRSF2	0.44277	7.39161e-10	1.91288e-05
PGAM1	0.408088	7.41166e-10	1.91806e-05
RPL23	-0.232563	7.63965e-10	1.97706e-05
SLC38A1	0.386542	7.669e-10	1.98466e-05
TRBC1	0.488397	8.0004e-10	2.07042e-05
SELPLG	0.300984	9.0314e-10	2.33724e-05
PKN1	0.460669	9.19403e-10	2.37932e-05
HSP90AA1	0.266227	9.37018e-10	2.42491e-05
NDUFV1	0.397855	9.40712e-10	2.43447e-05
ATXN10	0.667471	9.81576e-10	2.54022e-05
DHPS	0.408572	9.88167e-10	2.55728e-05
CAP1	0.2945	1.01314e-09	2.62191e-05
CCT7	0.370792	1.02188e-09	2.64453e-05
ESYT1	0.550898	1.03602e-09	2.68113e-05
TAP1	0.521391	1.06545e-09	2.75727e-05
ARID1B	0.551015	1.12285e-09	2.90583e-05
ADNP	0.750006	1.13376e-09	2.93406e-05
DEXI	0.888135	1.16483e-09	3.01447e-05
SASH3	0.589166	1.18096e-09	3.05621e-05
PGGHG	0.579614	1.24349e-09	3.21804e-05
TUFM	0.322046	1.2502e-09	3.2354e-05
GRK6	0.400642	1.2536e-09	3.24419e-05
APBB1	0.4394	1.2544e-09	3.24625e-05
R3HDM4	0.354296	1.26126e-09	3.26402e-05
URGCP	0.777222	1.28399e-09	3.32285e-05
BCL11B	0.352044	1.28917e-09	3.33625e-05
LMF2	0.617282	1.31504e-09	3.4032e-05
CHMP4A	0.452025	1.42033e-09	3.67567e-05
PCSK7	0.566147	1.42119e-09	3.67791e-05
KAT2A	0.954317	1.5777e-09	4.08292e-05
AP1M1	0.546075	1.632e-09	4.22345e-05
MYH9	0.291421	1.63393e-09	4.22846e-05
C5orf56	0.475686	1.66567e-09	4.31059e-05
S100A10	-0.335164	1.68007e-09	4.34786e-05
KCNQ5	1.37303	1.74507e-09	4.51608e-05
ATP2A3	0.657485	1.95786e-09	5.06675e-05
PRDX6	0.37518	1.98199e-09	5.12919e-05
PPP2R1A	0.38015	1.99225e-09	5.15574e-05
PNRC1	-0.172773	2.08478e-09	5.3952e-05
TAP2	0.541212	2.1485e-09	5.5601e-05
PCMTD1	0.540118	2.17461e-09	5.62768e-05
FLI1	0.397298	2.18341e-09	5.65045e-05
FAM89B	0.858605	2.25269e-09	5.82974e-05
LEF1	0.257129	2.28422e-09	5.91132e-05
PUF60	0.371512	2.28931e-09	5.92452e-05
RBM3	0.281172	2.30409e-09	5.96275e-05
PTPN6	0.337758	2.31721e-09	5.9967e-05
HMGN4	0.507068	2.32017e-09	6.00437e-05
SRSF7	0.295823	2.35345e-09	6.09049e-05
UQCRFS1	0.278221	2.435e-09	6.30153e-05
GADD45B	0.668119	2.46217e-09	6.37185e-05
PKM	0.267277	2.524e-09	6.53187e-05
LSM4	0.460396	2.55519e-09	6.61258e-05
MYLIP	0.490924	2.646e-09	6.84758e-05
MFNG	0.355078	2.71223e-09	7.01898e-05
UBL3	0.664976	2.72109e-09	7.0419e-05
IER2	0.406571	2.8482e-09	7.37086e-05
RBMX	0.312614	2.87745e-09	7.44656e-05
RBM14	0.780963	2.99287e-09	7.74525e-05
ERGIC1	0.856776	3.09195e-09	8.00167e-05
ATP8A1	0.772602	3.24797e-09	8.40543e-05
PRKCQ	0.440411	3.26188e-09	8.44141e-05
OXA1L	0.425477	3.30155e-09	8.54409e-05
GZMM	0.378763	3.49078e-09	9.0338e-05
ATF6B	0.442566	3.62236e-09	9.37431e-05
FP671120.4	1.20681	3.84788e-09	9.95792e-05
GIMAP5	0.224312	3.9195e-09	0.000101433
FTX	0.710971	4.03753e-09	0.000104487
MTRNR2L8	-1.2291	4.38143e-09	0.000113387
ADGRE5	0.502321	4.40949e-09	0.000114113
C16orf54	0.507697	4.43811e-09	0.000114854
ENOPH1	0.710028	4.48819e-09	0.00011615
SPTAN1	0.408856	4.78224e-09	0.00012376
FLNA	0.425716	4.93927e-09	0.000127823
MRPS18B	0.481665	5.03645e-09	0.000130338
LINC02762	1.64561	5.29415e-09	0.000137007
SDR39U1	0.463049	5.49042e-09	0.000142087
THEMIS	0.444034	5.58101e-09	0.000144431
MAP7D1	0.430357	5.69615e-09	0.000147411
AL589693.1	1.3561	5.70393e-09	0.000147612
METTL9	0.494744	5.72837e-09	0.000148245
FXYD5	-0.174757	5.83734e-09	0.000151064
AL627171.2	0.84492	5.93606e-09	0.000153619
NPM1	0.144802	6.01186e-09	0.000155581
SIRPG	0.518768	6.52781e-09	0.000168933
TSN	0.643104	6.94035e-09	0.000179609
POLR1D	0.359011	7.04152e-09	0.000182228
MATR3.1	0.766917	7.18617e-09	0.000185971
PIAS1	0.396606	7.20542e-09	0.000186469
COX14	0.369582	7.50439e-09	0.000194206
IL16	0.275425	7.57458e-09	0.000196023
RNH1	0.320359	7.58185e-09	0.000196211
BRK1	0.296767	7.6041e-09	0.000196786
NDUFS7	0.335156	8.61428e-09	0.000222929
TRGV3	1.85712	8.87414e-09	0.000229654
TUBA1A	0.431993	9.063e-09	0.000234541
MRPL38	0.510332	9.07684e-09	0.0002349
GRK2	0.36851	9.28247e-09	0.000240221
VPS8	0.722876	9.50349e-09	0.000245941
APEH	0.57588	1.01045e-08	0.000261496
RPL38	-0.142926	1.03747e-08	0.000268487
ADSL	0.456252	1.09331e-08	0.000282937
EWSR1	0.319074	1.10641e-08	0.000286328
ZKSCAN1	0.614041	1.12294e-08	0.000290606
AAK1	0.372865	1.12512e-08	0.000291171
CD5	0.314587	1.1321e-08	0.000292976
LFNG	0.711135	1.13278e-08	0.000293153
PITPNC1	0.420975	1.13292e-08	0.000293188
RAB11B	0.373612	1.1433e-08	0.000295875
MRPL43	0.408153	1.15976e-08	0.000300134
RAD23A	0.293564	1.19891e-08	0.000310267
SDHA	0.37513	1.20193e-08	0.000311047
OARD1	0.762363	1.20983e-08	0.000313093
FOXN3	0.377187	1.24679e-08	0.000322658
CA5B	0.547079	1.26043e-08	0.000326186
ABHD14B	0.329527	1.29183e-08	0.000334312
AFF3	0.91995	1.33645e-08	0.000345859
TMEM14B	0.29934	1.366e-08	0.000353506
CD69	-0.316321	1.49855e-08	0.00038781
TAZ	0.574058	1.54163e-08	0.000398957
HSF1	0.477355	1.54914e-08	0.000400901
TUBB	0.310248	1.59115e-08	0.000411775
RAB18	0.517027	1.68964e-08	0.000437261
TNFRSF14	0.346003	1.70503e-08	0.000441244
LINC00649	0.83238	1.70969e-08	0.000442451
TRPC4AP	0.652953	1.79471e-08	0.000464454
CHURC1	0.284246	1.81135e-08	0.00046876
SF3B1	0.271785	1.8406e-08	0.000476328
TIMM17A	0.878375	1.87934e-08	0.000486353
2009-07-01	0.290922	1.92076e-08	0.000497073
STK10	0.395588	1.95261e-08	0.000505315
TESPA1	0.308018	1.95392e-08	0.000505656
CCR7	0.243398	2.10378e-08	0.000544437
PYURF	0.31404	2.29213e-08	0.00059318
CHERP	0.916638	2.3266e-08	0.000602102
GSTP1	0.262282	2.35762e-08	0.000610128
RANBP1	0.3833	2.38524e-08	0.000617276
COPE	0.270217	2.41057e-08	0.000623831
JPX	0.499091	2.42397e-08	0.000627299
ATF7IP	0.4926	2.44231e-08	0.000632045
CCS	0.399265	2.47304e-08	0.000639997
RUNX1	0.61905	2.47514e-08	0.000640542
CENPX	0.535071	2.49691e-08	0.000646174
DIPK1A	0.601556	2.53942e-08	0.000657177
MRPL34	0.366966	2.54955e-08	0.000659797
ARF1	0.198537	2.57771e-08	0.000667086
MLF2	0.422556	2.67444e-08	0.000692119
RPL39L	-2.26128	2.73475e-08	0.000707727
IL12RB1	1.04047	2.73632e-08	0.000708132
MBP	0.367352	2.81484e-08	0.000728454
TBC1D22A	0.68728	2.82134e-08	0.000730135
FAM102A	0.426072	2.8247e-08	0.000731005
WDR1	0.334398	2.84174e-08	0.000735414
SPPL3	0.544464	2.85407e-08	0.000738606
RSBN1	0.445391	2.88373e-08	0.000746281
TNIK	0.495476	2.88794e-08	0.000747371
SNTB1	0.938588	3.04226e-08	0.000787306
SFI1	0.626586	3.12553e-08	0.000808856
ANKRD17	0.51379	3.17292e-08	0.00082112
NDUFS2	0.482626	3.18863e-08	0.000825187
XRCC6	0.242505	3.25065e-08	0.000841235
RASSF7	0.515303	3.30049e-08	0.000854133
AKNA	0.465392	3.32096e-08	0.000859432
MAP2K2	0.39359	3.37169e-08	0.000872559
CAMLG	0.46825	3.41336e-08	0.000883342
YWHAQ	0.421673	3.54811e-08	0.000918217
CDC16	0.755236	3.5811e-08	0.000926752
MGAT1	0.512604	3.64208e-08	0.000942533
EIF2S3	0.237628	3.71467e-08	0.000961319
ARHGAP9	0.340505	3.75385e-08	0.00097146
UBA2	0.407848	3.83373e-08	0.000992131
EIF1AX	0.313744	3.9314e-08	0.00101741
CTDSP2	0.476285	3.96323e-08	0.00102564
ALDH9A1	0.63715	4.07326e-08	0.00105412
PIH1D1	0.546075	4.13921e-08	0.00107119
CAPRIN1	0.462747	4.19255e-08	0.00108499
CERS6	0.709632	4.27089e-08	0.00110526
USP10	0.424649	4.5586e-08	0.00117972
FERMT3	0.397358	4.7262e-08	0.00122309
ACADVL	0.470293	4.73201e-08	0.0012246
FLNB	1.04615	4.78592e-08	0.00123855
NCKAP1L	0.532359	4.81252e-08	0.00124543
MAGED2	0.503509	4.85974e-08	0.00125765
PHF14	0.618644	4.92432e-08	0.00127437
TRAM1	0.259051	4.95941e-08	0.00128344
BCL9L	0.583147	5.13061e-08	0.00132775
ANAPC5	0.419213	5.13622e-08	0.0013292
RAC2	0.191845	5.13684e-08	0.00132936
EIF3B	0.423019	5.17317e-08	0.00133876
ECHDC2	0.724683	5.25959e-08	0.00136113
TMEM131L	0.528829	5.32301e-08	0.00137754
VEGFB	0.425146	5.4054e-08	0.00139886
DAP3	0.390386	5.4319e-08	0.00140572
PRKCSH	0.452517	5.43293e-08	0.00140599
UBXN1	0.198807	5.71567e-08	0.00147916
ERCC6L2	0.606196	5.7254e-08	0.00148168
EIF1	0.111109	5.74319e-08	0.00148628
SLC25A20	1.27824	5.80149e-08	0.00150137
RASA4	0.781365	5.81495e-08	0.00150485
AHCY	0.656418	6.02913e-08	0.00156028
ISG15	0.573169	6.18288e-08	0.00160007
TERF2IP	0.279124	6.22953e-08	0.00161214
CTSD	0.371388	6.26958e-08	0.0016225
CPSF1	0.796504	6.33432e-08	0.00163926
IFFO2	1.32515	6.3386e-08	0.00164037
SARS	0.393572	6.4946e-08	0.00168074
LMAN2	0.341629	6.53546e-08	0.00169131
ATM	0.308438	6.68137e-08	0.00172907
FOSB	1.07036	6.70289e-08	0.00173464
TRAF7	1.11208	6.96923e-08	0.00180357
CCNY	0.553784	7.17425e-08	0.00185662
LRP10	0.445879	7.18497e-08	0.0018594
ANXA2R	0.415013	7.18802e-08	0.00186019
STRAP	0.38185	7.19833e-08	0.00186286
SHMT2	0.723043	7.52007e-08	0.00194612
PTEN	0.412248	7.61543e-08	0.0019708
TGFBR2	0.345659	7.61928e-08	0.00197179
EIF3F	0.178523	7.75288e-08	0.00200637
CTDNEP1	0.367661	7.89381e-08	0.00204284
DDT	0.334132	8.13045e-08	0.00210408
PHB2	0.281009	8.25246e-08	0.00213565
PRH1	1.02458	8.32029e-08	0.00215321
TRAF3IP3	0.204821	8.34487e-08	0.00215957
SGSM3	0.597316	8.71266e-08	0.00225475
PTPN4	0.464145	8.76954e-08	0.00226947
ESYT2	0.458648	8.86584e-08	0.00229439
LCP1	0.250874	9.21961e-08	0.00238594
FAM153A	1.10767	9.28762e-08	0.00240354
FOXP1	0.299282	9.35862e-08	0.00242192
RBCK1	0.432704	9.40911e-08	0.00243498
RBM38	0.332932	9.49511e-08	0.00245724
LRCH4	0.541692	9.63397e-08	0.00249318
FBXL17	0.625999	9.63732e-08	0.00249404
SUSD3	0.348532	9.66278e-08	0.00250063
HIST1H2BN	1.39852	9.70665e-08	0.00251199
RNF213	0.24192	9.76562e-08	0.00252725
CELF1	0.500045	9.78736e-08	0.00253287
FLOT2	0.353845	9.85133e-08	0.00254943
AKR1A1	0.530134	9.94152e-08	0.00257277
UBE2E3	0.557426	1.01576e-07	0.00262869
LEF1-AS1	0.500213	1.02712e-07	0.00265807
TEX14	1.18618	1.02802e-07	0.00266041
PUM1	0.441026	1.04741e-07	0.00271058
ASH1L	0.389345	1.0908e-07	0.00282288
RPP30	0.759431	1.10626e-07	0.00286288
LENG8	0.305687	1.14594e-07	0.00296558
PRR12	0.91255	1.17887e-07	0.0030508
CALCOCO1	0.636333	1.19356e-07	0.00308882
EFCAB2	0.883771	1.27591e-07	0.00330194
FKBP8	0.257158	1.28423e-07	0.00332345
SSBP1	0.251606	1.3282e-07	0.00343724
TNRC6A	0.44034	1.32837e-07	0.0034377
CYTH4	0.520634	1.33517e-07	0.0034553
DDX54	0.637574	1.3458e-07	0.00348279
RIN3	0.406805	1.37504e-07	0.00355848
ITM2A	0.345891	1.39498e-07	0.00361007
PSMC5	0.285715	1.4276e-07	0.00369448
RFX3	0.72473	1.42923e-07	0.0036987
TKT	0.283752	1.44486e-07	0.00373916
ACTR3	0.24096	1.44597e-07	0.00374203
CRTC3	0.425413	1.44782e-07	0.00374682
MTR	0.518839	1.47356e-07	0.00381343
SEPTIN9	0.21772	1.47367e-07	0.00381371
SHFL	0.399249	1.52361e-07	0.00394294
PAN3	0.466062	1.54045e-07	0.00398654
METAP2	0.358201	1.55386e-07	0.00402123
WASHC1	0.41037	1.6351e-07	0.00423148
VSIR	0.326625	1.65589e-07	0.00428528
ITGB2	0.217284	1.6868e-07	0.00436526
ITGB7	0.353754	1.68884e-07	0.00437054
AC004687.1	0.580404	1.70374e-07	0.00440911
GATAD2B	0.628932	1.72048e-07	0.00445244
AKAP8L	0.558479	1.72529e-07	0.00446488
LAMTOR2	0.645611	1.73669e-07	0.00449437
GAS5	0.225076	1.73723e-07	0.00449577
ACVR2B	1.73442	1.7689e-07	0.00457773
COA1	0.552854	1.79453e-07	0.00464406
LITAF	0.240837	1.81119e-07	0.00468719
ZBTB7A	0.492246	1.84955e-07	0.00478646
POLR2J3	0.639242	1.8882e-07	0.00488648
ANXA7	0.328966	1.91164e-07	0.00494715
TBRG4	0.618025	1.91849e-07	0.00496485
RLIM	0.698688	1.94655e-07	0.00503749
MPZL3	0.596452	1.97161e-07	0.00510233
HERC4	0.520753	2.01059e-07	0.00520321
BICRAL	0.516073	2.05394e-07	0.0053154
SRSF3	0.285317	2.05408e-07	0.00531576
CABIN1	0.444212	2.11147e-07	0.00546427
THAP11	0.318446	2.19843e-07	0.00568933
ATP6V1F	0.279421	2.21335e-07	0.00572792
CCSER2	0.467032	2.21659e-07	0.00573632
LAPTM5	0.17814	2.22202e-07	0.00575038
NUBP1	1.04364	2.22299e-07	0.00575287
RNF125	0.496565	2.27238e-07	0.00588068
RRP7A	0.563149	2.35467e-07	0.00609365
TRAPPC12	0.627496	2.37802e-07	0.00615407
GOLGA8B	0.771484	2.4165e-07	0.00625365
DNM2	0.444564	2.44149e-07	0.00631833
DOCK2	0.540579	2.44424e-07	0.00632544
CTCF	0.429574	2.44712e-07	0.0063329
SCAMP2	0.304308	2.50735e-07	0.00648878
SNRNP70	0.336493	2.52448e-07	0.00653311
CBR3	1.06655	2.54834e-07	0.00659484
SNRPF	0.309161	2.55263e-07	0.00660594
SNRNP35	0.809464	2.62151e-07	0.0067842
TBC1D10A	0.571511	2.65138e-07	0.00686149
HERC1	0.393031	2.71111e-07	0.00701608
RNF10	0.510646	2.73384e-07	0.00707492
OSBPL8	0.24931	2.83613e-07	0.00733963
CNPPD1	0.409313	2.84578e-07	0.0073646
UBE2D3	0.222668	2.86747e-07	0.00742072
AL133415.1	0.588344	2.9515e-07	0.00763818
BUD23	0.44241	2.96026e-07	0.00766085
ILF3	0.293635	2.96622e-07	0.00767629
WDR6	0.502733	2.98409e-07	0.00772252
CDC42SE2	0.322573	2.98727e-07	0.00773075
PFDN5	0.116145	3.00229e-07	0.00776963
QTRT1	0.544742	3.02e-07	0.00781546
TRABD	0.266001	3.0521e-07	0.00789852
ZNF430	0.540412	3.06595e-07	0.00793436
PCED1B	0.314071	3.10599e-07	0.00803799
TIMM50	0.814009	3.10865e-07	0.00804489
SSH2	0.360617	3.15167e-07	0.00815622
MAP4K2	0.531762	3.16871e-07	0.00820029
GRAP	0.870317	3.21823e-07	0.00832845
C1orf112	0.800259	3.30339e-07	0.00854883
XIST	0.477386	3.33373e-07	0.00862737
SEPTIN1	0.202512	3.53191e-07	0.00914022
TMEM109	0.487463	3.54041e-07	0.00916223
POLR2M	0.682649	3.54658e-07	0.0091782
SEC24C	0.900708	3.56981e-07	0.00923831
RTF1	0.460669	3.5704e-07	0.00923983
UBQLN2	0.33166	3.5724e-07	0.00924501
CDK6	0.639643	3.59337e-07	0.00929928
TSNAX	0.52551	3.59731e-07	0.00930948
ICOS	0.567503	3.70686e-07	0.00959299
KDM2A	0.387398	3.75204e-07	0.00970989
WDR13	0.745147	3.76518e-07	0.00974391
USP53	0.74284	3.78234e-07	0.00978833
ARRDC3	0.877427	3.82345e-07	0.0098947
IGBP1	0.340606	3.85536e-07	0.00997729
SZRD1	0.586449	3.8669e-07	0.0100072
TRIM56	0.6845	3.88594e-07	0.0100564
NDUFB6	0.359118	3.90065e-07	0.0100945
ADD1	0.360308	3.91016e-07	0.0101191
PES1	0.681456	4.01716e-07	0.010396
RANBP2	0.405784	4.01816e-07	0.0103986
INTS6L	0.927382	4.10438e-07	0.0106217
IKZF1	0.260169	4.23991e-07	0.0109725
TCP1	0.582601	4.32952e-07	0.0112044
NUCB2	0.274361	4.4632e-07	0.0115503
OGFR	0.410233	4.4836e-07	0.0116031
CITED2	0.330229	4.49247e-07	0.0116261
TAFA1	1.05131	4.4947e-07	0.0116318
HDAC7	0.485041	4.55766e-07	0.0117948
QRICH1	0.560364	4.62361e-07	0.0119654
PPP3CC	0.396092	4.65966e-07	0.0120587
COG2	0.80404	4.7553e-07	0.0123062
UBE2H	0.615572	4.75698e-07	0.0123106
MYADM	0.534306	4.80728e-07	0.0124408
PRKCH	0.40284	4.80913e-07	0.0124455
ARHGAP45	0.271085	4.87786e-07	0.0126234
STAG1	0.451326	4.88661e-07	0.012646
FYN	0.304328	4.89973e-07	0.01268
TCEA3	0.478604	4.93337e-07	0.0127671
PCNX1	0.47004	5.0038e-07	0.0129493
PSMA5	0.364198	5.04787e-07	0.0130634
PSMD13	0.344664	5.10944e-07	0.0132227
MAL	0.208402	5.13032e-07	0.0132767
MAX	0.277418	5.20827e-07	0.0134785
MID1IP1	0.847475	5.20837e-07	0.0134788
PRRC2B	0.433889	5.30847e-07	0.0137378
MTG1	0.583852	5.34451e-07	0.0138311
SETD5	0.505327	5.39999e-07	0.0139746
GALT	0.518638	5.41672e-07	0.0140179
OGT	0.381598	5.42607e-07	0.0140421
ZNF33B	0.684085	5.52383e-07	0.0142951
CDC25B	0.387586	5.52783e-07	0.0143055
AKAP13	0.334877	5.54012e-07	0.0143373
LCK	0.190218	5.54171e-07	0.0143414
SARNP	0.499894	5.54205e-07	0.0143423
DYNLRB1	1.06784	5.55668e-07	0.0143801
CYFIP2	0.266887	5.57813e-07	0.0144356
S100A4	-0.295236	5.61485e-07	0.0145307
CUL3	0.430105	5.66532e-07	0.0146613
DEGS1	0.525535	5.68213e-07	0.0147048
TMEM230	0.292251	5.69423e-07	0.0147361
EIF3H	0.179768	5.84525e-07	0.0151269
NOC2L	0.546615	5.85084e-07	0.0151414
NELL2	0.47688	5.8756e-07	0.0152055
GLG1	0.381081	5.90852e-07	0.0152906
NEAT1	0.381012	6.0283e-07	0.0156006
TMX2	0.631291	6.04193e-07	0.0156359
ATP2B1-AS1	0.652771	6.07549e-07	0.0157228
NBEA	1.25705	6.10799e-07	0.0158069
FXN	0.562333	6.11668e-07	0.0158294
VOPP1	0.358479	6.12523e-07	0.0158515
PA2G4	0.213716	6.23251e-07	0.0161291
HMGA1	0.344442	6.24477e-07	0.0161609
NFATC2	0.643352	6.27371e-07	0.0162357
LINC01138	0.423856	6.36805e-07	0.0164799
COX10	0.719612	6.40826e-07	0.0165839
UBE2L6	0.317317	6.4299e-07	0.0166399
AURKAIP1	0.274163	6.5362e-07	0.016915
PTP4A2	0.26222	6.53825e-07	0.0169203
RASA3	0.37234	6.56998e-07	0.0170025
ITGA6	0.324145	6.57682e-07	0.0170201
APEX1	0.276561	6.59916e-07	0.017078
LIPC	2.50359	6.68921e-07	0.017311
CASK	0.541237	6.74598e-07	0.0174579
PLEKHJ1	0.475058	6.79022e-07	0.0175724
HES4	-2.37992	6.80807e-07	0.0176186
VGLL4	0.744175	6.92761e-07	0.017928
SSBP2	0.41238	7.0857e-07	0.0183371
GGA1	0.642336	7.14359e-07	0.0184869
ATP9B	0.637706	7.17972e-07	0.0185804
RPS6KA1	0.579116	7.18018e-07	0.0185816
EHD1	0.569662	7.25518e-07	0.0187757
GTF3C5	0.677061	7.31303e-07	0.0189254
ZBTB20	0.447165	7.4626e-07	0.0193125
GPI	0.324935	7.48474e-07	0.0193698
PBXIP1	0.261015	7.56598e-07	0.01958
CRTC2	0.550454	7.61088e-07	0.0196962
FBH1	0.766079	7.70122e-07	0.01993
CAPN1	0.540221	7.80021e-07	0.0201862
NFKB1	0.41258	7.83612e-07	0.0202791
SLC25A45	0.610651	7.98294e-07	0.020659
HNRNPH3	0.258847	8.00235e-07	0.0207093
SMPD1	0.476929	8.01769e-07	0.020749
FBXL15	0.546531	8.06029e-07	0.0208592
SH3BGRL3	-0.163129	8.06174e-07	0.020863
RALY	0.244545	8.44768e-07	0.0218617
SQSTM1	0.291508	8.71704e-07	0.0225588
DBP	0.478639	8.81654e-07	0.0228163
AK3	0.493608	8.87066e-07	0.0229564
TBC1D5	0.562725	8.93774e-07	0.02313
VPS13B	0.585175	8.94641e-07	0.0231524
PTGIR	1.57666	8.97807e-07	0.0232343
GPATCH8	0.325201	9.04731e-07	0.0234135
SF3A2	0.309176	9.1047e-07	0.023562
ACSS1	0.806892	9.22347e-07	0.0238694
NAPRT	0.68106	9.33737e-07	0.0241642
SYNRG	0.32418	9.42792e-07	0.0243985
MLXIP	0.605927	9.49046e-07	0.0245604
KAT8	0.35972	9.51491e-07	0.0246236
APMAP	0.603604	9.5602e-07	0.0247408
CENPT	0.437405	9.65407e-07	0.0249838
PFDN4	0.49976	9.77836e-07	0.0253054
KDM5C	0.746894	9.8487e-07	0.0254875
PRDX1	0.298679	9.92093e-07	0.0256744
ARFRP1	0.477214	9.93171e-07	0.0257023
ZNF444	0.754073	1.00551e-06	0.0260215
TMEM143	1.25705	1.01717e-06	0.0263233
MRPL44	0.618644	1.01929e-06	0.0263781
MKLN1	0.477188	1.0202e-06	0.0264017
EDEM3	0.542357	1.06717e-06	0.0276174
AATF	0.48137	1.07138e-06	0.0277264
SMIM26	0.253832	1.0741e-06	0.0277967
CCHCR1	1.51482	1.1181e-06	0.0289354
ALG6	1.06757	1.12391e-06	0.0290856
PLCL2	0.393739	1.13572e-06	0.0293913
KANSL1	0.476083	1.1364e-06	0.0294088
MIR29B2CHG	1.4214	1.15268e-06	0.0298303
TMED9	0.353176	1.15778e-06	0.0299621
FBL	0.232974	1.16335e-06	0.0301062
POLR2G	0.393848	1.16433e-06	0.0301317
CENPH	1.48691	1.16833e-06	0.0302353
EIF3I	0.293581	1.16985e-06	0.0302745
HAGH	0.456808	1.18602e-06	0.0306929
PARP1	0.380982	1.19621e-06	0.0309566
TMEM45B	1.0845	1.21061e-06	0.0313294
GCSH	0.652666	1.21285e-06	0.0313874
MAN2A1	0.653378	1.23739e-06	0.0320225
PAGR1	0.495864	1.2395e-06	0.0320771
DNAJB11	0.659286	1.24028e-06	0.0320973
DTX3	0.835356	1.24581e-06	0.0322402
UBE2G2	0.401347	1.24645e-06	0.0322569
PSPC1	0.690005	1.258e-06	0.0325559
BNIP2	0.286172	1.27515e-06	0.0329997
TRAPPC1	0.255927	1.28723e-06	0.0333122
DGCR2	0.734737	1.29516e-06	0.0335175
API5	0.417249	1.30108e-06	0.0336706
AL136454.1	0.91255	1.31402e-06	0.0340056
FKBP1A	0.243689	1.31763e-06	0.0340989
CCNL1	0.312628	1.31914e-06	0.0341381
FBLN5	-0.716283	1.32062e-06	0.0341763
NUCB1	0.341743	1.32488e-06	0.0342867
PHC3	0.334801	1.33633e-06	0.0345829
CD4	0.379717	1.33738e-06	0.0346101
CUEDC2	0.482381	1.3443e-06	0.0347891
AC004556.3	3.23057	1.41427e-06	0.0365999
FAR1	0.984921	1.43262e-06	0.0370747
SMDT1	-0.240754	1.44377e-06	0.0373634
EIF5A	0.1908	1.45093e-06	0.0375487
CDKN2D	0.366532	1.45631e-06	0.037688
TCIRG1	0.420991	1.46783e-06	0.037986
ENO3	1.6329	1.47662e-06	0.0382134
PSMC3	0.506524	1.47951e-06	0.0382882
NAA60	0.831707	1.481e-06	0.0383267
LINC02273	0.337575	1.48151e-06	0.0383399
POLR3A	1.25329	1.50204e-06	0.0388714
G3BP1	0.386352	1.50357e-06	0.0389108
CUL4A	0.466831	1.50617e-06	0.0389781
NISCH	0.692917	1.5153e-06	0.0392145
RASGRP1	0.305939	1.54276e-06	0.0399252
NDUFA5	0.399234	1.54329e-06	0.0399389
TAF15	0.246767	1.54758e-06	0.0400499
LTBP4	0.76491	1.55666e-06	0.0402849
PUM2	0.38313	1.56258e-06	0.0404381
C11orf68	0.475686	1.57346e-06	0.0407195
CD44	0.23504	1.57845e-06	0.0408488
PMPCB	0.310033	1.58636e-06	0.0410533
SPOP	0.414757	1.59339e-06	0.0412353
TIAM1	0.455595	1.60096e-06	0.0414311
BEX4	0.316747	1.62948e-06	0.0421692
MYO1G	0.47714	1.63746e-06	0.0423758
SPNS1	0.615802	1.64253e-06	0.0425071
NFATC1	0.536677	1.64847e-06	0.0426608
CD40LG	0.577707	1.65672e-06	0.0428742
USF1	0.860156	1.67269e-06	0.0432875
POLDIP3	0.639433	1.68458e-06	0.0435954
DTNB	0.744345	1.71298e-06	0.0443303
BTF3L4	0.406787	1.71314e-06	0.0443344
UQCRC1	0.347873	1.73254e-06	0.0448364
RPS6KA5	0.467992	1.73427e-06	0.0448811
DRAM2	0.602462	1.75745e-06	0.045481
HIST1H2BC	0.936469	1.76636e-06	0.0457115
PURA	0.301984	1.79876e-06	0.0465501
FAM13A	0.834373	1.82754e-06	0.0472949
MICOS13	0.330676	1.83827e-06	0.0475726
PIGH	0.654328	1.86667e-06	0.0483076
SIGIRR	0.21187	1.8764e-06	0.0485595
CCM2	0.338281	1.88023e-06	0.0486584
CTBP1-DT	1.01126	1.89338e-06	0.0489987
PAIP2	0.249709	1.93704e-06	0.0501286
NUCKS1	0.25773	1.94805e-06	0.0504137
CAT	0.44068	1.9726e-06	0.051049
ACO2	0.527775	2.0185e-06	0.0522368
LUC7L2	0.372152	2.02435e-06	0.0523881
GADD45GIP1	0.353981	2.06882e-06	0.0535389
CDK5RAP3	0.373116	2.0691e-06	0.0535463
XPC	0.39154	2.07329e-06	0.0536548
KLHDC3	0.475686	2.09176e-06	0.0541327
ELP2	0.497288	2.09219e-06	0.0541438
ENO1	0.198263	2.09905e-06	0.0543214
KLHL28	0.518638	2.10413e-06	0.0544528
PER1	0.539589	2.13718e-06	0.055308
CAMK1D	0.564006	2.14834e-06	0.0555968
PXN	0.422941	2.16216e-06	0.0559545
DDX56	0.755434	2.16789e-06	0.0561028
UGP2	0.338894	2.16887e-06	0.0561282
CCT8	0.30252	2.1921e-06	0.0567294
PFDN1	0.405963	2.21576e-06	0.0573416
MAF1	0.327033	2.24978e-06	0.058222
SIPA1L1	0.773935	2.26275e-06	0.0585577
PLA2G6	1.08813	2.29827e-06	0.059477
SCYL1	0.599069	2.30234e-06	0.0595823
MAN2B1	0.471963	2.31308e-06	0.0598603
MXI1	0.421238	2.31775e-06	0.0599811
ITK	0.273745	2.32854e-06	0.0602603
HDAC2	0.438728	2.34034e-06	0.0605658
CDK8	0.877135	2.38281e-06	0.0616648
TRAPPC9	0.631904	2.40088e-06	0.0621324
FLCN	1.14811	2.40344e-06	0.0621986
OAT	0.571783	2.40583e-06	0.0622605
CNST	0.375718	2.41648e-06	0.0625362
LSP1	0.180285	2.43068e-06	0.0629036
ORMDL3	0.492964	2.45189e-06	0.0634524
CTC1	0.609542	2.4757e-06	0.0640686
GBP2	0.404492	2.47884e-06	0.0641498
ITGAL	0.508853	2.51011e-06	0.0649592
SNHG1	0.338772	2.53277e-06	0.0655456
CCDC18-AS1	0.272011	2.53289e-06	0.0655486
NCSTN	0.769417	2.56244e-06	0.0663134
RPN1	0.320557	2.57868e-06	0.0667337
CDC37	0.194179	2.58196e-06	0.0668186
ING4	0.461489	2.59308e-06	0.0671064
NFKBIL1	0.794003	2.5941e-06	0.0671327
TM9SF1	1.07695	2.61895e-06	0.0677759
CYTH1	0.234868	2.66414e-06	0.0689452
OTUD5	0.461187	2.68825e-06	0.0695692
NMI	0.531813	2.71691e-06	0.0703108
HIST1H2AC	0.672578	2.71805e-06	0.0703404
DLD	0.573383	2.75061e-06	0.071183
AFF1	0.48386	2.75491e-06	0.0712944
POLDIP2	0.555974	2.80218e-06	0.0725176
UNC13D	0.610336	2.80963e-06	0.0727103
ZCCHC7	0.451858	2.81651e-06	0.0728884
TTC1	0.328061	2.8383e-06	0.0734524
DDX17	0.23993	2.85281e-06	0.073828
LIAS	0.848104	2.85491e-06	0.0738821
YARS	0.664275	2.86764e-06	0.0742117
PSMA3-AS1	0.560722	2.87354e-06	0.0743643
CMTM7	0.270996	2.89277e-06	0.0748619
SBF1	0.716432	2.91072e-06	0.0753266
GRPEL1	0.5736	2.94866e-06	0.0763084
PARP8	0.358535	2.95033e-06	0.0763517
FTO	0.77879	2.98279e-06	0.0771917
GPAA1	0.430317	2.98406e-06	0.0772246
MCM3AP	0.683881	2.99077e-06	0.0773981
PRKACB	0.31688	2.9993e-06	0.0776188
BCR	0.669262	3.01901e-06	0.078129
B4GALT3	0.528198	3.02693e-06	0.0783339
LINC00667	0.441843	3.07618e-06	0.0796085
RAD21	0.231132	3.13796e-06	0.0812072
TMEM203	0.545171	3.14878e-06	0.0814874
WRNIP1	0.534908	3.16162e-06	0.0818196
CDIP1	0.713917	3.17051e-06	0.0820496
TRERF1	0.64828	3.19028e-06	0.0825611
SMG6	0.606262	3.22258e-06	0.0833971
CFL1	0.129115	3.22275e-06	0.0834017
CLASP1	0.85846	3.22312e-06	0.083411
PTBP1	0.300963	3.2571e-06	0.0842905
ADSS	0.498054	3.27032e-06	0.0846326
ARHGEF18	0.657437	3.3027e-06	0.0854705
GPRC5D-AS1	1.70835	3.31367e-06	0.0857544
DCAF11	0.515595	3.3224e-06	0.0859804
PSMA6	0.230885	3.3282e-06	0.0861305
MGRN1	0.562579	3.34288e-06	0.0865105
GLRX5	0.406988	3.36072e-06	0.0869722
C2orf68	0.779672	3.37287e-06	0.0872864
TFAP4	0.572401	3.38189e-06	0.0875199
NSMCE1	0.333464	3.41536e-06	0.0883862
RGL2	0.794574	3.42421e-06	0.0886152
RNF187	0.374413	3.42776e-06	0.0887069
LARP4B	0.590916	3.43119e-06	0.0887957
ZNF800	0.378282	3.45072e-06	0.0893011
ZNF622	0.608916	3.48134e-06	0.0900935
DELE1	0.611928	3.48346e-06	0.0901484
CIC	0.929404	3.48988e-06	0.0903145
NIN	0.317274	3.52847e-06	0.0913132
TMEM243	0.259503	3.55025e-06	0.0918769
INPP4A	0.495449	3.55991e-06	0.0921269
PIK3IP1	0.158681	3.57156e-06	0.0924284
VPS28	0.195771	3.57244e-06	0.0924511
CEMIP2	0.514528	3.57431e-06	0.0924996
MOB3A	0.651925	3.58777e-06	0.0928478
DDX11	0.987892	3.64483e-06	0.0943245
GLYCTK	1.0756	3.721e-06	0.0962957
LINC00339	0.748181	3.7834e-06	0.0979105
PDHB	0.454367	3.81311e-06	0.0986794
RNF157	0.519211	3.86684e-06	0.10007
LAIR1	0.508701	3.86925e-06	0.100132
NFATC3	0.375095	3.87698e-06	0.100332
MSH3	0.750167	3.8815e-06	0.100449
GNL1	0.546678	3.89497e-06	0.100798
NARF	0.506547	3.90347e-06	0.101018
DR1	0.534864	3.92626e-06	0.101608
SF3B6	0.244969	3.97137e-06	0.102775
BAHD1	1.00255	3.97715e-06	0.102925
LARP1	0.631805	3.98402e-06	0.103102
STT3A	0.873022	3.99676e-06	0.103432
NARS	0.426393	4.01578e-06	0.103924
NDUFB3	0.303009	4.02526e-06	0.10417
SP3	0.297688	4.06004e-06	0.10507
MFSD6	0.60427	4.08905e-06	0.10582
DDX49	0.71914	4.0955e-06	0.105987
PPP6R3	0.358709	4.09655e-06	0.106015
MCM9	0.726342	4.116e-06	0.106518
ADAR	0.30284	4.1364e-06	0.107046
NAPEPLD	0.935118	4.1475e-06	0.107333
ZFAND4	0.805392	4.15831e-06	0.107613
SERINC5	0.385216	4.17765e-06	0.108113
RABL6	0.486913	4.18075e-06	0.108194
PPP6R1	0.473171	4.1818e-06	0.108221
SLC25A39	0.369361	4.18914e-06	0.108411
PPP1R18	0.283882	4.19692e-06	0.108612
DENND1C	0.35561	4.21301e-06	0.109029
TDG	0.6192	4.25511e-06	0.110118
KAT6A	0.359545	4.28833e-06	0.110978
SUPT20H	0.352977	4.32306e-06	0.111876
CBX4	0.408217	4.36602e-06	0.112988
GOLGA4	0.397605	4.3797e-06	0.113342
LINC02482	1.34076	4.40723e-06	0.114055
WSB1	0.332035	4.40965e-06	0.114117
CNPY2	0.327477	4.45664e-06	0.115333
LSM6	0.346357	4.45772e-06	0.115361
REPS1	0.581934	4.62535e-06	0.119699
HNRNPA1	0.128772	4.66992e-06	0.120853
TNRC6B	0.328826	4.67358e-06	0.120948
USP9Y	-0.393917	4.68206e-06	0.121167
HNRNPD	0.182365	4.68305e-06	0.121193
TRMT1	0.483243	4.68562e-06	0.121259
DSTN	0.310668	4.75982e-06	0.123179
RMDN3	0.969353	4.76131e-06	0.123218
DLEU1	-0.893339	4.78658e-06	0.123872
MCUB	0.206261	4.79194e-06	0.12401
CCT6A	0.30706	4.79831e-06	0.124176
AAMP	0.388836	4.80859e-06	0.124442
TRMT112	0.234478	4.89093e-06	0.126572
SUPT3H	0.449691	4.90042e-06	0.126818
RAB10	0.473002	4.93699e-06	0.127764
GALNS	1.28304	4.94443e-06	0.127957
CARMIL2	0.589395	4.98108e-06	0.128905
AMD1	0.49778	4.99163e-06	0.129178
ANK3	0.645015	5.02506e-06	0.130044
PIGL	0.812721	5.11648e-06	0.132409
EXOC7	0.612444	5.17786e-06	0.133998
ZNF384	0.481492	5.19775e-06	0.134513
PELP1	0.619069	5.20852e-06	0.134791
AC096719.1	-2.4754	5.22949e-06	0.135334
CHID1	0.714198	5.25753e-06	0.13606
SNRPB	0.248745	5.26447e-06	0.136239
IQGAP1	0.253807	5.27406e-06	0.136487
SUGP1	0.719905	5.28514e-06	0.136774
SRM	0.322035	5.29198e-06	0.136951
FAM162A	0.261928	5.32864e-06	0.1379
TRBC2	0.209574	5.37002e-06	0.138971
RCAN3AS	0.422693	5.41426e-06	0.140116
MPV17	0.641849	5.42759e-06	0.140461
CYBC1	0.390217	5.45537e-06	0.14118
FAM241A	0.668603	5.53059e-06	0.143126
TNPO1	0.643051	5.57248e-06	0.14421
RAB5B	0.458733	5.64004e-06	0.145959
SIT1	0.396843	5.65077e-06	0.146236
SLAIN1	0.666017	5.67375e-06	0.146831
MPP7	0.505681	5.68097e-06	0.147018
P4HA1	0.846709	5.75514e-06	0.148937
ARRB2	0.178503	5.75745e-06	0.148997
MLLT3	0.388344	5.79015e-06	0.149843
FCGRT	0.456341	5.80097e-06	0.150123
TRA2B	0.220462	5.80541e-06	0.150238
PSPH	1.14244	5.8066e-06	0.150269
ATP10A	0.6329	5.81754e-06	0.150552
ARL2BP	0.287037	5.86239e-06	0.151713
ATF7IP2	0.212013	5.86441e-06	0.151765
KEAP1	0.944135	5.92068e-06	0.153221
GIMAP2	0.358279	5.95622e-06	0.154141
LUC7L	0.579648	6.10426e-06	0.157972
PMPCA	0.553689	6.13985e-06	0.158893
PPA1	0.26387	6.15767e-06	0.159354
MED1	0.599388	6.1896e-06	0.160181
MOV10	0.837372	6.19027e-06	0.160198
LRRC41	0.653879	6.22211e-06	0.161022
GGT7	0.545384	6.24122e-06	0.161516
OXNAD1	0.226786	6.29637e-06	0.162944
C19orf12	0.656499	6.32902e-06	0.163789
ASMTL	0.695797	6.35006e-06	0.164333
NCLN	0.80481	6.38713e-06	0.165293
GHITM	0.220934	6.40181e-06	0.165672
SBNO2	0.706641	6.40567e-06	0.165772
TPP2	0.373888	6.44687e-06	0.166839
CD82	0.590053	6.45331e-06	0.167005
ABT1	0.542711	6.50706e-06	0.168396
AC025171.1	0.608136	6.54966e-06	0.169499
PGM1	0.659286	6.57763e-06	0.170222
CFAP410	0.61436	6.58168e-06	0.170327
RING1	0.400639	6.66567e-06	0.172501
RNPS1	0.205314	6.75189e-06	0.174732
SRSF1	0.313715	6.77891e-06	0.175432
RAD51B	0.738721	6.87174e-06	0.177834
PRKD2	0.535734	6.94622e-06	0.179761
DOCK10	0.306746	6.96405e-06	0.180223
MORF4L2	0.439552	6.96729e-06	0.180307
TMEM134	0.386385	7.01762e-06	0.181609
ZEB1	0.441297	7.06787e-06	0.182909
ECSIT	0.61436	7.06814e-06	0.182916
MAN1B1	0.60401	7.10079e-06	0.183761
IFT27	0.986648	7.19959e-06	0.186318
DYRK2	0.440477	7.20414e-06	0.186436
CNKSR2	1.00601	7.2314e-06	0.187141
NHLRC3	0.709962	7.29705e-06	0.18884
MINDY2	0.81623	7.29754e-06	0.188853
PPM1K	0.394766	7.30518e-06	0.189051
GSDMD	0.372235	7.46398e-06	0.19316
CHRM3-AS2	0.359958	7.64241e-06	0.197778
NAA25	0.917524	7.74237e-06	0.200365
ZBTB25	0.35873	7.75096e-06	0.200587
TARBP2	0.763793	7.7675e-06	0.201015
FASTKD1	1.04488	7.78849e-06	0.201558
DENND4A	0.482175	7.79685e-06	0.201775
NOP16	0.66399	7.80346e-06	0.201946
IL17RA	0.377861	7.84297e-06	0.202968
ACAT1	0.552287	7.84353e-06	0.202983
CTDSP1	0.296277	7.86306e-06	0.203488
ECH1	0.244322	7.88401e-06	0.20403
PUDP	0.809731	7.89356e-06	0.204277
MARK2	0.481311	7.92132e-06	0.204996
CHCHD3	0.575841	7.94892e-06	0.20571
SNRNP200	0.29111	7.96647e-06	0.206164
DALRD3	0.619683	8.01471e-06	0.207413
DCAF7	0.482632	8.03906e-06	0.208043
SNRK	0.301254	8.10281e-06	0.209693
SUCLG2	0.35171	8.24277e-06	0.213315
MAP2K5	0.622528	8.26339e-06	0.213848
ELMO1	0.501221	8.31992e-06	0.215311
TPP1	0.700652	8.3568e-06	0.216266
PARP9	0.678778	8.6649e-06	0.224239
PSMB9	0.208341	8.69223e-06	0.224946
SH3GLB2	0.371484	8.79272e-06	0.227547
PCSK5	0.647857	8.79865e-06	0.2277
ZNHIT1	0.324362	8.93323e-06	0.231183
GPR160	0.742287	9.00127e-06	0.232944
TXNRD1	0.642147	9.14604e-06	0.23669
SP4	0.682605	9.15789e-06	0.236997
RNF138	0.298887	9.16252e-06	0.237117
WDR81	1.44398	9.16908e-06	0.237287
CDKN1B	0.204183	9.1716e-06	0.237352
COX4I1	0.100131	9.17766e-06	0.237509
DDI2	1.15795	9.24616e-06	0.239281
UQCR10	0.193687	9.29984e-06	0.24067
DHX9	0.325204	9.30582e-06	0.240825
BCAS3	0.742473	9.36868e-06	0.242452
METTL23	0.416288	9.48252e-06	0.245398
ZC3H3	0.673831	9.50586e-06	0.246002
SERTAD2	0.593896	9.51706e-06	0.246292
EIF5	0.200189	9.55835e-06	0.247361
RUNX3	0.378619	9.60751e-06	0.248633
AGTRAP	0.56022	9.68116e-06	0.250539
KDF1	1.868	9.68146e-06	0.250546
DCHS1	1.27477	9.68427e-06	0.250619
EEF1E1	0.524813	9.74257e-06	0.252128
CNOT3	0.816839	9.76701e-06	0.25276
CMPK1	0.182555	9.8435e-06	0.25474
DNAJC27	0.939557	9.89529e-06	0.25608
SKAP1	0.329758	9.89872e-06	0.256169
ZNF212	1.4098	1.01314e-05	0.262191
ISCU	0.162398	1.02895e-05	0.266281
XKR6	1.02449	1.03064e-05	0.266718
SPATA13	0.406145	1.03079e-05	0.266759
C1orf43	0.313191	1.0344e-05	0.267693
GMDS	0.74846	1.03521e-05	0.267901
SEPTIN7	-0.279343	1.03822e-05	0.268681
ABTB1	0.299567	1.04924e-05	0.271532
PPWD1	0.383492	1.05476e-05	0.272962
CUL2	0.645611	1.05805e-05	0.273812
SBNO1	0.437025	1.06621e-05	0.275925
SOCS2	1.03465	1.07603e-05	0.278465
TTC39C	0.282015	1.08491e-05	0.280764
PRDX5	0.238554	1.0867e-05	0.281226
ANXA11	0.168811	1.08872e-05	0.28175
YLPM1	0.420363	1.09377e-05	0.283058
ETFA	0.508359	1.10713e-05	0.286513
TADA3	0.368971	1.10815e-05	0.286777
HMGB2	0.356842	1.1086e-05	0.286896
ITPRIP	0.84492	1.11949e-05	0.289712
STX5	0.57268	1.12533e-05	0.291223
TARDBP	0.488145	1.13283e-05	0.293164
SLC25A38	0.584565	1.13321e-05	0.293264
CHMP7	0.34568	1.13329e-05	0.293284
EEFSEC	0.769701	1.14987e-05	0.297576
LPXN	0.319689	1.15016e-05	0.297651
NAA10	0.696237	1.15058e-05	0.29776
CITED4	0.338102	1.15388e-05	0.298611
HDAC1	0.198755	1.15487e-05	0.29887
HEG1	1.06065	1.16342e-05	0.30108
CACHD1	1.72807	1.16803e-05	0.302276
MAPK14	0.768056	1.17165e-05	0.303211
HK1	0.396135	1.17278e-05	0.303502
BTN3A3	0.504686	1.17435e-05	0.30391
FBXW5	0.337019	1.20056e-05	0.310692
RIOK1	0.669458	1.20506e-05	0.311858
CDC27	0.488886	1.21638e-05	0.314788
LRBA	0.417472	1.21929e-05	0.31554
ST6GALNAC3	1.31699	1.22043e-05	0.315836
AL135905.2	0.755794	1.2228e-05	0.316448
MSRA	0.846408	1.2334e-05	0.319193
NCK2	0.266794	1.2414e-05	0.321263
ZMYND11	0.429882	1.26106e-05	0.32635
ARHGAP25	0.444396	1.26889e-05	0.328376
ARL2	0.465039	1.26954e-05	0.328543
POU2F1	0.815536	1.27098e-05	0.328917
LIPA	0.392028	1.27521e-05	0.330013
ZNF263	0.645611	1.2845e-05	0.332415
IKBKE	0.771851	1.28715e-05	0.333101
SSBP3	0.540001	1.29206e-05	0.334372
KAT7	0.578104	1.30522e-05	0.337778
ADAMTS6	1.27948	1.30832e-05	0.338581
SMYD3	0.52708	1.33228e-05	0.344781
LRRFIP1	0.193121	1.34448e-05	0.347938
TRIM35	1.05113	1.34458e-05	0.347963
SDHAF1	0.733407	1.35022e-05	0.349423
GUK1	0.177254	1.35691e-05	0.351154
MAPKAPK5	0.551454	1.36428e-05	0.353063
IL21R	0.984413	1.38388e-05	0.358136
PIGT	0.568132	1.38505e-05	0.358438
IRS2	1.014	1.39124e-05	0.360038
TMEM189	0.719032	1.39542e-05	0.36112
MED23	0.638916	1.40776e-05	0.364314
ZNF154	1.91309	1.40923e-05	0.364695
RPS6KB2	0.451256	1.42115e-05	0.367779
WDR7	0.640105	1.44932e-05	0.375069
YTHDF1	0.505788	1.45154e-05	0.375644
PRRC2A	0.372778	1.47669e-05	0.382153
COX7C	-0.137996	1.47998e-05	0.383005
DDX41	0.74679	1.4912e-05	0.385908
XRCC5	0.183714	1.49938e-05	0.388026
HGS	0.488642	1.50567e-05	0.389653
ARF6	0.209221	1.506e-05	0.389739
PSMA2	0.23581	1.51868e-05	0.39302
PRKX	0.488445	1.52387e-05	0.394363
CCDC12	0.335324	1.53223e-05	0.396526
NUBP2	0.376511	1.53584e-05	0.397459
EPB41L4A-AS1	0.357668	1.54494e-05	0.399816
PAQR8	0.826183	1.54576e-05	0.400028
PLAAT4	0.17413	1.55064e-05	0.401289
PPP3CB	0.510962	1.55309e-05	0.401924
NEDD9	0.62455	1.56285e-05	0.404451
OXR1	0.486345	1.58049e-05	0.409014
FTSJ1	0.562002	1.58226e-05	0.409474
PRRC2C	0.202151	1.58528e-05	0.410253
TRPV2	0.641849	1.58557e-05	0.41033
USP4	0.403707	1.59443e-05	0.412624
AKT3	0.515879	1.60603e-05	0.415624
MRPL54	0.233582	1.60947e-05	0.416515
ARID1A	0.462476	1.61008e-05	0.416674
MAEA	0.562601	1.61696e-05	0.418453
PRMT7	0.645611	1.62277e-05	0.419958
RICTOR	0.392655	1.62629e-05	0.420868
TBC1D10B	0.832574	1.63126e-05	0.422154
RAB24	0.501221	1.63191e-05	0.422321
ZNF609	0.396602	1.63198e-05	0.422341
EXOSC1	0.526689	1.63222e-05	0.422401
RBM5	0.631706	1.63867e-05	0.424071
CPNE1	0.326706	1.63985e-05	0.424378
ERBIN	0.348555	1.64181e-05	0.424885
PPIP5K2	0.633688	1.65078e-05	0.427205
TRAPPC6A	0.266802	1.65375e-05	0.427974
MICAL1	0.496116	1.66232e-05	0.430192
TKFC	1.15868	1.66451e-05	0.430759
SELENON	0.833238	1.66821e-05	0.431717
NLE1	1.05087	1.67299e-05	0.432953
TMEM229B	1.79761	1.67922e-05	0.434566
LY9	0.299481	1.68592e-05	0.436298
RNF181	0.324437	1.69195e-05	0.437861
SHKBP1	0.390797	1.69687e-05	0.439133
HIST1H3D	0.597081	1.69876e-05	0.439623
RNF149	0.249976	1.7002e-05	0.439994
ARHGAP26	0.685139	1.71214e-05	0.443085
STARD3	0.378724	1.71621e-05	0.444137
YTHDF3	0.609542	1.72619e-05	0.446721
YDJC	0.44942	1.73368e-05	0.44866
BBS9	0.732348	1.73631e-05	0.449338
NFE2L3	2.34076	1.74945e-05	0.452741
MRPL27	0.640317	1.75093e-05	0.453124
BABAM2	0.516328	1.7546e-05	0.454074
AP2B1	0.605603	1.76286e-05	0.456212
SELENOT	0.361747	1.77391e-05	0.45907
C7orf50	0.42509	1.78819e-05	0.462764
SLC7A6	0.340988	1.80272e-05	0.466526
ALKBH5	0.38347	1.80275e-05	0.466533
ZXDC	0.546075	1.80701e-05	0.467636
SMG9	0.857486	1.80872e-05	0.468079
MRPL3	0.375619	1.81098e-05	0.468664
RPIA	0.421101	1.81687e-05	0.470188
SIK3	0.553689	1.81787e-05	0.470446
APOBEC3G	0.768883	1.82625e-05	0.472616
TANGO6	0.826183	1.82779e-05	0.473013
EPN1	0.463195	1.83989e-05	0.476144
GOLT1B	0.656104	1.84446e-05	0.477328
PRELID1	0.182756	1.86992e-05	0.483916
CYHR1	0.427431	1.88196e-05	0.487032
TXNL4A	0.238239	1.88915e-05	0.488893
SLC30A7	0.600699	1.89381e-05	0.490098
FARSB	0.567609	1.90292e-05	0.492457
NELFA	0.596702	1.90577e-05	0.493194
DAXX	0.374757	1.90936e-05	0.494123
AC079793.1	0.405898	1.91102e-05	0.494553
GON4L	0.415887	1.91168e-05	0.494724
GBP1	0.476553	1.91569e-05	0.495761
FBRSL1	0.582075	1.93359e-05	0.500393
RPRD2	0.425362	1.93416e-05	0.500542
RAF1	0.532173	1.93636e-05	0.501109
EIF4G2	0.16868	1.94409e-05	0.503111
SNHG11	1.11429	1.94899e-05	0.504379
SC5D	0.958769	1.95626e-05	0.50626
PNKP	0.591879	1.95827e-05	0.506782
TMEM199	0.783713	1.96642e-05	0.50889
VPS50	0.641696	1.97321e-05	0.510648
ZNF207	0.297396	1.97572e-05	0.511296
CPSF6	0.316234	2.00033e-05	0.517664
CYB5R1	0.568649	2.02598e-05	0.524304
RAB5C	0.257926	2.02979e-05	0.525288
AC013652.1	-2.18728	2.04578e-05	0.529426
POLR2A	0.402054	2.0618e-05	0.533573
SYPL1	0.23891	2.06406e-05	0.534158
IL6R	0.372897	2.06522e-05	0.534458
IFITM1	-0.103104	2.07103e-05	0.535962
EFR3A	0.401249	2.0735e-05	0.536601
D2HGDH	0.868004	2.0873e-05	0.540171
DIP2B	0.617966	2.10325e-05	0.544301
NDUFS8	0.258129	2.11791e-05	0.548095
NPRL3	0.616167	2.12704e-05	0.550457
TMEM167A	0.545384	2.15884e-05	0.558686
LPIN1	0.53516	2.16171e-05	0.55943
TMEM101	0.540199	2.18615e-05	0.565753
KLF2	0.143649	2.20024e-05	0.5694
MOGS	0.439694	2.2022e-05	0.569908
MFSD8	0.618426	2.20636e-05	0.570985
RTN4	0.342618	2.20642e-05	0.571
C18orf32	0.349708	2.20962e-05	0.571829
USP15	0.244649	2.2218e-05	0.574979
COMMD1	0.459768	2.23361e-05	0.578035
UFM1	0.351486	2.23374e-05	0.578069
SPINT2	0.28874	2.23469e-05	0.578315
UBE2I	0.175016	2.24617e-05	0.581286
ATP5PB	0.18782	2.26446e-05	0.58602
AXIN1	0.65483	2.26526e-05	0.586227
GLS	0.266771	2.275e-05	0.588748
TTC12	0.700059	2.27851e-05	0.589657
CHCHD2	0.149832	2.28194e-05	0.590543
BSG	0.273173	2.28334e-05	0.590907
CFAP20	0.668066	2.30505e-05	0.596524
PPP1R7	0.24432	2.30713e-05	0.597063
HNRNPH1	0.251873	2.31178e-05	0.598265
RNF145	0.397245	2.31676e-05	0.599555
PGK1	0.200231	2.33636e-05	0.604626
TPRA1	0.765905	2.33967e-05	0.605482
SIL1	0.809391	2.33994e-05	0.605553
AL662844.4	0.812989	2.34594e-05	0.607105
PRPF19	0.418924	2.37812e-05	0.615433
PPP4R3B	0.325314	2.37881e-05	0.615613
NOG	0.407896	2.38707e-05	0.617751
KIAA2013	0.690465	2.39617e-05	0.620106
VTA1	0.478458	2.41596e-05	0.625225
POLD4	0.242255	2.42296e-05	0.627037
TRNT1	0.560543	2.42341e-05	0.627155
PET100	0.205231	2.44488e-05	0.632711
MED26	1.21908	2.45594e-05	0.635572
PDPK1	0.729027	2.45934e-05	0.636453
ADAM8	0.768883	2.46422e-05	0.637714
NIPAL3	0.471038	2.46729e-05	0.63851
CSGALNACT1	0.361266	2.49993e-05	0.646957
CEP57	0.313082	2.50603e-05	0.648536
CIAPIN1	0.469062	2.51835e-05	0.651724
PMM1	0.49976	2.54065e-05	0.657495
CYB5D2	0.893539	2.54457e-05	0.658509
C12orf75	0.720573	2.56231e-05	0.6631
NFX1	0.48334	2.56947e-05	0.664954
MFF	0.238253	2.5745e-05	0.666254
PRKDC	0.330582	2.58808e-05	0.66977
PFKFB3	0.961639	2.58876e-05	0.669944
ACD	0.485489	2.59368e-05	0.671219
MRPL58	0.553324	2.5988e-05	0.672544
ABHD18	0.652615	2.61185e-05	0.675921
AP2M1	0.172682	2.62047e-05	0.67815
CYP51A1	0.711884	2.62577e-05	0.679523
SPAG7	0.294252	2.64508e-05	0.68452
FIP1L1	0.3341	2.65001e-05	0.685797
SH2D3A	0.517287	2.66003e-05	0.688388
CROCC	0.69028	2.6847e-05	0.694774
NCOA3	0.318446	2.72216e-05	0.704468
NUDT3	0.434247	2.77838e-05	0.719016
ZNF414	0.39478	2.78452e-05	0.720606
ATG3	0.330192	2.82159e-05	0.730199
LAMP1	0.200052	2.82298e-05	0.730559
TBL3	0.695652	2.84851e-05	0.737166
NDEL1	0.571871	2.90086e-05	0.750714
G3BP2	0.323007	2.91374e-05	0.754046
AC016074.2	0.655879	2.91746e-05	0.75501
MVB12A	0.53144	2.94267e-05	0.761534
C15orf41	1.31699	2.94406e-05	0.761894
HSD17B10	0.428932	2.94845e-05	0.763028
AC008105.3	0.224924	2.95499e-05	0.764721
SUPT6H	0.500243	2.95853e-05	0.765638
SIAH2	0.517287	2.96325e-05	0.766861
PRKAG2	0.566452	2.97142e-05	0.768974
MAP2K3	0.645611	3.0036e-05	0.777302
GMIP	0.414567	3.0209e-05	0.781779
PRPF4	0.774086	3.02836e-05	0.783709
MSL2	0.688406	3.04596e-05	0.788265
PITPNM2	0.677672	3.04623e-05	0.788334
SLC35A4	0.56247	3.04905e-05	0.789064
LGALS3BP	0.439647	3.08842e-05	0.799253
ZFAND1	0.352653	3.09915e-05	0.80203
SUCLG2-AS1	0.942593	3.10173e-05	0.802696
ZC3HAV1	0.23446	3.15927e-05	0.817586
CERS5	0.679963	3.16005e-05	0.817789
USP5	0.57579	3.16257e-05	0.818442
ANKRD11	0.324434	3.16406e-05	0.818827
ARF5	0.189993	3.16918e-05	0.820153
COX11	0.449561	3.18454e-05	0.824127
NOP58	0.261148	3.18669e-05	0.824684
CREBBP	0.464064	3.18816e-05	0.825065
SMARCD2	0.544682	3.20401e-05	0.829165
IDS	0.330641	3.22169e-05	0.833741
EIF2D	0.414791	3.22371e-05	0.834264
RTF2	0.299306	3.2555e-05	0.842491
FAM174C	0.236155	3.26429e-05	0.844765
DGKA	0.170754	3.26744e-05	0.845582
GNPAT	0.509728	3.27191e-05	0.846737
TUT1	0.618894	3.29969e-05	0.853926
POLR2B	0.416705	3.31816e-05	0.858708
FBXO44	0.482531	3.34357e-05	0.865283
ZSCAN26	0.967539	3.35157e-05	0.867353
SMG1	0.375788	3.35421e-05	0.868037
TMEM204	0.345766	3.36078e-05	0.869737
ARAF	0.395068	3.36114e-05	0.869829
AC139720.1	0.447003	3.37364e-05	0.873065
PLIN3	0.864383	3.37495e-05	0.873402
STAT5B	0.35031	3.39039e-05	0.877399
SF3B4	0.318369	3.39464e-05	0.878499
MAPKAPK5-AS1	0.293929	3.39704e-05	0.879119
EGLN2	0.303361	3.4047e-05	0.881102
ITFG2-AS1	1.01809	3.41366e-05	0.88342
MTF2	0.528904	3.41901e-05	0.884805
SMAD2	0.311241	3.42271e-05	0.885763
RPTOR	0.556542	3.42454e-05	0.886238
REL	0.4036	3.47019e-05	0.898051
MHENCR	0.225493	3.48743e-05	0.902511
CCDC107	0.34576	3.48752e-05	0.902535
MANF	0.597081	3.54548e-05	0.917535
SNX12	0.89159	3.54881e-05	0.918397
SELENOF	0.218044	3.57162e-05	0.924299
TOMM5	0.237053	3.5778e-05	0.925899
GRWD1	0.690177	3.60603e-05	0.933205
SLFN5	0.251507	3.63484e-05	0.940661
CAND1	0.414757	3.63825e-05	0.941542
SH3BP1	0.335852	3.65121e-05	0.944897
ELP1	0.893539	3.65228e-05	0.945175
GTF2B	0.35343	3.6646e-05	0.948361
TRIM33	0.472128	3.66694e-05	0.948969
POLM	0.579224	3.67823e-05	0.95189
GRAP2	0.429668	3.67896e-05	0.952078
CD320	0.510733	3.68808e-05	0.954437
ADD3	0.166882	3.70598e-05	0.959069
EIF4G1	0.390865	3.71167e-05	0.960543
IREB2	0.482882	3.73266e-05	0.965974
JOSD2	0.533718	3.733e-05	0.966063
SEPTIN6	0.155339	3.75255e-05	0.971122
HIVEP3	0.76414	3.76603e-05	0.97461
SYNE1	0.300749	3.76659e-05	0.974756
RREB1	0.936716	3.7736e-05	0.976569
NME1	0.539189	3.77724e-05	0.977511
LTBP3	0.339699	3.80089e-05	0.983632
LRRC47	0.471924	3.81946e-05	0.988439
PFKL	0.422105	3.8206e-05	0.988734
FAM229B	0.823791	3.82787e-05	0.990614
GMPR2	0.434247	3.86179e-05	0.999391
INTS6	0.442315	3.8646e-05	1
TMED3	0.364429	3.89165e-05	1
KIF5B	0.264182	3.89369e-05	1
NSUN5	0.436215	3.90517e-05	1
LRCH3	0.676907	3.90623e-05	1
SNRPA1	0.288455	3.93517e-05	1
ZNF587B	1.14811	3.94736e-05	1
AC007038.1	1.20361	3.949e-05	1
OSGEP	0.519393	3.99491e-05	1
TSPAN3	0.539569	4.01337e-05	1
TMEM256	0.23582	4.02406e-05	1
ATP6V1D	0.694521	4.03391e-05	1
BABAM1	0.269277	4.04558e-05	1
TPCN1	0.660111	4.04762e-05	1
NCOA2	0.416308	4.05613e-05	1
METTL16	0.371911	4.07341e-05	1
SLC30A5	0.588126	4.07435e-05	1
HCP5	0.685139	4.08513e-05	1
UBR7	0.771142	4.09374e-05	1
LINC00662	0.77474	4.1205e-05	1
PTPN18	0.343955	4.14694e-05	1
MFSD10	0.325791	4.15032e-05	1
NPC2	0.315091	4.15615e-05	1
JADE2	0.404928	4.16473e-05	1
RMND5B	0.617253	4.16885e-05	1
MCM5	0.68868	4.20929e-05	1
ARIH1	0.410959	4.21117e-05	1
APOL6	0.499091	4.22318e-05	1
MTERF4	0.333543	4.22613e-05	1
TINF2	0.440791	4.22775e-05	1
PDAP1	0.274773	4.23052e-05	1
HECA	0.354667	4.26882e-05	1
PLCG1	0.286025	4.29574e-05	1
TASOR	0.31806	4.30219e-05	1
ZNF581	0.499596	4.32245e-05	1
CTSA	0.546075	4.32539e-05	1
DDX19A	0.617282	4.33408e-05	1
DCTN2	0.421646	4.34094e-05	1
ATIC	0.386783	4.34803e-05	1
RSL24D1	0.180308	4.36123e-05	1
TMEM38B	0.7305	4.36846e-05	1
AIF1	0.242646	4.37239e-05	1
MLLT6	0.386008	4.38651e-05	1
PPIL3	0.53616	4.3917e-05	1
DNAJC4	0.356831	4.39345e-05	1
VILL	0.662685	4.39671e-05	1
RB1	0.361818	4.42277e-05	1
RBM15B	0.402437	4.50052e-05	1
ITFG1	0.369801	4.50917e-05	1
IGF1R	0.837562	4.5132e-05	1
MACO1	0.517856	4.53907e-05	1
PSMA7	0.140038	4.53914e-05	1
PEF1	0.573788	4.5527e-05	1
LSG1	0.541022	4.55907e-05	1
PPP1CA	0.224119	4.58714e-05	1
SMARCA2	0.31863	4.58968e-05	1
XPO6	0.364954	4.59911e-05	1
VPS41	0.645611	4.62031e-05	1
UBE2D2	0.14128	4.64166e-05	1
MED16	0.474678	4.67405e-05	1
TRIM22	0.237441	4.67744e-05	1
NUFIP2	0.436603	4.68367e-05	1
VASP	0.323286	4.6902e-05	1
TTC30B	1.95681	4.74421e-05	1
FBXO11	0.608136	4.74496e-05	1
MAP4K1	0.431212	4.74947e-05	1
IARS	0.428459	4.7521e-05	1
SMC1A	0.445733	4.7569e-05	1
DDHD1	0.521353	4.76996e-05	1
MICU2	0.34159	4.77786e-05	1
BUB3	0.207302	4.82251e-05	1
TAPT1-AS1	1.0311	4.82789e-05	1
ATG16L2	0.53616	4.83096e-05	1
PDIA4	0.401506	4.83105e-05	1
SECISBP2	0.27709	4.84509e-05	1
GSKIP	0.748705	4.84799e-05	1
SNX29	0.529097	4.86743e-05	1
RPL22L1	0.204395	4.86913e-05	1
SPN	0.328071	4.87399e-05	1
HSP90AB1	-0.175849	4.87865e-05	1
NMRAL1	0.437369	4.88319e-05	1
RAPGEF6	0.265007	4.89011e-05	1
B4GALT1	0.665846	4.89093e-05	1
WBP2	0.314405	4.92115e-05	1
TXN2	0.299435	4.93193e-05	1
G6PD	0.530134	4.95106e-05	1
MCL1	0.207983	4.97213e-05	1
CHMP4B	0.361818	4.97324e-05	1
SAP30L	0.555413	4.99704e-05	1
MAVS	0.789347	5.02233e-05	1
PRKRIP1	0.369487	5.04864e-05	1
KYAT3	0.692498	5.06069e-05	1
EMC4	0.300402	5.06354e-05	1
SDF4	0.261092	5.06389e-05	1
REEP5	0.404365	5.08652e-05	1
TRAPPC13	1.0021	5.08959e-05	1
FNDC3A	0.524049	5.11089e-05	1
SLC7A6OS	0.505788	5.12432e-05	1
DGLUCY	0.677089	5.16259e-05	1
CHD6	0.422934	5.22333e-05	1
LUC7L3	0.191066	5.26226e-05	1
RFXANK	0.492288	5.28607e-05	1
C19orf53	0.138595	5.29392e-05	1
LMNB1	0.882148	5.32267e-05	1
ZNF525	0.761088	5.32587e-05	1
KDM4C	0.377212	5.37457e-05	1
COMMD3	0.391447	5.39843e-05	1
KIZ	0.539147	5.40293e-05	1
MCTS1	0.408032	5.41142e-05	1
AC009126.1	0.821461	5.43601e-05	1
MRPL23	0.645611	5.51402e-05	1
KCNA3	0.35343	5.51873e-05	1
NDRG1	0.824836	5.52286e-05	1
VEZT	0.5916	5.56495e-05	1
KMT2A	0.216172	5.57759e-05	1
ANAPC10	0.690935	5.58172e-05	1
NIT1	0.719905	5.61817e-05	1
HDAC4	0.877341	5.63649e-05	1
U2AF2	0.333521	5.65633e-05	1
CNOT8	0.316009	5.67114e-05	1
CCDC59	0.261735	5.69165e-05	1
ZMAT3	0.560971	5.74657e-05	1
ILKAP	0.377678	5.7633e-05	1
CDKAL1	0.551301	5.77458e-05	1
ZNF138	0.551829	5.78981e-05	1
RBX1	0.21819	5.81344e-05	1
KARS	0.447282	5.81484e-05	1
CNOT7	0.24008	5.81635e-05	1
MRPL11	0.337807	5.83923e-05	1
ZZEF1	0.599348	5.85648e-05	1
FHIT	0.275479	5.87384e-05	1
TMED4	0.312055	5.88467e-05	1
UBR4	0.479006	5.89382e-05	1
PACS2	0.685969	5.92002e-05	1
MOB2	0.444638	5.93925e-05	1
RASSF1	0.470244	5.95097e-05	1
RNF167	0.290899	5.95715e-05	1
TUSC2	0.47445	5.9794e-05	1
TMIGD2	0.230908	5.98932e-05	1
BCAP31	0.158587	5.99913e-05	1
INPP5D	0.332697	6.01425e-05	1
ZNF274	0.522327	6.04752e-05	1
RBM23	0.349434	6.05917e-05	1
HAPLN3	0.660561	6.11272e-05	1
CHCHD5	0.41628	6.11332e-05	1
CRBN	0.222188	6.11794e-05	1
MIGA1	0.660111	6.14147e-05	1
VIPR1	0.490207	6.1547e-05	1
PPM1G	0.243679	6.16052e-05	1
MIEF1	1.10129	6.16967e-05	1
RNASEH2C	0.346235	6.17689e-05	1
PRNP	0.429662	6.17979e-05	1
MAGEF1	0.558148	6.18117e-05	1
UPF3A	0.396471	6.19202e-05	1
UBQLN1	0.357449	6.25304e-05	1
CSNK1D	0.481685	6.25684e-05	1
SAP130	0.845549	6.27709e-05	1
RANBP9	0.505433	6.34174e-05	1
RIPK2	1.00688	6.34413e-05	1
BET1L	0.335197	6.40989e-05	1
EMSY	0.657388	6.42481e-05	1
NME3	0.208578	6.43359e-05	1
PCGF5	0.330593	6.4418e-05	1
N4BP2L2	0.153157	6.45939e-05	1
ZNF281	0.533237	6.46794e-05	1
ZSCAN18	0.603791	6.52624e-05	1
SLC38A10	0.546075	6.54199e-05	1
TACC3	0.385676	6.60229e-05	1
ULK3	0.381327	6.6547e-05	1
RTCB	0.47976	6.67148e-05	1
BCL2	0.484761	6.73372e-05	1
CEP41	1.22462	6.76243e-05	1
RIC8A	0.471651	6.7744e-05	1
THUMPD3-AS1	0.332762	6.78438e-05	1
LINC00174	0.978186	6.78547e-05	1
FPGS	0.40399	6.80208e-05	1
ATPAF1	0.498457	6.84389e-05	1
ORC5	0.567856	6.85864e-05	1
TRAF3	0.620575	6.85954e-05	1
ARFIP1	0.907239	6.89759e-05	1
GMDS-DT	0.379331	6.91577e-05	1
RORA	0.272036	6.92562e-05	1
C19orf25	0.506756	7.01392e-05	1
FCHSD2	0.541179	7.02436e-05	1
NR3C1	0.323466	7.03669e-05	1
DCXR	0.218554	7.08736e-05	1
HIVEP2	0.424503	7.09638e-05	1
ATP8B2	0.43214	7.12228e-05	1
ITFG2	0.404474	7.13307e-05	1
TMEM80	0.645611	7.13428e-05	1
MTFR1	0.64111	7.1561e-05	1
C22orf34	1.07445	7.16389e-05	1
VAV1	0.439681	7.18997e-05	1
MMS19	0.584211	7.20731e-05	1
DKC1	0.465039	7.21838e-05	1
TANC2	1.04671	7.24951e-05	1
THEMIS2	-0.622267	7.2643e-05	1
TNFRSF1B	0.576569	7.27592e-05	1
MRNIP	0.61319	7.33907e-05	1
TMEM120B	0.808341	7.36326e-05	1
MAML1	0.579522	7.36515e-05	1
PPP1R12A	0.27003	7.36774e-05	1
PNPLA2	0.274473	7.39253e-05	1
CCNH	0.332516	7.55802e-05	1
NOL8	0.536677	7.56341e-05	1
TBCB	0.203366	7.62629e-05	1
PAK1	1.246	7.63839e-05	1
NUDCD3	0.477967	7.6678e-05	1
CLPTM1L	0.489998	7.69661e-05	1
DNAJA1	0.268709	7.70933e-05	1
DPH7	0.56805	7.71197e-05	1
IP6K1	0.69028	7.71486e-05	1
ABCF2	0.533136	7.73716e-05	1
STIM1	0.445797	7.74107e-05	1
PSTPIP1	0.483136	7.79045e-05	1
AD000090.1	1.93512	7.81816e-05	1
MAP3K3	0.492365	7.87815e-05	1
TCTEX1D2	0.779236	7.88029e-05	1
R3HDM1	0.341692	7.89766e-05	1
MLLT1	0.983112	7.90345e-05	1
PEX6	0.468929	7.90709e-05	1
KANK1	0.503819	7.94337e-05	1
JMJD4	0.809998	7.9521e-05	1
AP2S1	0.197552	7.95744e-05	1
SATB1-AS1	0.376454	7.99394e-05	1
HDGFL2	0.591672	8.00516e-05	1
CHD4	0.430713	8.01772e-05	1
GCDH	0.607137	8.054e-05	1
GOSR2	0.565121	8.0645e-05	1
HADH	0.508461	8.06462e-05	1
USP39	0.500128	8.08451e-05	1
SNX20	0.440421	8.0938e-05	1
GIPC1	0.469454	8.13092e-05	1
SSR2	0.146266	8.1587e-05	1
SMIM20	0.4036	8.15894e-05	1
TRABD2A	0.193737	8.17441e-05	1
DEDD2	0.417342	8.18894e-05	1
ORMDL1	0.234229	8.20585e-05	1
HDAC6	0.982646	8.21211e-05	1
AC103563.7	0.475686	8.23807e-05	1
RPL27A	0.17916	8.26407e-05	1
CHD2	0.205631	8.39152e-05	1
MED15	0.415256	8.41051e-05	1
AC005842.1	0.393848	8.45698e-05	1
RNF166	0.358571	8.46172e-05	1
ZNF22	0.334613	8.46622e-05	1
SKIV2L	0.568132	8.47766e-05	1
SUCLA2	0.438123	8.54617e-05	1
FBXL5	0.27317	8.59718e-05	1
EBLN3P	0.294537	8.60244e-05	1
IFI44L	-1.04627	8.61882e-05	1
RNF114	0.340001	8.62771e-05	1
RAB40C	1.06065	8.65294e-05	1
CEP192	0.662099	8.68203e-05	1
CRLF3	0.230346	8.74212e-05	1
BSDC1	0.503778	8.78155e-05	1
IRF2	0.269887	8.78477e-05	1
NELFE	0.427012	8.79742e-05	1
TMUB1	0.347455	8.80888e-05	1
TMEM147	0.315463	8.82743e-05	1
SP100	0.191893	8.90541e-05	1
PRPF18	0.611664	8.95857e-05	1
MRPL40	0.364162	9.01049e-05	1
PSMB10	0.199337	9.03211e-05	1
FOXK1	0.619557	9.036e-05	1
MARCH6	0.462082	9.04484e-05	1
PRR14	0.509812	9.09818e-05	1
DMAP1	0.483554	9.16962e-05	1
C19orf48	0.683366	9.17837e-05	1
BRAF	0.600039	9.18997e-05	1
MALSU1	0.423219	9.20826e-05	1
SNHG16	0.205039	9.22869e-05	1
TIMM8B	0.415367	9.28787e-05	1
C16orf58	0.703097	9.31591e-05	1
ERGIC2	0.33698	9.36994e-05	1
PLOD3	0.863612	9.4159e-05	1
NPRL2	0.568305	9.45735e-05	1
ARRDC1	0.396135	9.55117e-05	1
LSM5	0.24156	9.56895e-05	1
SIGMAR1	0.407606	9.58709e-05	1
ABCA1	1.25179	9.60183e-05	1
AC005944.1	1.0311	9.60461e-05	1
GID8	0.348287	9.62677e-05	1
LAPTM4A	0.311055	9.68288e-05	1
ESR1	1.24706	9.69228e-05	1
RFC1	0.35162	9.7087e-05	1
DYNC1LI2	0.613902	9.72167e-05	1
POM121C	0.604335	9.73625e-05	1
MRPL39	0.715152	9.77266e-05	1
LIG1	0.517437	9.80912e-05	1
PRORP	0.427315	9.8393e-05	1
RXRB	0.543431	9.84541e-05	1
MRPL20-AS1	0.676505	9.89044e-05	1
CLASRP	0.46099	9.90806e-05	1
CTBP1	0.232964	9.91473e-05	1
TGFB1	0.140849	9.92036e-05	1
AL353708.3	1.22111	9.95358e-05	1
UBR1	0.471215	9.96411e-05	1
PSMB6	0.210655	9.97306e-05	1
RPA1	0.445886	9.98228e-05	1
FRG1	0.345051	9.99204e-05	1
ACYP2	0.407323	9.99961e-05	1
LINS1	0.37787	0.000100407	1
DCAF5	0.401273	0.000100416	1
AL121787.1	0.952272	0.00010046	1
NBN	0.5619	0.000100511	1
CCDC28A	0.530791	0.000101424	1
ATP6AP1	0.340757	0.000102332	1
PHIP	0.34575	0.000102812	1
SLC23A2	0.598863	0.000103335	1
HIF1A	0.327234	0.000103401	1
TNFRSF10A	0.563734	0.000103906	1
FKBP5	0.285783	0.000104247	1
DESI1	0.567609	0.000104477	1
EMC3	0.478639	0.000104727	1
REPIN1	0.400245	0.000104772	1
SAP18	0.129406	0.000105071	1
COQ10B	0.370989	0.000105103	1
GET4	0.601217	0.000105147	1
SNHG14	0.576348	0.000105206	1
PCF11	0.35206	0.000105702	1
POLR2J2	2.29331	0.000105859	1
PPP5C	0.626628	0.00010622	1
RAB11A	0.286897	0.000106992	1
LMBR1	0.452158	0.000107191	1
ATF6	0.436158	0.000107353	1
ACLY	0.539949	0.000107473	1
FAM122C	0.898218	0.000107618	1
ZNF410	0.656752	0.000107715	1
CMTM3	0.341935	0.00010805	1
SNHG6	0.153662	0.000108159	1
KHNYN	0.776856	0.000109209	1
SF3B5	0.183999	0.000109242	1
CNNM3	0.993534	0.000109383	1
PHC2	0.541588	0.000109763	1
EPB41L3	1.28772	0.000110475	1
MAP3K11	0.485146	0.000111219	1
IFNAR2	0.33805	0.000111403	1
SEC11A	0.208678	0.000111637	1
IFI16	0.294479	0.000111851	1
RAB5IF	0.355882	0.000112357	1
NFAT5	0.46679	0.000112492	1
LIN52	0.742752	0.000113564	1
HPS6	0.751963	0.000114121	1
CEP85L	0.313969	0.000114384	1
GIGYF1	0.557835	0.000114538	1
1968-07-01	0.464306	0.000114724	1
GET3	0.512973	0.000115001	1
FBXL14	0.492923	0.000115105	1
KIF21B	0.617866	0.000115908	1
C12orf66	0.923912	0.00011634	1
TSPO	0.159871	0.000116666	1
TP53I13	0.506208	0.000116757	1
HACD4	0.315221	0.000116758	1
NCOA4	0.326676	0.000116872	1
NFATC2IP	0.405847	0.000117023	1
SMYD4	0.89715	0.000117105	1
CAD	1.05224	0.000117198	1
TP53RK	0.787964	0.00011755	1
TSR3	0.40388	0.000117802	1
TUBGCP2	0.369866	0.000117942	1
EPHX2	0.256791	0.000119886	1
PITRM1	0.727712	0.000120677	1
RABL2A	1.43916	0.000120959	1
CSNK2A1	0.576348	0.00012103	1
SEC23B	0.723614	0.000121647	1
NFKBIB	0.591923	0.00012194	1
UBE3A	0.291055	0.00012198	1
HDAC10	0.650718	0.000122062	1
MAPK13	0.631397	0.000123994	1
TRANK1	0.496909	0.000124118	1
LINC01806	0.576772	0.000124447	1
EML3	0.466328	0.000124604	1
MRE11	0.700246	0.000125009	1
CXXC1	0.487091	0.000125024	1
VPS26C	0.462747	0.000125918	1
GSTM3	-0.634497	0.000126009	1
PPP4R3A	0.298298	0.000126135	1
CEP350	0.358384	0.000126548	1
KPNB1	0.226349	0.00012668	1
UBAC2	0.32216	0.000126701	1
RABL2B	0.785336	0.000127105	1
MBD1	0.488742	0.000127599	1
AL691403.1	0.742119	0.000127876	1
SHARPIN	0.369791	0.000128522	1
CHRM3	0.586567	0.0001287	1
ZFAND6	0.395068	0.000128809	1
ATG5	0.391074	0.000128814	1
KIF16B	0.886619	0.000129534	1
PLAA	0.563149	0.00013	1
SIMC1	0.744175	0.000130441	1
MAT2B	0.18846	0.000130507	1
WAPL	0.29245	0.000130859	1
GSPT1	0.266063	0.00013105	1
NFIC	0.374841	0.000131496	1
SLC25A11	0.566899	0.000132358	1
PSMB3	0.213527	0.000132542	1
RBM27	0.354794	0.000132674	1
PPOX	0.652564	0.000132779	1
DPP7	0.167564	0.000133433	1
ZNF146	0.400781	0.000133465	1
COPS8	0.360209	0.000133481	1
SIPA1L3	0.859509	0.000133658	1
CCAR2	0.472404	0.000133792	1
TNFRSF1A	0.556252	0.000133903	1
PLP2	0.193888	0.000134097	1
RBM43	0.624912	0.000136029	1
ADCK2	0.700753	0.000136582	1
STX17	0.393679	0.000137099	1
CCDC130	0.402244	0.000137618	1
DDX39A	0.273986	0.000137735	1
SLC12A9	0.714324	0.00013775	1
PLCL1	0.349494	0.000137986	1
APOL3	0.425933	0.000138043	1
NF2	0.917524	0.000138182	1
STAT6	0.408572	0.000138358	1
KHDRBS1	0.185096	0.000138504	1
PRPSAP2	0.519459	0.000138643	1
TRIM8	0.467274	0.000138881	1
PATL2	0.573718	0.000139525	1
ZNF626	0.481492	0.000141616	1
EIF4A3	0.587016	0.000142293	1
AGO2	0.445312	0.000142485	1
NDUFA10	0.31085	0.00014321	1
DCTN3	0.291974	0.000143219	1
COPA	0.337407	0.000144213	1
TMEM263	0.323683	0.000144533	1
NPAT	0.300571	0.00014486	1
RALA	0.281788	0.000145556	1
CSMD1	0.860879	0.000145646	1
ITGA5	0.661553	0.000146326	1
HECTD1	0.335883	0.000146546	1
ASPSCR1	0.49435	0.000146709	1
IL23A	0.928545	0.000146754	1
ABI1	0.332946	0.000147462	1
NLRP1	0.29533	0.000147538	1
DYM	0.500205	0.000147814	1
AL645728.1	0.808462	0.000147833	1
ERF	0.737109	0.000148057	1
FASTKD2	0.484964	0.00014841	1
WDR48	0.562529	0.000148476	1
DSCAM	-1.57678	0.000148714	1
ODF2L	0.383764	0.000148748	1
RABEPK	0.599272	0.000148853	1
L3MBTL2	0.498054	0.000149083	1
ARHGAP1	0.43792	0.000149645	1
WDR37	0.446707	0.000150238	1
HIPK2	0.410717	0.000150338	1
CLPTM1	0.498526	0.000151053	1
MBD6	0.623834	0.000151579	1
BORCS5	0.670922	0.000151956	1
KMT2B	0.463465	0.000151984	1
TAF3	0.345709	0.000152041	1
PRMT3	0.599807	0.00015288	1
H2AFY	0.275298	0.00015337	1
HEXD	0.422927	0.000154322	1
TMEM250	0.59815	0.000155417	1
NASP	0.278865	0.000155429	1
MAGED1	0.414975	0.000157398	1
MBD4	0.327501	0.00015834	1
ZNF354B	0.74564	0.000158587	1
PDIA3	0.15367	0.000159019	1
PDCD6	0.189171	0.000159091	1
NUP85	0.785336	0.000159218	1
CYB561D1	0.750309	0.000160519	1
TSNARE1	0.951714	0.000160592	1
HPGD	1.94329	0.000161769	1
CRIPT	0.687737	0.000161889	1
SEC23A	0.587664	0.000163257	1
NUTM2A-AS1	0.435227	0.000163449	1
MTA1	0.436878	0.000163502	1
CCNDBP1	0.256436	0.000163578	1
UBA3	0.369069	0.000163743	1
AC006213.3	-2.09135	0.000163759	1
TALDO1	0.169425	0.000163893	1
AGO3	0.435312	0.00016438	1
LINC01954	-2.07685	0.000164435	1
NGRN	0.441597	0.000164607	1
NUP88	0.52008	0.000164946	1
PDLIM2	0.316128	0.000165565	1
FST	4.01484	0.000166148	1
VMP1	0.459882	0.000167806	1
BOD1	0.515702	0.000168974	1
TFRC	0.999248	0.000169323	1
MAST3	0.554913	0.00016964	1
PIANP	-1.88277	0.000171294	1
MGMT	0.329397	0.000171926	1
HSPA8	0.119017	0.000172669	1
AGFG1	0.570088	0.000173876	1
BAZ2A	0.305645	0.000173884	1
AGTPBP1	0.391789	0.000174049	1
PPP1R10	0.384012	0.00017412	1
HACD3	0.439841	0.000174232	1
PRKAG1	0.746305	0.000174676	1
ANKRD10	0.330515	0.0001748	1
PIK3CG	0.600624	0.000175207	1
TANGO2	0.81197	0.000175591	1
SPEN	0.423531	0.000175656	1
AP5Z1	0.412121	0.000175918	1
UNK	0.698604	0.00017624	1
C1QBP	0.183656	0.000176761	1
ZNF431	0.420545	0.000177521	1
TNRC6C	0.367064	0.000177637	1
PPFIBP2	0.885365	0.000178246	1
SORL1	0.218002	0.000178511	1
MAN1B1-DT	0.939342	0.00017875	1
ZNF429	0.588869	0.000180018	1
NT5C2	0.431965	0.000180233	1
CD7	0.14839	0.000180672	1
ZNF148	0.296685	0.000181096	1
SUPT5H	0.3442	0.000181838	1
ATP6V1C1	0.820216	0.000183612	1
BORCS7	0.37288	0.000183696	1
FAM234A	0.762849	0.00018374	1
SLC20A2	0.590198	0.000183945	1
HIST1H1E	-0.223487	0.00018405	1
REXO2	0.334665	0.000184127	1
ATP6V1H	0.465371	0.000184332	1
USP1	0.365187	0.000185097	1
OPA1	0.47151	0.000185541	1
SOX12	1.01883	0.000186253	1
CHP1	0.852844	0.000186472	1
WNK1	0.275888	0.000186738	1
IRAK1	0.626246	0.000187184	1
COPS6	0.236618	0.000187356	1
SERINC3	0.273445	0.000187585	1
DNAJC7	0.351824	0.000188301	1
PSMD3	0.411146	0.00018977	1
ARFGAP2	0.383699	0.000190204	1
OGDH	0.419206	0.000190252	1
SETX	0.340294	0.000190607	1
SPG11	0.441739	0.000191196	1
PSMA4	0.316711	0.000191539	1
BECN1	0.346898	0.000191567	1
VPS11	0.699767	0.000191585	1
SLAMF1	0.712725	0.000191649	1
ASXL1	0.198958	0.000191676	1
PTPMT1	0.525002	0.000192327	1
MTMR1	0.622341	0.000192402	1
PDE8A	0.570649	0.000192585	1
CCNC	0.497512	0.000192596	1
AC023825.2	3.14811	0.000192641	1
NCK1	0.418696	0.000193237	1
HERPUD1	0.297409	0.000194272	1
CR2	2.4182	0.000194725	1
PPP1R15A	0.329137	0.000194956	1
FAM3A	0.460579	0.000195921	1
KLF6	0.288304	0.000196359	1
THUMPD1	0.249542	0.000196601	1
DUSP1	0.161281	0.000196609	1
GPR108	0.460055	0.000196625	1
PMS2	0.484964	0.000196934	1
MED13L	0.381133	0.000197458	1
ERGIC3	0.205218	0.000198262	1
TMCO4	0.81197	0.000198698	1
HOOK3	0.307526	0.000198895	1
LTO1	0.685609	0.000199523	1
IVNS1ABP	0.369521	0.000199687	1
SWAP70	2.90195	0.000199868	1
PMVK	0.513616	0.000200118	1
GABPB1-AS1	0.329137	0.000200918	1
MAN1C1	0.801129	0.000201308	1
KDM3A	0.475686	0.00020238	1
QDPR	0.612874	0.000202474	1
FAM117A	0.274559	0.00020326	1
IDH3G	0.319973	0.000203398	1
TOMM40	0.527216	0.00020357	1
FARS2	0.487849	0.000203971	1
LINC01237	0.839091	0.00020439	1
RABGAP1L	0.285232	0.000204751	1
GRK5	0.562555	0.000204861	1
ZNF709	1.10795	0.000205744	1
UBR2	0.346665	0.000206103	1
ZBTB4	0.4926	0.000206245	1
SOD2	0.284758	0.00020726	1
TNFAIP8L2	0.596142	0.000207279	1
DPYD-AS1	0.755434	0.000207675	1
OS9	0.292714	0.000209259	1
AMIGO1	0.885077	0.000209554	1
REXO1	0.744345	0.000210172	1
HAUS4	0.462489	0.000210372	1
SNX2	0.34416	0.000211503	1
MRTFA	0.472877	0.000212548	1
ZFX	0.449268	0.000212687	1
XPO4	0.460452	0.000213254	1
ELF4	0.569662	0.000213296	1
NIPSNAP1	0.441898	0.000213518	1
PIN1	0.26374	0.00021371	1
ZNF213	1.72361	0.000213809	1
AP1G2	0.205122	0.000215498	1
SRSF6	0.442519	0.000215849	1
MORF4L1	0.156573	0.000216547	1
RFNG	0.45197	0.000216689	1
ATAD3B	0.767356	0.000216693	1
WWP2	0.431486	0.00021786	1
ZNF107	0.378849	0.000217994	1
EIF2B5	0.429093	0.00021844	1
DXO	0.633976	0.000218601	1
TES	0.227569	0.000218604	1
PYM1	0.391383	0.000219931	1
TCF3	0.51186	0.000220901	1
PDCD11	0.820698	0.000221106	1
EMC10	0.299508	0.000221924	1
EIF2AK3	0.70725	0.000222561	1
[truncated: 8,461 more rows]

## Sheet: CD4 TCM
Gene	average log2FC	p-value	adjusted p-value
RPL3	0.644008	0	0
RPS18	0.551491	0	0
RPS9	0.514469	0	0
RPL13	0.337176	1.58623e-299	4.105e-295
RPS19	0.383243	8.20525e-291	2.12344e-286
MT-ND3	0.680915	2.15427e-252	5.57503e-248
RPS4Y1	-0.936818	1.0123e-241	2.61974e-237
MT-ATP6	0.547359	2.06113e-232	5.33399e-228
MT-ATP8	1.25904	2.46044e-232	6.36738e-228
MT-CO2	0.424256	5.5272e-232	1.43038e-227
RPL26	0.291762	3.15441e-228	8.1633e-224
RPS20	-0.624873	2.06472e-225	5.34328e-221
RPS6	0.338791	1.42945e-215	3.69928e-211
RPL13A	-0.370241	4.758e-204	1.23132e-199
RPL15	0.339534	2.30067e-198	5.95391e-194
RPS27	0.359945	2.1065e-192	5.45141e-188
EEF2	0.392913	2.24391e-192	5.80701e-188
TXNIP	-0.480399	7.33055e-173	1.89707e-168
RPS26	0.8623	6.57869e-172	1.7025e-167
MTRNR2L12	0.594714	1.15243e-168	2.98236e-164
RPS27A	-0.240104	2.19051e-167	5.66881e-163
RPL7	-0.398334	4.82156e-155	1.24777e-150
RPL36	0.270872	9.4868e-144	2.45509e-139
MT-ND4L	0.420712	1.99464e-136	5.16194e-132
PTPRCAP	1.30281	3.4295e-132	8.8752e-128
RPL4	0.34117	3.49223e-129	9.03755e-125
RPS8	-0.233634	4.51664e-127	1.16886e-122
TMSB4X	0.256173	1.05829e-122	2.73875e-118
RPLP2	-0.23392	5.82158e-121	1.50657e-116
HLA-B	0.237188	6.73287e-117	1.7424e-112
B2M	-0.20353	7.50497e-112	1.94221e-107
EEF1G	0.302731	1.00472e-110	2.60011e-106
RPL27	0.323486	1.12744e-110	2.91771e-106
RPL35	0.254222	9.72888e-102	2.51774e-97
RPL22	-0.249831	2.65794e-101	6.87849e-97
ARHGAP15	0.462332	2.60539e-99	6.74248e-95
TPT1	0.217785	3.12591e-98	8.08953e-94
MT-ND1	0.337235	3.71007e-94	9.60129e-90
MALAT1	-0.281405	1.41974e-93	3.67414e-89
RPL23A	0.214413	5.60653e-91	1.45091e-86
PIM2	0.699307	2.37839e-89	6.15504e-85
RPS25	0.179771	3.5452e-87	9.17463e-83
RPS10	0.786952	8.97549e-82	2.32277e-77
EIF3D	0.579782	1.16644e-81	3.01863e-77
RPL17	0.205603	1.08751e-79	2.81437e-75
EIF3G	0.443137	1.24513e-78	3.22227e-74
NEAT1	0.726792	1.19552e-75	3.09388e-71
MT-CO3	0.241645	5.68712e-74	1.47177e-69
RORA	0.63708	6.55034e-73	1.69516e-68
ALDOA	0.53931	4.78063e-70	1.23718e-65
GPRIN3	0.720481	1.93315e-69	5.00281e-65
PCBP1	0.338001	1.52196e-68	3.93869e-64
SRSF7	0.495955	2.8181e-68	7.29297e-64
XBP1	0.632505	2.96053e-67	7.66155e-63
ABO	3.35064	3.61336e-67	9.35102e-63
ICAM3	0.441032	5.97925e-67	1.54737e-62
RPS15	0.138582	1.20742e-66	3.12467e-62
RPS5	0.182493	8.28215e-66	2.14334e-61
SAT1	0.626051	3.41868e-65	8.84719e-61
S1PR4	0.617494	8.35799e-65	2.16297e-60
FTH1	-0.263134	4.23127e-64	1.09501e-59
NOP53	0.31525	1.24032e-63	3.20982e-59
FP236383.3	1.33504	1.42148e-63	3.67864e-59
VSIR	0.574522	3.19768e-63	8.27528e-59
RPL27A	0.356518	4.90148e-63	1.26846e-58
MYLIP	0.750861	5.96921e-63	1.54477e-58
CD44	0.407197	1.77412e-62	4.59124e-58
CDC14A	0.611804	2.03691e-62	5.27133e-58
AC079793.1	0.679772	7.13137e-62	1.84553e-57
XIST	1.38142	1.74657e-61	4.51994e-57
CORO1A	0.317053	1.22688e-60	3.17505e-56
SIK3	0.702883	3.27655e-60	8.47938e-56
TC2N	0.455502	5.67351e-60	1.46825e-55
TAGAP	0.448116	9.70674e-60	2.51201e-55
AMBRA1	0.98265	1.46512e-59	3.79159e-55
TUBA1B	0.537581	1.66168e-59	4.30026e-55
STAT1	0.809327	2.02328e-59	5.23603e-55
ACAP1	0.414574	2.31529e-59	5.99173e-55
RPS24	-0.161152	6.11958e-59	1.58369e-54
CALR	0.461069	1.50166e-58	3.88615e-54
ZAP70	0.472529	4.00821e-58	1.03728e-53
PRKCA	0.602867	1.75062e-57	4.53042e-53
PRKX	0.874773	1.96542e-57	5.0863e-53
ATP5F1B	0.417887	2.79482e-57	7.23272e-53
PIM1	0.543326	3.80694e-57	9.85197e-53
CISH	0.924647	5.29016e-57	1.36904e-52
HECA	0.612669	1.35015e-56	3.49406e-52
FMN1	3.42649	1.93299e-56	5.00238e-52
FLT3LG	0.399449	3.85818e-56	9.98458e-52
EIF3L	0.381154	5.78755e-56	1.49776e-51
RPS4X	0.139772	2.02903e-55	5.25093e-51
RNF213	0.46556	7.2115e-55	1.86626e-50
LPXN	0.625708	4.26408e-54	1.1035e-49
RPL34	-0.129872	9.35602e-54	2.42124e-49
RPL9	0.165161	1.08685e-53	2.81266e-49
EVL	0.296575	1.38463e-53	3.58329e-49
SYTL1	0.50375	4.82305e-53	1.24816e-48
RPL39L	-2.1517	7.43022e-53	1.92287e-48
ARID1B	0.618395	1.86158e-52	4.81757e-48
TBC1D10C	0.419735	5.45782e-52	1.41243e-47
SSBP4	0.574209	5.81621e-52	1.50518e-47
TTC39C	0.448176	8.96394e-52	2.31978e-47
ACTG1	0.303519	1.19348e-51	3.0886e-47
SPOCK2	0.377704	1.22067e-51	3.15896e-47
KLF12	0.511453	2.98146e-51	7.71571e-47
HLA-A	0.175976	3.23847e-51	8.38083e-47
RPS21	0.16661	1.02478e-50	2.65204e-46
ZFAS1	0.3652	1.05159e-50	2.72142e-46
ARHGAP4	0.542337	1.6378e-50	4.23847e-46
PTGER2	0.667777	3.76604e-50	9.74613e-46
TAP1	0.644056	4.27895e-50	1.10735e-45
RPS15A	-0.113183	8.80506e-50	2.27866e-45
HNRNPC	0.367272	2.36134e-49	6.1109e-45
DOCK10	0.417228	3.21226e-49	8.31301e-45
TMC6	0.497561	4.32426e-49	1.11908e-44
KDM2A	0.609949	4.65302e-49	1.20416e-44
TAPBP	0.445611	4.99776e-49	1.29337e-44
SELPLG	0.39935	1.34055e-48	3.4692e-44
TMC8	0.467078	3.13287e-48	8.10754e-44
PGAM1	0.518242	5.72188e-48	1.48077e-43
CASK	0.613794	7.41582e-48	1.91914e-43
RPL10A	0.15963	9.58644e-48	2.48087e-43
CFL1	0.213085	2.80136e-47	7.24964e-43
AL133415.1	0.701729	4.14004e-47	1.0714e-42
PAG1	0.490614	5.16962e-47	1.33785e-42
RHOH	0.456127	5.79108e-47	1.49867e-42
ANK3	0.526055	9.15282e-47	2.36866e-42
STK10	0.487938	2.13771e-46	5.53218e-42
RNF149	0.497884	7.18683e-46	1.85988e-41
EIF4A2	0.376674	7.85599e-46	2.03305e-41
KDM6A	0.836201	9.64475e-46	2.49597e-41
LINC01138	0.648705	9.85927e-46	2.55148e-41
BCL2	0.454326	1.34811e-45	3.48878e-41
HNRNPF	0.370925	5.72714e-45	1.48213e-40
NLRC5	0.676312	7.60846e-45	1.96899e-40
IRF1	0.500562	9.56864e-45	2.47627e-40
COG5	0.676671	5.63662e-44	1.4587e-39
SORL1	0.50004	7.78964e-44	2.01588e-39
AKNA	0.520688	1.02691e-43	2.65754e-39
AAK1	0.456031	1.43066e-43	3.7024e-39
FERMT3	0.541348	1.82755e-43	4.72953e-39
DPYD	0.462742	3.74999e-43	9.70459e-39
RPL18A	0.111215	4.20898e-43	1.08924e-38
PIAS1	0.52317	7.73547e-43	2.00186e-38
ARIH1	0.543103	1.64852e-42	4.2662e-38
MACF1	0.491346	1.93328e-42	5.00314e-38
CCNL1	0.453247	1.94952e-42	5.04515e-38
PER1	0.710676	2.10581e-42	5.44962e-38
RPL21	0.132736	2.83524e-42	7.33731e-38
EIF3F	0.253088	3.40764e-42	8.81864e-38
RUNX1	0.582832	3.76158e-42	9.7346e-38
STAG1	0.560117	4.73121e-42	1.22439e-37
HNRNPUL1	0.420884	7.36216e-42	1.90525e-37
STMN3	0.443969	8.86569e-42	2.29435e-37
MPZL3	0.736931	1.48973e-41	3.85529e-37
SCML4	0.538836	4.3078e-41	1.11482e-36
AHNAK	0.381613	4.76286e-41	1.23258e-36
RACK1	0.132656	5.65182e-41	1.46263e-36
PARP8	0.471769	6.11632e-41	1.58284e-36
MVP	0.513867	9.473e-41	2.45152e-36
PSTPIP1	0.683041	1.00588e-40	2.60313e-36
KLF6	0.357643	1.16087e-40	3.00421e-36
DGKZ	0.49253	1.21423e-40	3.14229e-36
GNG2	0.526175	1.7913e-40	4.6357e-36
DUSP1	0.482634	2.22643e-40	5.76178e-36
MAP3K4	0.77166	2.3006e-40	5.95371e-36
BTN3A2	0.554553	2.62052e-40	6.78166e-36
LTB	0.250745	4.1771e-40	1.08099e-35
EDF1	0.298652	6.22026e-40	1.60974e-35
ADAR	0.439632	9.96103e-40	2.57781e-35
TNFRSF14	0.424607	1.05214e-39	2.72283e-35
TSC22D4	0.444015	1.08483e-39	2.80743e-35
HNRNPA0	0.321486	1.1208e-39	2.90052e-35
HSP90AA1	0.276505	1.19891e-39	3.10265e-35
RPL31	-0.192065	1.38115e-39	3.57429e-35
TRIM28	0.581244	1.48417e-39	3.84088e-35
RPN2	0.416489	1.94986e-39	5.04604e-35
KCNAB2	0.669242	3.01123e-39	7.79276e-35
DDOST	0.408618	3.34062e-39	8.64519e-35
AC022217.3	0.820669	3.48028e-39	9.00662e-35
PLSCR3	0.396936	3.64635e-39	9.43639e-35
FLNA	0.420039	3.78191e-39	9.7872e-35
CITED2	0.584571	4.12846e-39	1.0684e-34
HMGN4	0.53884	4.24915e-39	1.09964e-34
TRADD	0.418433	6.04699e-39	1.5649e-34
NUP210	0.662705	6.60916e-39	1.71039e-34
AL627171.2	1.13896	6.63376e-39	1.71675e-34
LPP	0.640035	1.04073e-38	2.6933e-34
S1PR1	0.429334	1.09962e-38	2.84571e-34
ANXA2	0.525107	2.8157e-38	7.28674e-34
RPS12	-0.107052	3.15639e-38	8.16841e-34
RPL29	0.107833	3.30015e-38	8.54046e-34
CD6	0.38959	5.05425e-38	1.30799e-33
INPP4B	0.343034	5.44186e-38	1.4083e-33
ARID4B	0.380934	5.70739e-38	1.47702e-33
PRKCH	0.363586	6.74556e-38	1.74568e-33
BIN1	0.363411	2.30108e-37	5.95496e-33
ERAP2	0.767777	2.30339e-37	5.96094e-33
IGBP1	0.462146	2.50938e-37	6.49402e-33
LINC00486	0.851905	2.52876e-37	6.54417e-33
RNF125	0.50164	3.52463e-37	9.12139e-33
CARD11	0.613159	4.66519e-37	1.2073e-32
FP671120.4	1.32854	1.01572e-36	2.62859e-32
INTS6	0.704718	1.09581e-36	2.83584e-32
CORO7	0.406692	1.32543e-36	3.43009e-32
PIK3R5	0.493694	1.35922e-36	3.51752e-32
BHLHE40	0.888645	1.53017e-36	3.95994e-32
FMNL1	0.423104	1.89362e-36	4.90049e-32
ARF6	0.346185	2.278e-36	5.89524e-32
VCP	0.399309	2.83149e-36	7.32762e-32
AKAP13	0.367231	3.20341e-36	8.29011e-32
ADGRE5	0.475263	3.47661e-36	8.99712e-32
MYH9	0.306369	3.8874e-36	1.00602e-31
KANSL1-AS1	-1.0302	4.05681e-36	1.04986e-31
TUBA1A	0.430475	5.75624e-36	1.48966e-31
GPHN	0.694234	6.40142e-36	1.65662e-31
PRRC2A	0.601334	6.41419e-36	1.65993e-31
MAML2	0.427196	6.52095e-36	1.68756e-31
DYNC1H1	0.538403	6.83856e-36	1.76975e-31
ATF6B	0.60181	8.22344e-36	2.12814e-31
RABGAP1L	0.444266	8.99023e-36	2.32658e-31
RPS6KA3	0.48046	9.23592e-36	2.39016e-31
SKAP1	0.309028	1.0276e-35	2.65934e-31
CXCR4	0.424158	1.02919e-35	2.66343e-31
WASHC1	0.537232	1.07485e-35	2.78161e-31
CCND3	0.275698	1.10979e-35	2.87203e-31
RPL35A	-0.114721	1.24304e-35	3.21687e-31
OGDH	0.581088	1.32575e-35	3.43092e-31
SP140	0.55074	3.20043e-35	8.2824e-31
NPDC1	0.874772	4.14208e-35	1.07193e-30
ARHGEF3	0.490402	4.40727e-35	1.14056e-30
HIST1H2BC	0.962412	5.14193e-35	1.33068e-30
SELENOT	0.543312	5.50491e-35	1.42462e-30
TSC22D3	0.29186	6.54017e-35	1.69253e-30
TESPA1	0.390303	8.98153e-35	2.32433e-30
STX8	0.641901	1.08708e-34	2.81325e-30
RBM4	0.517475	1.33269e-34	3.44886e-30
ZFP36L1	0.366633	2.13763e-34	5.53197e-30
MYC	0.503058	2.51895e-34	6.51878e-30
DEF6	0.419563	3.07049e-34	7.94612e-30
DAP3	0.479651	5.48355e-34	1.41909e-29
C5orf56	0.533798	5.55524e-34	1.43764e-29
RORA-AS1	0.726253	5.59167e-34	1.44707e-29
PITPNC1	0.418744	5.65227e-34	1.46275e-29
P2RY8	0.364669	5.71001e-34	1.47769e-29
ISG15	0.639175	6.35312e-34	1.64412e-29
FNTA	0.444822	6.87181e-34	1.77835e-29
PRPF8	0.420174	6.94055e-34	1.79615e-29
RBMS1	0.410303	9.31205e-34	2.40987e-29
SMG1	0.489734	9.78828e-34	2.53311e-29
SERINC5	0.421578	1.1985e-33	3.1016e-29
MYO1F	0.64288	2.2936e-33	5.9356e-29
ERN1	0.585755	3.42681e-33	8.86824e-29
SNHG1	0.599697	4.91245e-33	1.27129e-28
RASAL3	0.459664	5.9401e-33	1.53724e-28
CBX4	0.633345	6.9356e-33	1.79486e-28
RANBP2	0.553249	8.95925e-33	2.31856e-28
STOM	0.81007	9.59576e-33	2.48329e-28
SIT1	0.505856	9.63648e-33	2.49382e-28
JAK3	0.481001	1.08413e-32	2.80562e-28
RUNX3	0.504121	1.12017e-32	2.89889e-28
RASGRP1	0.447208	1.1256e-32	2.91293e-28
IMPDH2	0.522184	1.17212e-32	3.03333e-28
LRRC8C	0.544727	2.29578e-32	5.94124e-28
CHMP4A	0.448327	2.33216e-32	6.03539e-28
SPTAN1	0.365876	2.54577e-32	6.5882e-28
POLR2J	0.658664	2.81429e-32	7.2831e-28
CTSA	0.623998	2.85001e-32	7.37554e-28
ZBTB20	0.37568	2.95813e-32	7.65536e-28
UBAC2	0.422277	5.21727e-32	1.35018e-27
AL589693.1	0.91455	6.21516e-32	1.60842e-27
DNAJA1	0.454627	6.22044e-32	1.60979e-27
TNRC6B	0.353971	6.25983e-32	1.61998e-27
HIVEP2	0.429889	6.85826e-32	1.77485e-27
FKBP8	0.306081	9.79653e-32	2.53524e-27
MAT2A	0.721554	1.08994e-31	2.82066e-27
RPL5	-0.113046	1.19937e-31	3.10385e-27
RGS14	0.515234	1.23772e-31	3.20309e-27
ARHGAP9	0.456142	1.71798e-31	4.44596e-27
STAT3	0.365407	1.7197e-31	4.45041e-27
UBE2L6	0.454105	1.94688e-31	5.03832e-27
CAMK4	0.313561	2.20232e-31	5.69939e-27
SRSF3	0.387827	2.51692e-31	6.51354e-27
ARHGAP45	0.324344	3.50795e-31	9.07824e-27
ESYT2	0.43832	3.52035e-31	9.11031e-27
CDC42SE2	0.309027	4.10964e-31	1.06353e-26
N4BP2L2	0.292866	4.27541e-31	1.10643e-26
FAM89B	0.771505	4.2904e-31	1.11031e-26
SF3A1	0.410441	5.16981e-31	1.3379e-26
MAP2K1	0.700379	6.29484e-31	1.62904e-26
WNK1	0.4207	7.15835e-31	1.85251e-26
FKBP5	0.429295	7.29171e-31	1.88702e-26
UBA1	0.67093	1.22491e-30	3.16994e-26
ETV6	0.51277	1.27164e-30	3.29088e-26
CAPN1	0.564212	1.30528e-30	3.37793e-26
TUBA4A	0.422145	1.39618e-30	3.61318e-26
PPP3CA	0.623177	1.82427e-30	4.72102e-26
UST	0.942554	1.88299e-30	4.87298e-26
GSDMD	0.519692	2.28054e-30	5.90181e-26
RPS13	-0.120579	2.41152e-30	6.24078e-26
TEX14	1.06935	2.43859e-30	6.31082e-26
NDUFV1	0.415364	2.70554e-30	7.00166e-26
EHD1	0.655135	3.08807e-30	7.9916e-26
PCNX1	0.401592	3.85824e-30	9.98474e-26
MAP7D1	0.490474	4.38809e-30	1.13559e-25
AFF1	0.57344	4.3881e-30	1.1356e-25
GBP5	0.792955	5.04988e-30	1.30686e-25
CSK	0.330577	6.33513e-30	1.63947e-25
RALY	0.320188	7.03553e-30	1.82072e-25
RNF145	0.558483	7.96046e-30	2.06009e-25
SMYD3	0.587199	1.12325e-29	2.90686e-25
TNIP1	0.452373	1.25554e-29	3.24921e-25
AIP	0.417295	1.5345e-29	3.97114e-25
ICOS	0.656032	1.62749e-29	4.21178e-25
WSB1	0.485483	1.74259e-29	4.50965e-25
STK17B	0.267631	1.85806e-29	4.80847e-25
VMP1	0.621971	1.94222e-29	5.02626e-25
PAN3	0.47753	2.03944e-29	5.27787e-25
LAT	0.276686	2.05481e-29	5.31765e-25
HMOX2	0.397461	2.12681e-29	5.50396e-25
MAP3K1	0.434115	2.30707e-29	5.97045e-25
RHOF	0.444494	2.5221e-29	6.52694e-25
CBLB	0.516093	2.82706e-29	7.31614e-25
GPI	0.420463	3.09596e-29	8.01204e-25
TMED9	0.436336	3.84481e-29	9.94998e-25
THEMIS	0.417092	4.20434e-29	1.08804e-24
PPP1R12A	0.393853	4.46239e-29	1.15482e-24
FAF1	0.502591	4.59629e-29	1.18947e-24
ATP2B1-AS1	0.635849	5.04344e-29	1.30519e-24
OST4	0.237902	5.47384e-29	1.41657e-24
TMEM243	0.410071	5.67243e-29	1.46797e-24
BICRAL	0.55706	6.29181e-29	1.62826e-24
RBM14	0.793305	6.36826e-29	1.64804e-24
CHST11	0.515601	6.96677e-29	1.80293e-24
PCSK7	0.512735	7.30461e-29	1.89036e-24
KAT6A	0.427631	7.44319e-29	1.92622e-24
HM13	0.44346	7.49455e-29	1.93951e-24
ITGB2	0.269293	7.72175e-29	1.99831e-24
SLC7A6	0.64682	9.07673e-29	2.34897e-24
TECR	0.282353	1.08617e-28	2.81089e-24
IDH2	0.542961	1.10154e-28	2.85068e-24
GIMAP1	0.349473	1.15654e-28	2.993e-24
SNHG6	0.244118	1.19675e-28	3.09707e-24
GLG1	0.376612	1.31949e-28	3.4147e-24
LINC00649	0.795557	1.5202e-28	3.93413e-24
RPL36A	-0.150922	1.54175e-28	3.98989e-24
DDX3Y	-0.605387	1.54418e-28	3.99619e-24
SRSF2	0.400226	1.86286e-28	4.8209e-24
PLEC	0.542431	1.9124e-28	4.9491e-24
DOCK8	0.343395	1.96868e-28	5.09476e-24
LINC-PINT	0.949173	2.15294e-28	5.5716e-24
FAM117A	0.462447	2.2925e-28	5.93276e-24
BCL11B	0.294419	2.39312e-28	6.19314e-24
BCL9L	0.702944	2.44362e-28	6.32386e-24
PIK3CD	0.420775	2.75968e-28	7.14177e-24
SND1	0.490174	2.82633e-28	7.31426e-24
ANKRD44	0.329335	3.24588e-28	8.40002e-24
AC004687.1	0.726483	3.77955e-28	9.78109e-24
EIF1AX	0.386709	3.90879e-28	1.01156e-23
ZFAND3	0.549881	4.77526e-28	1.23579e-23
CASP8	0.428976	4.78482e-28	1.23826e-23
ENO1	0.280773	4.98581e-28	1.29028e-23
SOS1	0.513995	5.17791e-28	1.33999e-23
VPS51	0.378532	6.06392e-28	1.56928e-23
RBM3	0.258838	6.19552e-28	1.60334e-23
NBEAL1	0.717426	6.36585e-28	1.64742e-23
PUM2	0.459589	8.23699e-28	2.13165e-23
ELMO1	0.411478	8.30582e-28	2.14946e-23
PFDN5	0.141556	9.1551e-28	2.36925e-23
ATF7IP	0.398271	1.00245e-27	2.59424e-23
RPL23	-0.24357	1.02521e-27	2.65313e-23
TBC1D5	0.456943	1.03734e-27	2.68454e-23
MAP4K1	0.569698	1.08081e-27	2.79702e-23
PRKCQ	0.408496	1.11291e-27	2.8801e-23
BRK1	0.294995	1.12849e-27	2.92041e-23
MSN	0.28884	1.19704e-27	3.09782e-23
PKN1	0.39029	1.22499e-27	3.17015e-23
UBXN1	0.252824	1.28045e-27	3.31367e-23
LRP10	0.399367	1.29502e-27	3.35139e-23
COPE	0.304115	1.35201e-27	3.49887e-23
CTDNEP1	0.381113	1.37456e-27	3.55722e-23
KAT2B	0.707381	1.61575e-27	4.18141e-23
UQCRFS1	0.32676	1.66678e-27	4.31346e-23
WDR74	0.592352	1.67467e-27	4.33387e-23
RBL2	0.310741	1.71188e-27	4.43018e-23
ANXA7	0.354502	1.82229e-27	4.71591e-23
PARP10	0.609708	1.93751e-27	5.01408e-23
CFLAR	0.382778	2.16791e-27	5.61034e-23
MAP3K5	0.551025	2.21198e-27	5.72439e-23
ATP2B4	0.618732	2.51883e-27	6.51847e-23
AUTS2	1.28361	2.53572e-27	6.56218e-23
CRY1	0.693209	2.72863e-27	7.06141e-23
NBEAL2	0.899484	3.0042e-27	7.77456e-23
SH3BP5	0.40614	3.08507e-27	7.98387e-23
PRKCB	0.409191	3.4584e-27	8.94998e-23
G3BP1	0.397894	3.4814e-27	9.00951e-23
PNKP	0.680871	4.06338e-27	1.05156e-22
APOL3	0.670488	4.15307e-27	1.07477e-22
BRD2	0.440477	4.72981e-27	1.22403e-22
RAB18	0.526293	6.66433e-27	1.72466e-22
ARID1A	0.559307	7.10744e-27	1.83933e-22
CD48	-0.252996	9.28439e-27	2.40271e-22
SLC38A1	0.311004	1.11828e-26	2.89399e-22
EIF4A1	0.257563	1.23574e-26	3.19798e-22
EIF1	0.12316	1.30244e-26	3.37059e-22
AKT3	0.437271	1.32856e-26	3.43819e-22
EIF2S3	0.305911	1.45184e-26	3.75723e-22
SUPT3H	0.527737	1.88755e-26	4.88479e-22
TRPV2	0.635679	1.89465e-26	4.90315e-22
STAT4	0.424914	1.97301e-26	5.10595e-22
TAP2	0.463715	2.24474e-26	5.80915e-22
TRABD	0.326822	2.74144e-26	7.09458e-22
MGAT5	0.623727	2.91233e-26	7.53681e-22
YIPF4	0.647772	5.67896e-26	1.46966e-21
CAMK1D	0.568236	5.70674e-26	1.47685e-21
TNFSF8	0.449134	6.1588e-26	1.59384e-21
NLRC3	0.634623	6.23543e-26	1.61367e-21
DLEU2	0.721817	8.0377e-26	2.08008e-21
PABPC1	-0.157251	8.40352e-26	2.17475e-21
SOCS3	0.564798	8.5526e-26	2.21333e-21
ABHD14B	0.337749	8.66472e-26	2.24234e-21
ATP5ME	0.348474	9.27712e-26	2.40083e-21
CREBBP	0.54879	9.36661e-26	2.42398e-21
DENND2D	0.439127	1.0078e-25	2.60808e-21
CEP85L	0.482559	1.0143e-25	2.62491e-21
LRCH4	0.607764	1.08612e-25	2.81077e-21
RNPEPL1	0.371736	1.14163e-25	2.95442e-21
EEF1B2	0.139846	1.2311e-25	3.18597e-21
FTX	0.522157	1.25817e-25	3.25601e-21
ZNF207	0.377053	1.26621e-25	3.27683e-21
SQSTM1	0.319272	1.33882e-25	3.46473e-21
SLC25A3	0.255923	1.35119e-25	3.49675e-21
MZT2B	0.230354	1.61995e-25	4.19228e-21
C20orf204	1.33601	1.67905e-25	4.34521e-21
CCDC107	0.437253	1.73702e-25	4.49524e-21
PPP6R1	0.502354	1.77679e-25	4.59815e-21
STAT5B	0.461074	2.14782e-25	5.55834e-21
PDE4B	0.551397	2.25971e-25	5.84792e-21
FOXN3	0.314723	2.36053e-25	6.10882e-21
IFNAR2	0.442064	2.44778e-25	6.3346e-21
TNRC6A	0.438816	2.65198e-25	6.86305e-21
SDHA	0.377486	2.67139e-25	6.91329e-21
SLC38A10	0.609026	2.72947e-25	7.0636e-21
PPP1CA	0.264937	2.94056e-25	7.60987e-21
MT-CYB	0.156324	3.30575e-25	8.55495e-21
DOCK2	0.413192	4.51745e-25	1.16907e-20
ANXA6	0.274032	4.56078e-25	1.18029e-20
GRAMD1A	0.453809	4.86204e-25	1.25825e-20
PEPD	0.597155	5.03536e-25	1.3031e-20
NFKB1	0.389504	5.78778e-25	1.49782e-20
FKBP11	0.505697	6.7291e-25	1.74142e-20
MT-ND5	0.197621	7.2715e-25	1.88179e-20
LIME1	0.23608	8.84277e-25	2.28842e-20
SNRNP70	0.404276	9.33143e-25	2.41488e-20
GRAP2	0.499905	9.97603e-25	2.5817e-20
APOL6	0.597502	1.02807e-24	2.66055e-20
IL7R	0.213716	1.05095e-24	2.71976e-20
ARRDC3	0.862222	1.1303e-24	2.92509e-20
TMEM131L	0.447861	1.23424e-24	3.19409e-20
TRBC1	0.420802	1.35974e-24	3.51887e-20
FGD3	0.389835	1.49329e-24	3.86449e-20
CCR6	0.728492	1.51901e-24	3.93104e-20
NT5C2	0.629987	1.54335e-24	3.99404e-20
TMEM156	0.831126	1.55928e-24	4.03527e-20
SHFL	0.374809	1.60636e-24	4.15709e-20
TNFRSF1B	0.490224	1.8031e-24	4.66624e-20
CCDC91	0.394734	1.82698e-24	4.72805e-20
COX14	0.370525	1.9999e-24	5.17554e-20
PTGER4	0.460896	2.03793e-24	5.27397e-20
SNRPN	0.464341	2.06013e-24	5.33141e-20
PHB2	0.256859	2.22544e-24	5.75923e-20
LCP2	0.266328	2.2533e-24	5.8313e-20
CAPZA1	0.371412	2.37456e-24	6.14513e-20
NPC2	0.469601	2.48569e-24	6.43272e-20
AC026347.1	0.901738	2.53646e-24	6.5641e-20
WDR33	0.457449	2.6344e-24	6.81756e-20
EIF5	0.318302	2.77269e-24	7.17544e-20
HERC1	0.401572	3.04423e-24	7.87815e-20
ANKRD13D	0.40767	3.55827e-24	9.20845e-20
SERINC3	0.400652	3.68629e-24	9.53976e-20
HNRNPH3	0.334409	3.82126e-24	9.88903e-20
METTL9	0.425077	3.83329e-24	9.92017e-20
C16orf54	0.471316	3.97627e-24	1.02902e-19
MYO1G	0.358556	4.10559e-24	1.06249e-19
PACS1	0.334526	4.11531e-24	1.065e-19
NFATC3	0.473687	4.345e-24	1.12444e-19
DDX5	0.15276	4.9428e-24	1.27915e-19
FAM172A	0.476616	6.43603e-24	1.66558e-19
DDX39B	0.311792	6.60293e-24	1.70877e-19
SMARCA2	0.338231	6.96633e-24	1.80282e-19
TRIM22	0.365324	7.25559e-24	1.87767e-19
TUBA1C	0.653009	8.36863e-24	2.16572e-19
CD47	0.278623	8.50994e-24	2.20229e-19
PHC3	0.390442	8.5165e-24	2.20399e-19
OGT	0.404208	8.69824e-24	2.25102e-19
PCED1B	0.334719	8.70962e-24	2.25396e-19
ZNF292	0.382489	8.73672e-24	2.26098e-19
2009-07-01	0.270948	8.79823e-24	2.27689e-19
SERPINB9	0.596794	9.15014e-24	2.36796e-19
CELF2	0.272943	9.18779e-24	2.37771e-19
IFFO2	0.80084	1.04218e-23	2.69705e-19
NIPAL3	0.616205	1.06641e-23	2.75977e-19
GUK1	0.244904	1.07127e-23	2.77235e-19
PHF1	0.376542	1.12609e-23	2.91421e-19
TNFRSF4	0.608562	1.14101e-23	2.95282e-19
SRSF4	0.336969	1.20506e-23	3.11857e-19
LRBA	0.402958	1.21994e-23	3.15708e-19
CENPT	0.574145	1.2379e-23	3.20356e-19
GNAI2	0.228806	1.53523e-23	3.97301e-19
FBXO32	0.647792	1.59122e-23	4.11791e-19
MAF	0.691125	1.70573e-23	4.41426e-19
STIM1	0.520948	1.74669e-23	4.52027e-19
ADAMTSL4-AS1	1.2422	1.80463e-23	4.67021e-19
ICAM2	0.287474	1.82396e-23	4.72024e-19
GZMM	0.407551	1.84569e-23	4.77647e-19
RFLNB	0.748763	1.93047e-23	4.99586e-19
TCF12	0.466783	2.06655e-23	5.34804e-19
POLR1D	0.31091	2.07453e-23	5.36868e-19
CLASP1	0.74658	2.12459e-23	5.49823e-19
BUB3	0.335586	2.34966e-23	6.08069e-19
NONO	0.370821	2.37937e-23	6.15757e-19
PHACTR2	0.386605	2.48365e-23	6.42744e-19
SPSB3	0.296469	2.52501e-23	6.53447e-19
ADK	0.389847	2.57971e-23	6.67603e-19
SSH2	0.36896	2.82082e-23	7.30001e-19
SELL	-0.294519	3.05714e-23	7.91157e-19
SNU13	0.235113	3.24675e-23	8.40227e-19
ATXN1	0.443465	3.31516e-23	8.57931e-19
GNAQ	0.459673	3.51912e-23	9.10713e-19
LAPTM5	0.180694	3.64342e-23	9.42879e-19
MAPRE2	0.475122	3.7865e-23	9.7991e-19
NDUFS7	0.337015	4.21134e-23	1.08985e-18
MFSD6	0.709491	4.44703e-23	1.15085e-18
TERF2IP	0.317158	4.98684e-23	1.29054e-18
ARHGEF18	0.609205	5.13685e-23	1.32937e-18
ZBP1	0.770172	5.51946e-23	1.42838e-18
BST2	0.335864	6.11268e-23	1.5819e-18
GDI2	0.284701	6.42435e-23	1.66256e-18
PPP3CC	0.332949	6.69661e-23	1.73301e-18
MATR3.1	0.688401	6.71764e-23	1.73846e-18
IKZF3	0.515145	7.0291e-23	1.81906e-18
RAB7A	0.305245	7.04505e-23	1.82319e-18
MYBL1	0.711407	7.33423e-23	1.89802e-18
PEF1	0.640232	7.71363e-23	1.99621e-18
CYB561	0.702573	7.75298e-23	2.00639e-18
GOLPH3	0.464894	8.01371e-23	2.07387e-18
ZBTB25	0.446041	8.79157e-23	2.27517e-18
TRG-AS1	0.608986	8.86968e-23	2.29539e-18
EWSR1	0.286903	9.3282e-23	2.41405e-18
CHD2	0.31481	9.53904e-23	2.46861e-18
DEXI	0.704224	1.02448e-22	2.65124e-18
KDM4C	0.428186	1.05921e-22	2.74114e-18
NIPBL	0.326975	1.06572e-22	2.75797e-18
LENG8	0.380062	1.07483e-22	2.78155e-18
PUF60	0.342617	1.08769e-22	2.81483e-18
DDX17	0.257587	1.18864e-22	3.07607e-18
MECP2	0.480615	1.21721e-22	3.15002e-18
AL136456.1	0.971971	1.26904e-22	3.28416e-18
HIST1H3D	0.832037	1.34608e-22	3.48351e-18
PDE4D	0.713885	1.42716e-22	3.69335e-18
ZNF430	0.550799	1.49688e-22	3.87379e-18
IRF9	0.400205	1.51854e-22	3.92982e-18
ESYT1	0.429313	1.6569e-22	4.28789e-18
LIMS1	0.38005	1.73364e-22	4.48648e-18
RBMX	0.272964	1.78726e-22	4.62524e-18
CDK13	0.407893	1.79668e-22	4.64963e-18
HSP90AB1	-0.223587	2.11684e-22	5.47816e-18
INPP5D	0.454175	2.17393e-22	5.62591e-18
SEPTIN6	0.251216	2.23572e-22	5.78581e-18
PLCB1	1.1484	2.2902e-22	5.9268e-18
HPCAL1	0.399732	2.31172e-22	5.9825e-18
WAS	0.259893	2.3913e-22	6.18844e-18
USP15	0.268723	2.48335e-22	6.42667e-18
SASH3	0.438203	2.49533e-22	6.45766e-18
ARHGEF1	0.245767	2.50546e-22	6.48388e-18
SRSF5	0.184954	2.58072e-22	6.67863e-18
MYO9B	0.522149	2.59281e-22	6.70994e-18
KPNB1	0.331966	2.85594e-22	7.39089e-18
MDFIC	0.316155	2.89724e-22	7.49776e-18
RASA3	0.29706	3.19673e-22	8.27281e-18
SAMSN1	0.484688	3.24781e-22	8.40501e-18
SIPA1	0.555017	3.26813e-22	8.4576e-18
USP10	0.382632	3.31209e-22	8.57136e-18
SF3A2	0.332636	3.43448e-22	8.8881e-18
ARHGAP25	0.356303	3.53797e-22	9.15592e-18
CTDSP1	0.429658	3.72553e-22	9.6413e-18
HCLS1	0.213358	3.72825e-22	9.64835e-18
PSMB8	0.266706	3.72992e-22	9.65266e-18
NELFE	0.55956	3.76822e-22	9.75178e-18
BIRC6	0.359988	4.03171e-22	1.04337e-17
XPC	0.411185	4.15589e-22	1.0755e-17
CD28	0.348802	4.25599e-22	1.10141e-17
LMAN2	0.355141	4.26098e-22	1.1027e-17
AL136454.1	0.951201	4.66623e-22	1.20757e-17
CLASP2	0.582407	5.63576e-22	1.45848e-17
NFATC2IP	0.539831	5.97781e-22	1.547e-17
EGLN3	1.03333	6.26311e-22	1.62083e-17
AC004556.3	3.22898	6.3562e-22	1.64492e-17
ANAPC5	0.325873	6.51783e-22	1.68675e-17
TSR3	0.432865	6.69939e-22	1.73374e-17
ISG20	0.216623	6.82722e-22	1.76682e-17
JMY	0.596551	7.08313e-22	1.83304e-17
CA5B	0.393034	7.32729e-22	1.89623e-17
ADAM19	0.607964	7.40415e-22	1.91612e-17
CRYBG1	0.407213	8.19766e-22	2.12147e-17
CTSH	0.835809	8.72057e-22	2.2568e-17
ATP6AP1	0.460909	8.72964e-22	2.25914e-17
KMT2E-AS1	0.77813	8.75819e-22	2.26653e-17
TNFSF12	0.375577	9.14756e-22	2.3673e-17
TNFRSF25	0.452589	9.20459e-22	2.38206e-17
PKM	0.225056	9.73618e-22	2.51963e-17
TMEM65	0.529722	9.7759e-22	2.52991e-17
FRY	0.795097	9.87675e-22	2.556e-17
PDE7A	0.291842	1.01866e-21	2.63619e-17
POLR2J3	0.589808	1.05563e-21	2.73186e-17
MAP2K2	0.311481	1.10803e-21	2.86746e-17
NDRG1	0.813352	1.1158e-21	2.88758e-17
AC007952.4	0.794793	1.13145e-21	2.92808e-17
PTPN6	0.350728	1.22546e-21	3.17137e-17
LINC02273	0.508976	1.28561e-21	3.32703e-17
VOPP1	0.313713	1.29458e-21	3.35024e-17
NDUFB7	0.321193	1.31912e-21	3.41375e-17
NAPRT	0.709603	1.33634e-21	3.45832e-17
PPP1R16B	0.505541	1.35574e-21	3.50852e-17
NR3C2	0.574596	1.40464e-21	3.63506e-17
ITGB7	0.310876	1.47743e-21	3.82345e-17
EIF3I	0.299954	1.54112e-21	3.98826e-17
DUSP16	0.542252	1.75683e-21	4.5465e-17
EMD	0.33907	1.88649e-21	4.88205e-17
EPHA4	0.604594	2.06163e-21	5.33528e-17
RAP2B	0.548265	2.08688e-21	5.40064e-17
ZBTB7A	0.405764	2.1685e-21	5.61187e-17
ARAF	0.505379	2.23523e-21	5.78454e-17
RMRP	1.88166	2.3266e-21	6.02101e-17
TUBB4B	0.528075	2.33361e-21	6.03914e-17
TRA2A	0.374598	2.45253e-21	6.3469e-17
MBNL1	0.191989	2.48516e-21	6.43135e-17
DUS1L	0.39557	2.53231e-21	6.55337e-17
ATP9B	0.482243	2.59277e-21	6.70982e-17
RSBN1	0.374916	2.64974e-21	6.85727e-17
SFMBT1	0.576415	2.9858e-21	7.72696e-17
NECAP2	0.316874	3.11982e-21	8.07378e-17
COPA	0.459486	3.12212e-21	8.07974e-17
PTK2B	0.553427	3.25348e-21	8.41968e-17
ANAPC16	0.211905	3.47387e-21	8.99002e-17
CUL3	0.400783	3.50628e-21	9.0739e-17
OGFR	0.444088	3.6684e-21	9.49345e-17
DSE	0.803893	3.68482e-21	9.53595e-17
RAB11A	0.353612	3.79754e-21	9.82766e-17
CYBC1	0.430904	3.8637e-21	9.99886e-17
FBXO7	0.38605	4.0293e-21	1.04274e-16
FYN	0.240464	4.16879e-21	1.07884e-16
ITK	0.293944	4.17466e-21	1.08036e-16
GALM	0.592928	4.32747e-21	1.11991e-16
SIRPG	0.431028	4.38595e-21	1.13504e-16
LGALS3BP	0.634602	4.5865e-21	1.18694e-16
MZT2A	0.258761	4.64318e-21	1.20161e-16
SSRP1	0.476824	4.72851e-21	1.22369e-16
INTS5	1.03897	4.80064e-21	1.24236e-16
JMJD1C	0.347742	4.82762e-21	1.24934e-16
PSMC5	0.289131	4.96833e-21	1.28575e-16
UQCRH	0.234392	5.00611e-21	1.29553e-16
LRIG1	0.689234	5.08097e-21	1.3149e-16
RNF38	0.4673	5.4454e-21	1.40921e-16
BRAF	0.531465	5.5116e-21	1.42635e-16
TPP1	0.628365	5.63171e-21	1.45743e-16
ABHD17A	0.260647	5.71821e-21	1.47982e-16
GRK6	0.287715	5.76686e-21	1.4924e-16
HERC4	0.481888	5.80429e-21	1.50209e-16
SETD5	0.528603	6.10096e-21	1.57887e-16
ARL15	0.590865	6.15951e-21	1.59402e-16
ASH1L	0.331174	6.18244e-21	1.59995e-16
WHAMM	0.41151	6.39859e-21	1.65589e-16
NDUFA6	0.354484	6.88713e-21	1.78232e-16
RAPGEF1	0.493025	7.01204e-21	1.81465e-16
DLEU1	0.677456	7.01981e-21	1.81666e-16
NDE1	0.49577	7.15865e-21	1.85259e-16
NASP	0.462672	7.35661e-21	1.90382e-16
CCNH	0.291531	7.53527e-21	1.95005e-16
IER2	0.297094	7.74481e-21	2.00428e-16
PPM1B	0.494038	8.23534e-21	2.13122e-16
PCNX2	0.58114	8.3287e-21	2.15538e-16
FUT8	0.537967	8.55329e-21	2.21351e-16
NCKAP1L	0.476791	8.58386e-21	2.22142e-16
EEF1D	0.104235	9.49525e-21	2.45728e-16
CDK5RAP3	0.371855	9.56232e-21	2.47463e-16
ARL4C	0.238308	9.9865e-21	2.58441e-16
SQOR	0.538713	1.05377e-20	2.72705e-16
ZCCHC8	0.776905	1.1074e-20	2.86583e-16
RPL36AL	-0.15056	1.11722e-20	2.89126e-16
CASP1	0.485429	1.18023e-20	3.05433e-16
PAXX	0.268477	1.26685e-20	3.27848e-16
RB1	0.414733	1.28417e-20	3.3233e-16
SCAMP3	0.447509	1.29044e-20	3.33953e-16
CALM1	0.132916	1.34687e-20	3.48556e-16
PNRC1	-0.167531	1.51997e-20	3.93354e-16
PLAAT4	0.235161	1.56075e-20	4.03906e-16
BTBD9	0.500966	1.57325e-20	4.07141e-16
RPLP0	0.112287	1.61732e-20	4.18546e-16
PREX1	0.363866	1.64928e-20	4.26818e-16
COPG1	0.690678	1.65011e-20	4.27032e-16
TRPC4AP	0.529754	1.67981e-20	4.34718e-16
COX11	0.549249	1.70726e-20	4.41821e-16
RLIM	0.603233	1.71195e-20	4.43034e-16
MGAT1	0.465561	1.73995e-20	4.50282e-16
RCAN3AS	0.562364	1.81687e-20	4.70188e-16
ZC3HAV1	0.256768	1.90219e-20	4.92269e-16
SLFN5	0.376685	1.92593e-20	4.98412e-16
TNFRSF18	0.916535	1.95097e-20	5.04892e-16
CCSER2	0.340919	2.00076e-20	5.17776e-16
LUC7L3	0.298751	2.17886e-20	5.63867e-16
CD4	0.324861	2.22334e-20	5.75378e-16
TTC19	0.396736	2.3003e-20	5.95295e-16
SDHAF1	0.875642	2.31674e-20	5.99549e-16
PLP2	0.222797	2.33989e-20	6.05541e-16
AC139720.1	0.555667	2.44526e-20	6.32809e-16
MICU2	0.440176	2.48484e-20	6.43053e-16
CDKAL1	0.493003	2.52146e-20	6.52529e-16
KLRB1	0.599573	2.55823e-20	6.62045e-16
HUWE1	0.473301	2.56878e-20	6.64774e-16
FLOT2	0.350234	2.67048e-20	6.91094e-16
RASGRP2	0.246063	2.70308e-20	6.9953e-16
PPP1R18	0.303043	2.84476e-20	7.36195e-16
PDE3B	0.318774	3.00425e-20	7.7747e-16
TNIK	0.353306	3.16651e-20	8.19462e-16
FNBP1	0.223536	3.22816e-20	8.35417e-16
VTI1A	0.503524	3.40012e-20	8.79917e-16
NEDD9	0.67003	3.442e-20	8.90756e-16
RAB11B	0.344643	3.47328e-20	8.9885e-16
SP100	0.248642	3.56712e-20	9.23136e-16
SLAMF1	0.606569	3.72928e-20	9.651e-16
ZZEF1	0.627078	3.80692e-20	9.85192e-16
ARF1	0.197972	3.87533e-20	1.0029e-15
PXN	0.412745	3.89339e-20	1.00757e-15
SPN	0.374477	3.99609e-20	1.03415e-15
CDC25B	0.316788	4.54752e-20	1.17685e-15
MAP4K4	0.415843	5.17627e-20	1.33957e-15
TCIRG1	0.406062	5.18928e-20	1.34293e-15
FAS	0.60418	5.37008e-20	1.38972e-15
NBPF15	0.501371	5.41881e-20	1.40233e-15
MFSD10	0.390155	5.45247e-20	1.41104e-15
OXA1L	0.31178	5.52826e-20	1.43066e-15
RUNX2	0.571201	6.30748e-20	1.63231e-15
SIGIRR	0.267212	6.37443e-20	1.64964e-15
HIST1H2AC	0.679678	6.52125e-20	1.68763e-15
SSR4	0.206828	6.71405e-20	1.73753e-15
MAN1A1	0.987328	6.8137e-20	1.76332e-15
TRANK1	0.538808	6.82231e-20	1.76555e-15
SIAH2	0.482638	7.28963e-20	1.88648e-15
SLC9A3R1	0.229577	7.38124e-20	1.91019e-15
FAAH2	0.500473	7.46852e-20	1.93278e-15
PTPN4	0.407209	7.57846e-20	1.96123e-15
JPX	0.46948	8.26359e-20	2.13853e-15
CAMLG	0.348512	8.38787e-20	2.1707e-15
SIPA1L1	0.595984	8.51353e-20	2.20322e-15
ARHGAP1	0.589713	8.80583e-20	2.27886e-15
IDS	0.320721	9.24596e-20	2.39276e-15
IL6R	0.44218	9.83853e-20	2.54611e-15
HCFC1	0.710986	9.90915e-20	2.56439e-15
MAX	0.285451	1.02678e-19	2.65721e-15
CCDC88C	0.317579	1.0353e-19	2.67924e-15
PATJ	0.449719	1.2166e-19	3.14843e-15
UNC13D	0.624711	1.29099e-19	3.34096e-15
STRAP	0.339712	1.44972e-19	3.75174e-15
GPATCH8	0.354485	1.471e-19	3.8068e-15
PSMA5	0.325784	1.51655e-19	3.92469e-15
SLC35C2	0.541277	1.58445e-19	4.10039e-15
CD7	0.269505	1.59053e-19	4.11612e-15
EIF3E	0.189854	1.64042e-19	4.24523e-15
NPM1	0.139795	1.64646e-19	4.26088e-15
SF3B3	0.589388	1.65249e-19	4.27649e-15
MLLT6	0.466026	1.70238e-19	4.40558e-15
SMARCD2	0.565749	1.8453e-19	4.77546e-15
ZYX	0.250727	1.93489e-19	5.00731e-15
PFKP	0.539748	1.939e-19	5.01794e-15
IRF2BP2	0.444997	2.02027e-19	5.22825e-15
DIPK1A	0.480274	2.03907e-19	5.2769e-15
CD96	0.283911	2.04484e-19	5.29183e-15
TMUB1	0.368572	2.06789e-19	5.35148e-15
KLHL5	0.598293	2.0679e-19	5.35152e-15
RERE	0.466299	2.11041e-19	5.46152e-15
RAP1GDS1	0.409299	2.11136e-19	5.46399e-15
TRAPPC9	0.493667	2.39337e-19	6.19381e-15
RPA1	0.568858	2.46039e-19	6.36725e-15
AC016831.7	0.959268	2.5031e-19	6.47778e-15
NFATC2	0.394575	2.59618e-19	6.71865e-15
PHACTR4	0.583473	2.62926e-19	6.80427e-15
USP9Y	-0.477264	2.72495e-19	7.0519e-15
CPSF6	0.343965	2.75229e-19	7.12266e-15
ZMIZ2	0.819242	2.80724e-19	7.26487e-15
EMB	0.290197	2.86314e-19	7.40951e-15
TRAPPC6A	0.349993	2.89237e-19	7.48517e-15
FOSB	0.662862	2.90566e-19	7.51955e-15
GPR108	0.497369	3.02691e-19	7.83335e-15
LINC00513	0.831761	3.0894e-19	7.99507e-15
GBP1	0.510447	3.10409e-19	8.03307e-15
SYNE2	0.251149	3.21803e-19	8.32793e-15
RNF187	0.421768	3.25638e-19	8.42717e-15
DYRK2	0.418056	3.33775e-19	8.63777e-15
ATP8B2	0.429226	3.3871e-19	8.76547e-15
RNH1	0.294076	3.41644e-19	8.84141e-15
RAP1GAP2	0.626799	3.45146e-19	8.93202e-15
RASSF1	0.499063	3.63211e-19	9.39954e-15
COA1	0.482076	3.63644e-19	9.41073e-15
TAOK3	0.329423	3.92405e-19	1.0155e-14
KAT6B	0.427134	3.94175e-19	1.02008e-14
TMEM63A	0.436239	4.01796e-19	1.03981e-14
TUBB	0.250397	4.19943e-19	1.08677e-14
TMEM204	0.496286	4.2481e-19	1.09937e-14
C1QBP	0.27117	4.58468e-19	1.18647e-14
ITSN2	0.339953	4.70921e-19	1.2187e-14
MBP	0.25878	4.7799e-19	1.23699e-14
TARDBP	0.514174	4.78841e-19	1.23919e-14
IQSEC1	0.568381	4.80371e-19	1.24315e-14
CEP350	0.372001	4.83611e-19	1.25154e-14
MFHAS1	0.489544	4.86318e-19	1.25854e-14
IL16	0.271884	5.05213e-19	1.30744e-14
PRDM2	0.363349	5.15189e-19	1.33326e-14
SNHG5	0.231168	5.21834e-19	1.35045e-14
ST3GAL1	0.379137	5.2385e-19	1.35567e-14
QRICH1	0.467042	5.50233e-19	1.42395e-14
FOXK1	0.610796	5.50943e-19	1.42578e-14
ADA2	0.487126	5.55213e-19	1.43683e-14
ZFYVE28	0.664396	6.03996e-19	1.56308e-14
STX5	0.601715	6.09498e-19	1.57732e-14
EFCAB2	0.581729	6.25069e-19	1.61762e-14
PPP2R1A	0.278535	6.26313e-19	1.62084e-14
MFSD14C	0.619541	6.52015e-19	1.68735e-14
PHF21A	0.558735	6.629e-19	1.71552e-14
ADAM8	0.532218	6.78864e-19	1.75683e-14
TTC3	0.277994	6.97045e-19	1.80388e-14
PICALM	0.500152	7.03532e-19	1.82067e-14
R3HDM4	0.260405	7.16957e-19	1.85541e-14
S100A10	-0.246308	7.26665e-19	1.88054e-14
RBCK1	0.381609	7.31109e-19	1.89204e-14
MID1IP1	0.706422	7.339e-19	1.89926e-14
TOM1	0.441985	8.61667e-19	2.22991e-14
BTN3A3	0.596478	8.6976e-19	2.25085e-14
UTRN	0.284491	9.52032e-19	2.46376e-14
ADNP	0.592837	9.57305e-19	2.47741e-14
ARHGDIA	0.215527	9.67561e-19	2.50395e-14
RASGRF2	0.562192	9.91282e-19	2.56534e-14
RTF1	0.375221	1.05118e-18	2.72034e-14
GIT2	0.438409	1.08266e-18	2.80183e-14
USP36	0.476519	1.12498e-18	2.91132e-14
GATAD2B	0.528676	1.18551e-18	3.06798e-14
BSG	0.263772	1.21331e-18	3.13992e-14
ACAP2	0.270503	1.2751e-18	3.29982e-14
EPS15	0.353103	1.27864e-18	3.30898e-14
FTO	0.608711	1.30831e-18	3.38579e-14
USP22	0.442322	1.32407e-18	3.42656e-14
SMAD3	0.583402	1.32567e-18	3.43071e-14
FARS2	0.533457	1.36035e-18	3.52044e-14
S100A11	0.221655	1.48773e-18	3.8501e-14
WDR82	0.430842	1.49478e-18	3.86834e-14
UBL5	0.201336	1.52323e-18	3.94197e-14
DPP7	0.2208	1.56796e-18	4.05773e-14
PRKAA1	0.531228	1.57253e-18	4.06954e-14
SERINC1	0.295647	1.59244e-18	4.12109e-14
SARS	0.358523	1.64495e-18	4.25698e-14
EPSTI1	0.69926	1.80325e-18	4.66663e-14
CDC42SE1	0.237997	1.90524e-18	4.93057e-14
KLRG1	0.575974	1.93379e-18	5.00444e-14
BABAM2	0.574887	2.03222e-18	5.25919e-14
YWHAQ	0.286581	2.16613e-18	5.60573e-14
TAZ	0.482058	2.4447e-18	6.32663e-14
DDHD1	0.530209	2.51061e-18	6.4972e-14
GMDS	0.590167	2.51222e-18	6.50137e-14
SF3B5	0.246849	2.60675e-18	6.74602e-14
PTOV1	0.389685	2.61885e-18	6.77731e-14
ADSL	0.392356	2.67617e-18	6.92566e-14
CAMK2D	0.427484	2.79086e-18	7.22246e-14
OTUB1	0.246226	2.84216e-18	7.35523e-14
SPATA13	0.469355	2.98754e-18	7.73146e-14
NPRL3	0.755215	3.0497e-18	7.89231e-14
WDFY2	0.661451	3.07891e-18	7.96791e-14
LPIN1	0.541615	3.13337e-18	8.10884e-14
RPS6KA5	0.406402	3.16677e-18	8.19528e-14
BCAS3	0.571051	3.22933e-18	8.35718e-14
CCNY	0.388003	3.24683e-18	8.40246e-14
PRPF18	0.626204	3.60128e-18	9.31975e-14
ATXN2L	0.348731	3.61306e-18	9.35025e-14
TRERF1	0.513417	3.63387e-18	9.4041e-14
BAZ2A	0.398679	3.64855e-18	9.44208e-14
MAP3K3	0.548668	4.0709e-18	1.05351e-13
SH3BP1	0.339625	4.24184e-18	1.09775e-13
GPS1	0.451394	4.3761e-18	1.13249e-13
RNF167	0.293763	4.43925e-18	1.14883e-13
RAD51B	0.58991	4.7922e-18	1.24017e-13
ZNF644	0.371409	4.80429e-18	1.2433e-13
GORASP2	0.335326	5.06015e-18	1.30952e-13
BORCS5	0.518582	5.15963e-18	1.33526e-13
SMDT1	-0.239324	5.1906e-18	1.34328e-13
CFH	1.18008	5.29329e-18	1.36985e-13
CREB1	0.329268	5.37147e-18	1.39008e-13
GBP2	0.413193	5.88633e-18	1.52332e-13
LRPPRC	0.482814	5.91067e-18	1.52962e-13
METAP2	0.352118	5.93557e-18	1.53607e-13
UBASH3A	0.460239	6.02745e-18	1.55984e-13
PDS5A	0.333844	6.08629e-18	1.57507e-13
ADAM10	0.430775	6.41513e-18	1.66017e-13
PUDP	0.866878	6.68489e-18	1.72998e-13
DTNB	0.61811	7.35578e-18	1.9036e-13
COP1	0.437775	7.39536e-18	1.91384e-13
AP1G2	0.383924	7.41106e-18	1.91791e-13
AP3D1	0.507112	7.44509e-18	1.92672e-13
IL17RA	0.431515	7.50263e-18	1.94161e-13
WWP2	0.47846	7.51198e-18	1.94402e-13
UBA7	0.632242	7.83219e-18	2.02689e-13
MARCH9	0.386909	7.84606e-18	2.03048e-13
CAPN2	0.254616	7.95909e-18	2.05973e-13
ANKRD28	0.617886	7.99561e-18	2.06918e-13
ZSCAN16-AS1	0.655716	8.01558e-18	2.07435e-13
SFI1	0.552969	8.0225e-18	2.07614e-13
RELA	0.402476	8.18327e-18	2.11775e-13
TAFA1	0.716461	8.44877e-18	2.18646e-13
ATG5	0.448137	9.16024e-18	2.37058e-13
ACADVL	0.369618	9.1985e-18	2.38048e-13
COX7A2L	0.260764	9.19982e-18	2.38082e-13
MRTFA	0.532362	9.41708e-18	2.43705e-13
IL27RA	0.386364	9.4625e-18	2.4488e-13
NKTR	0.310256	9.53464e-18	2.46747e-13
AC058791.1	1.01863	9.62052e-18	2.48969e-13
HDAC4	0.65998	9.71445e-18	2.514e-13
TRRAP	0.567611	1.02465e-17	2.65168e-13
RHOT2	0.419722	1.03201e-17	2.67075e-13
IL12RB1	0.628797	1.03428e-17	2.67662e-13
RBM39	0.201096	1.1008e-17	2.84877e-13
CNOT6L	0.428135	1.11771e-17	2.89252e-13
RICTOR	0.37261	1.13039e-17	2.92533e-13
NCOA2	0.447274	1.1434e-17	2.95901e-13
ZNFX1	0.442635	1.16247e-17	3.00835e-13
FLI1	0.263025	1.1654e-17	3.01594e-13
NMRK1	0.370798	1.20167e-17	3.10981e-13
IMP3	0.283128	1.20955e-17	3.13019e-13
LCK	0.184029	1.21706e-17	3.14963e-13
APOBEC3G	0.588577	1.23059e-17	3.18466e-13
CNPY2	0.33128	1.25265e-17	3.24174e-13
OAT	0.65133	1.25446e-17	3.24643e-13
XRCC6	0.207727	1.36732e-17	3.53848e-13
COPB1	0.395241	1.40542e-17	3.63708e-13
SH2D2A	0.495207	1.42217e-17	3.68043e-13
HTT	0.726956	1.42669e-17	3.69212e-13
LIX1L	0.425404	1.42804e-17	3.69564e-13
XRN1	0.307461	1.45398e-17	3.76275e-13
ORMDL3	0.47225	1.47719e-17	3.82282e-13
PIGT	0.537115	1.49395e-17	3.86619e-13
WWOX	0.615516	1.5578e-17	4.03143e-13
SRRT	0.416486	1.59274e-17	4.12184e-13
FASTK	0.535754	1.61816e-17	4.18763e-13
EGLN2	0.384174	1.62378e-17	4.20217e-13
ITGAL	0.437677	1.65299e-17	4.27776e-13
ITFG1	0.381464	1.65475e-17	4.28232e-13
ATXN7	0.440994	1.68664e-17	4.36486e-13
ELP2	0.544189	1.73852e-17	4.49911e-13
RNF10	0.420666	1.86166e-17	4.8178e-13
HIST1H2BG	1.60956	1.87417e-17	4.85016e-13
HDAC7	0.473445	1.8774e-17	4.85852e-13
COX7C	-0.140171	1.88916e-17	4.88895e-13
MAP4	0.39134	1.90812e-17	4.93803e-13
DLG1	0.428496	1.95059e-17	5.04792e-13
RAP1B	0.203045	1.98988e-17	5.14961e-13
IQGAP1	0.247878	2.03408e-17	5.26401e-13
PSD4	0.561565	2.03689e-17	5.27128e-13
WDR54	0.560647	2.08738e-17	5.40193e-13
MKNK2	0.369017	2.10007e-17	5.43476e-13
UBQLN1	0.400119	2.11277e-17	5.46765e-13
TBL1XR1	0.433005	2.12408e-17	5.49691e-13
EIF4G2	0.209582	2.1624e-17	5.59606e-13
BTF3	0.106902	2.19339e-17	5.67626e-13
SIDT1	0.55804	2.19495e-17	5.68031e-13
TSPAN5	0.585429	2.21032e-17	5.72008e-13
EXOC4	0.365699	2.24739e-17	5.81603e-13
JUND	-0.17326	2.2598e-17	5.84814e-13
UBE2K	0.392336	2.26428e-17	5.85974e-13
CCNC	0.552921	2.27097e-17	5.87703e-13
EFCAB14	0.36905	2.33031e-17	6.0306e-13
MKRN1	0.372698	2.33096e-17	6.03229e-13
RCSD1	0.214996	2.34412e-17	6.06634e-13
MAGED2	0.502558	2.3649e-17	6.12011e-13
LRRFIP1	0.209217	2.43399e-17	6.29892e-13
MSL2	0.609479	2.53927e-17	6.57139e-13
IQGAP2	0.266665	2.55672e-17	6.61652e-13
NUFIP2	0.413564	2.56229e-17	6.63095e-13
NFAT5	0.545509	2.58547e-17	6.69094e-13
PDE4DIP	0.523713	2.64037e-17	6.83302e-13
PDPR	0.889117	2.64851e-17	6.85408e-13
ROCK1	0.286104	2.70359e-17	6.99662e-13
HSF1	0.360274	2.87274e-17	7.43436e-13
DOCK9	0.495334	2.9182e-17	7.55202e-13
AC025171.3	0.927	2.93298e-17	7.59026e-13
MGST3	0.275345	2.97963e-17	7.71099e-13
IKZF1	0.202543	2.99166e-17	7.7421e-13
RC3H1	0.416587	3.08798e-17	7.99138e-13
ALKBH5	0.386423	3.10917e-17	8.04623e-13
RNF31	0.746603	3.12196e-17	8.07933e-13
FAM241A	0.567064	3.17295e-17	8.21128e-13
RNF114	0.390921	3.1835e-17	8.23858e-13
LMF2	0.387623	3.25208e-17	8.41605e-13
RBX1	0.306275	3.44176e-17	8.90694e-13
TXLNG	0.576546	3.53353e-17	9.14441e-13
TMEM165	0.487732	3.61181e-17	9.347e-13
GNA13	0.429101	3.65517e-17	9.4592e-13
MTRNR2L8	-0.260709	3.74756e-17	9.6983e-13
CNOT10	0.645488	3.78855e-17	9.80439e-13
AC119396.1	0.304185	3.89794e-17	1.00875e-12
ZNF592	0.617636	4.02082e-17	1.04055e-12
RNASEH2C	0.537478	4.08655e-17	1.05756e-12
TPK1	0.523624	4.08921e-17	1.05825e-12
DDB1	0.449422	4.13126e-17	1.06913e-12
ISCA2	0.459132	4.13428e-17	1.06991e-12
RSRC2	0.290915	4.13997e-17	1.07138e-12
REPS1	0.509354	4.15525e-17	1.07534e-12
NUP160	0.596807	4.51379e-17	1.16812e-12
ZNF800	0.343116	4.68522e-17	1.21249e-12
CLTC	0.481468	4.68799e-17	1.21321e-12
FNDC3A	0.469762	4.88214e-17	1.26345e-12
PPM1K	0.439651	4.89332e-17	1.26634e-12
BIN2	0.19999	4.95365e-17	1.28196e-12
PDIA6	0.300034	4.98316e-17	1.28959e-12
CTDSP2	0.442479	4.99535e-17	1.29275e-12
BBX	0.316083	5.01399e-17	1.29757e-12
DBP	0.482508	5.14425e-17	1.33128e-12
ARFGEF2	0.596569	5.25185e-17	1.35913e-12
WASHC2C	0.541281	5.34778e-17	1.38395e-12
MKLN1	0.386247	5.55322e-17	1.43712e-12
SDR39U1	0.366367	5.58384e-17	1.44504e-12
SEC24C	0.635483	5.60323e-17	1.45006e-12
CDK17	0.351499	5.98282e-17	1.54829e-12
KMT2B	0.554846	6.03981e-17	1.56304e-12
SLCO3A1	0.512333	6.05282e-17	1.56641e-12
USP9X	0.488253	6.06755e-17	1.57022e-12
TANK	0.441715	6.09605e-17	1.5776e-12
CD2AP	0.500752	6.25212e-17	1.61799e-12
ANTXR2	0.514373	6.37493e-17	1.64977e-12
POGZ	0.488415	6.43367e-17	1.66497e-12
DUS3L	0.61149	6.50549e-17	1.68356e-12
TNRC6C	0.465167	6.68327e-17	1.72956e-12
SHISAL2A	0.466977	6.7679e-17	1.75147e-12
SUCLG2	0.361411	7.08492e-17	1.83351e-12
NCLN	0.761294	7.19243e-17	1.86133e-12
OGA	0.31783	7.49117e-17	1.93864e-12
REV3L	0.413114	7.95696e-17	2.05918e-12
TOMM20	0.194628	8.07623e-17	2.09005e-12
THAP11	0.303292	8.08365e-17	2.09197e-12
COPS6	0.285752	8.61884e-17	2.23047e-12
PDLIM2	0.376092	8.63315e-17	2.23417e-12
SMARCA4	0.486793	8.6469e-17	2.23773e-12
PPP6R2	0.52486	8.74328e-17	2.26267e-12
ATP5IF1	0.198762	9.02307e-17	2.33508e-12
PIP4K2A	0.277097	9.08419e-17	2.3509e-12
ARNTL	0.549101	9.1082e-17	2.35711e-12
PTPRM	0.9706	9.29501e-17	2.40546e-12
MDN1	0.550979	9.72321e-17	2.51627e-12
AURKAIP1	0.266935	1.02337e-16	2.64838e-12
SEMA4D	0.268455	1.06459e-16	2.75505e-12
MPDU1	0.781444	1.09496e-16	2.83366e-12
BACH2	0.390031	1.09588e-16	2.83603e-12
TBL3	0.821386	1.12658e-16	2.91548e-12
TNFAIP8	0.2031	1.15815e-16	2.99718e-12
ARID2	0.482751	1.18008e-16	3.05393e-12
SNX17	0.305162	1.2027e-16	3.11247e-12
IVNS1ABP	0.462307	1.21136e-16	3.13489e-12
DENND1C	0.338918	1.22749e-16	3.17661e-12
VTA1	0.512695	1.23048e-16	3.18435e-12
FAM50A	0.38279	1.26894e-16	3.28389e-12
OSBPL3	0.566314	1.33628e-16	3.45816e-12
KMT2A	0.216127	1.35958e-16	3.51846e-12
ZNF107	0.444125	1.38412e-16	3.58197e-12
WDR70	0.521128	1.385e-16	3.58424e-12
RFX3	0.441839	1.4506e-16	3.75401e-12
MBNL2	0.457816	1.4669e-16	3.7962e-12
ZNF831	0.440912	1.47221e-16	3.80994e-12
YY1AP1	0.519741	1.48888e-16	3.85306e-12
USP3	0.252208	1.5e-16	3.88185e-12
MPRIP	0.370764	1.54512e-16	3.99861e-12
PNPLA2	0.273544	1.55754e-16	4.03076e-12
HIF1A	0.412543	1.58146e-16	4.09266e-12
RPS16	0.10181	1.6218e-16	4.19705e-12
NLRP1	0.367585	1.66474e-16	4.30818e-12
CABIN1	0.449006	1.68772e-16	4.36765e-12
ATG10	0.659098	1.69366e-16	4.38301e-12
XPO6	0.399014	1.71314e-16	4.43343e-12
OXNAD1	0.235946	1.73249e-16	4.48351e-12
GOLGA4	0.355715	1.76961e-16	4.57956e-12
MTG1	0.516157	1.77007e-16	4.58076e-12
DST	1.64737	1.80594e-16	4.67359e-12
CLSTN3	0.904382	1.81125e-16	4.68733e-12
ZEB1	0.384722	1.81879e-16	4.70685e-12
ZXDC	0.507576	1.82015e-16	4.71037e-12
RGS19	0.321118	1.82054e-16	4.71137e-12
SNX1	0.419715	1.82095e-16	4.71244e-12
TNPO1	0.47318	1.82233e-16	4.71602e-12
PIEZO1	0.637172	1.83872e-16	4.75843e-12
EP400	0.515898	1.88525e-16	4.87885e-12
ACAA1	0.422107	1.88741e-16	4.88443e-12
CTSD	0.323171	1.89239e-16	4.8973e-12
ATP11B	0.334452	1.89288e-16	4.8986e-12
XAB2	0.50089	1.90593e-16	4.93235e-12
RILPL2	0.428246	1.91712e-16	4.96132e-12
NUCKS1	0.247652	1.95038e-16	5.04739e-12
RPN1	0.303369	1.97893e-16	5.12126e-12
CALM2	0.184099	2.02517e-16	5.24094e-12
RASSF3	0.364059	2.02525e-16	5.24115e-12
AQR	0.534088	2.03163e-16	5.25765e-12
ZNF83	0.508812	2.13188e-16	5.51708e-12
MOB3A	0.511148	2.18239e-16	5.64782e-12
ALG13	0.405429	2.24517e-16	5.81027e-12
CCT7	0.258714	2.31714e-16	5.99654e-12
RPS29	0.176422	2.32893e-16	6.02705e-12
KMT2C	0.325194	2.42973e-16	6.2879e-12
KDSR	0.492857	2.45408e-16	6.35092e-12
NR1D1	0.707177	2.47421e-16	6.403e-12
LCLAT1	0.687535	2.51828e-16	6.51706e-12
ANO6	0.524668	2.56407e-16	6.63555e-12
PLCL2	0.319017	2.62574e-16	6.79516e-12
IMMP2L	0.467101	2.63919e-16	6.82996e-12
GET3	0.40461	2.75736e-16	7.13578e-12
CEMIP2	0.439736	2.80802e-16	7.26689e-12
CYSTM1	0.764155	2.84163e-16	7.35384e-12
ORAI1	0.264098	2.87672e-16	7.44466e-12
CD27	0.266446	2.8889e-16	7.47619e-12
ZFX	0.514771	2.91469e-16	7.54292e-12
CTC1	0.506028	3.05032e-16	7.89392e-12
C14orf119	0.556571	3.12621e-16	8.09033e-12
AGAP2	0.65664	3.15447e-16	8.16346e-12
ARRDC3-AS1	1.00198	3.16937e-16	8.20201e-12
UBQLN2	0.37544	3.18624e-16	8.24568e-12
CLPTM1	0.511066	3.2295e-16	8.35763e-12
NEK9	0.497312	3.24649e-16	8.40159e-12
AMMECR1	0.567887	3.27007e-16	8.46262e-12
DCAF11	0.441188	3.32115e-16	8.59481e-12
VPS13B	0.366072	3.3279e-16	8.61226e-12
HDAC10	0.650199	3.34055e-16	8.64502e-12
AGO2	0.451596	3.36519e-16	8.70877e-12
THOC3	0.333842	3.41546e-16	8.83886e-12
DHPS	0.341795	3.41678e-16	8.84229e-12
HECTD1	0.360385	3.44855e-16	8.9245e-12
PRNP	0.36774	3.49361e-16	9.04111e-12
APBB1	0.452406	3.49801e-16	9.0525e-12
FCHO1	0.571438	3.62219e-16	9.37386e-12
AC068587.4	0.656554	3.71064e-16	9.60276e-12
MED24	0.872591	3.73064e-16	9.65453e-12
EEFSEC	0.595534	3.73307e-16	9.6608e-12
TMED2	0.272549	3.73626e-16	9.66907e-12
UBR4	0.487579	3.8479e-16	9.95797e-12
AGO3	0.491413	3.89152e-16	1.00709e-11
HGS	0.44843	3.91556e-16	1.01331e-11
WDR7	0.534223	3.95537e-16	1.02361e-11
ERCC6L2	0.577312	4.04363e-16	1.04645e-11
ALOX5AP	0.314875	4.07564e-16	1.05474e-11
URM1	0.352732	4.13294e-16	1.06956e-11
SLC25A26	0.557296	4.1646e-16	1.07776e-11
FAM104A	0.567399	4.27747e-16	1.10697e-11
GOLGA8B	0.620016	4.32757e-16	1.11993e-11
ZNF563	1.03183	4.39973e-16	1.13861e-11
ANKHD1	0.28453	4.40586e-16	1.14019e-11
PSMA3	0.333245	4.42958e-16	1.14633e-11
MBD5	0.383182	4.47127e-16	1.15712e-11
GAK	0.61375	4.5099e-16	1.16712e-11
AFF4	0.305131	4.63348e-16	1.1991e-11
CAPG	0.454851	4.70478e-16	1.21755e-11
WDR1	0.27469	4.7353e-16	1.22545e-11
RBM15B	0.477815	4.76785e-16	1.23387e-11
FTL	0.115858	4.83933e-16	1.25237e-11
CALCOCO1	0.512144	4.98516e-16	1.29011e-11
INPP4A	0.372317	4.99365e-16	1.29231e-11
AL138963.4	0.263954	4.99411e-16	1.29243e-11
L3MBTL3	0.596957	5.00237e-16	1.29456e-11
YWHAH	0.362675	5.051e-16	1.30715e-11
LMF1	0.658799	5.11597e-16	1.32396e-11
GBP4	0.523364	5.18138e-16	1.34089e-11
TAF3	0.418047	5.19568e-16	1.34459e-11
ARRB2	0.252877	5.24881e-16	1.35834e-11
VPS33A	0.627115	5.2497e-16	1.35857e-11
TRAF1	0.432988	5.5618e-16	1.43934e-11
MRPL18	0.48004	5.69338e-16	1.47339e-11
TMEM101	0.656529	5.79227e-16	1.49898e-11
TADA3	0.37437	5.80529e-16	1.50235e-11
AMD1	0.432908	5.80533e-16	1.50236e-11
FBXW5	0.30675	5.98254e-16	1.54822e-11
PAM	0.644154	6.32071e-16	1.63574e-11
SOD2	0.348045	6.60011e-16	1.70804e-11
TTC39C-AS1	0.61651	6.60304e-16	1.7088e-11
STK4	0.178617	6.65708e-16	1.72278e-11
INPP5K	0.485096	6.66493e-16	1.72482e-11
FBXW7	0.427571	6.87545e-16	1.7793e-11
DGLUCY	0.563338	6.89118e-16	1.78337e-11
VIM	0.135304	6.91131e-16	1.78858e-11
SF3B1	0.204291	7.31604e-16	1.89332e-11
METAP1	0.593813	7.44546e-16	1.92681e-11
TMEM259	0.256463	7.46225e-16	1.93116e-11
EFR3A	0.42796	7.49238e-16	1.93895e-11
AHCYL2	0.711323	7.95537e-16	2.05877e-11
MLXIP	0.614433	8.02867e-16	2.07774e-11
MYO5A	0.52327	8.27408e-16	2.14125e-11
CD40LG	0.357841	8.3202e-16	2.15319e-11
PPA1	0.262279	8.44527e-16	2.18555e-11
NDUFV2	0.228618	8.46068e-16	2.18954e-11
CTNNBL1	0.514359	8.59381e-16	2.22399e-11
HPS1	0.384488	8.70403e-16	2.25252e-11
TAF7	0.267293	8.78835e-16	2.27434e-11
PARP12	0.623967	8.79126e-16	2.27509e-11
THADA	0.458262	8.92449e-16	2.30957e-11
MED15	0.351996	9.00915e-16	2.33148e-11
SNRPF	0.253884	9.04425e-16	2.34056e-11
SIPA1L3	0.865981	9.06396e-16	2.34566e-11
HELQ	0.595044	9.09567e-16	2.35387e-11
ARSG	0.741107	9.42227e-16	2.43839e-11
PRORP	0.407386	9.61351e-16	2.48788e-11
GON4L	0.419778	9.83778e-16	2.54592e-11
TBCD	0.567058	9.94881e-16	2.57465e-11
SRCAP	0.672476	1.01264e-15	2.62062e-11
SZRD1	0.378562	1.05422e-15	2.72821e-11
SUPT5H	0.384649	1.06688e-15	2.76098e-11
GIGYF1	0.74591	1.07671e-15	2.78641e-11
RRAGA	0.43952	1.08628e-15	2.81119e-11
PKD1	0.763549	1.11078e-15	2.8746e-11
IDI1	0.497443	1.11217e-15	2.87819e-11
PRKDC	0.314672	1.13123e-15	2.92751e-11
SYNRG	0.284517	1.1342e-15	2.93521e-11
DPP4	0.485995	1.1355e-15	2.93856e-11
RAB1B	0.359315	1.14768e-15	2.97009e-11
FOXP1	0.203057	1.15093e-15	2.9785e-11
NR1D2	0.378354	1.18931e-15	3.07782e-11
PTPN18	0.405437	1.1992e-15	3.1034e-11
EID1	0.1787	1.2625e-15	3.26722e-11
ZHX2	0.547584	1.27218e-15	3.29228e-11
NUP88	0.599012	1.27658e-15	3.30365e-11
PRDX6	0.276605	1.31146e-15	3.39392e-11
PNP	0.536426	1.31562e-15	3.40469e-11
RNF157	0.614305	1.34971e-15	3.49292e-11
CD82	0.285153	1.3596e-15	3.51851e-11
CIB1	0.216862	1.37386e-15	3.55542e-11
MED4	0.374474	1.408e-15	3.64376e-11
G3BP2	0.261427	1.4364e-15	3.71727e-11
ADSS	0.392269	1.43747e-15	3.72002e-11
PIH1D1	0.377431	1.48547e-15	3.84425e-11
AAMP	0.418795	1.49629e-15	3.87225e-11
DDT	0.265209	1.54123e-15	3.98856e-11
PRR5	0.629796	1.61081e-15	4.16862e-11
ZNF655	0.380506	1.65149e-15	4.2739e-11
ATG4B	0.494705	1.68759e-15	4.36731e-11
ELF2	0.369254	1.70428e-15	4.41051e-11
NELL2	0.433167	1.71781e-15	4.44552e-11
BTBD11	0.80267	1.76057e-15	4.55617e-11
TCF20	0.631937	1.77515e-15	4.5939e-11
GCDH	0.710417	1.7762e-15	4.59662e-11
FAM102A	0.331004	1.79453e-15	4.64406e-11
AP3B1	0.385128	1.87526e-15	4.85299e-11
AGFG1	0.474915	1.88442e-15	4.8767e-11
TAB2	0.262868	1.91809e-15	4.96384e-11
MRNIP	0.659895	1.92288e-15	4.97623e-11
QKI	0.397743	1.93104e-15	4.99734e-11
ZBTB11	0.524856	1.93273e-15	5.00172e-11
PRRC2B	0.307389	1.95218e-15	5.05205e-11
GGA1	0.552682	2.01899e-15	5.22494e-11
LDLRAD4	0.477076	2.03197e-15	5.25853e-11
MICAL1	0.448851	2.04972e-15	5.30447e-11
UBR3	0.496506	2.06397e-15	5.34135e-11
BSDC1	0.476132	2.0724e-15	5.36315e-11
IDH3G	0.343334	2.12628e-15	5.50261e-11
DENND4C	0.395649	2.13127e-15	5.51552e-11
NRBP1	0.383159	2.17811e-15	5.63673e-11
APTX	0.624792	2.18181e-15	5.64629e-11
BAK1	0.761791	2.20166e-15	5.69768e-11
HIPK1	0.532362	2.21555e-15	5.73361e-11
FAM153CP	0.590998	2.21635e-15	5.73569e-11
DAXX	0.399682	2.25996e-15	5.84854e-11
PRPF19	0.412256	2.32229e-15	6.00986e-11
HNRNPLL	0.36874	2.35078e-15	6.08358e-11
RIPK2	0.766474	2.35647e-15	6.09831e-11
CAMK2G	0.445881	2.52016e-15	6.52192e-11
PHTF2	0.391408	2.5568e-15	6.61673e-11
ZNF431	0.432135	2.56858e-15	6.64723e-11
SRM	0.286252	2.57418e-15	6.66171e-11
MIR29B2CHG	1.04947	2.61835e-15	6.77602e-11
ODF2L	0.355148	2.67206e-15	6.91502e-11
NDUFB6	0.310966	2.70852e-15	7.00938e-11
CUX1	0.556449	2.73194e-15	7.07e-11
NAA10	0.734556	2.74907e-15	7.11431e-11
RASSF7	0.396711	2.79811e-15	7.24122e-11
C4orf48	0.376629	2.96674e-15	7.67762e-11
TRAF3IP3	0.17608	3.12551e-15	8.08851e-11
FBXL16	0.476608	3.35769e-15	8.68936e-11
PARP1	0.308313	3.37381e-15	8.73108e-11
CPNE1	0.292315	3.37902e-15	8.74456e-11
ACO2	0.425016	3.39219e-15	8.77866e-11
EIF3B	0.359384	3.40842e-15	8.82066e-11
ZCCHC7	0.344248	3.45783e-15	8.94853e-11
MARCH6	0.381152	3.48997e-15	9.0317e-11
TRMT112	0.18445	3.50112e-15	9.06054e-11
PCBP1-AS1	0.487469	3.51999e-15	9.10939e-11
PPP6R3	0.317895	3.53988e-15	9.16086e-11
METTL15	0.570004	3.7001e-15	9.57548e-11
DIP2A	0.491257	3.71416e-15	9.61187e-11
REEP3	0.482191	3.73387e-15	9.66287e-11
PRR14	0.550269	3.83425e-15	9.92265e-11
TACC3	0.412093	3.92559e-15	1.0159e-10
SCFD1	0.431822	4.01329e-15	1.0386e-10
MFSD14B	0.743913	4.08693e-15	1.05766e-10
STUB1	0.22723	4.10426e-15	1.06214e-10
IGFLR1	0.337489	4.15398e-15	1.07501e-10
CAMKMT	0.478056	4.17587e-15	1.08067e-10
LINC01588	0.628892	4.25689e-15	1.10164e-10
HDHD5	0.586218	4.29056e-15	1.11035e-10
HSPA1A	0.676863	4.29358e-15	1.11113e-10
RAB6A	0.363022	4.29592e-15	1.11174e-10
OSTF1	0.219916	4.4538e-15	1.1526e-10
TP53INP1	0.675217	4.78359e-15	1.23795e-10
KCNQ1	0.588077	4.87642e-15	1.26197e-10
YME1L1	0.251727	4.894e-15	1.26652e-10
LGALS1	0.338907	5.14119e-15	1.33049e-10
KHDC4	0.645168	5.16259e-15	1.33603e-10
ABHD3	0.572527	5.2194e-15	1.35073e-10
DYRK1A	0.435011	5.28321e-15	1.36724e-10
CROCC	0.546544	5.33166e-15	1.37978e-10
RBM5	0.585383	5.40854e-15	1.39968e-10
EML4	0.205687	5.62256e-15	1.45506e-10
MAPKAPK5-AS1	0.34231	5.64302e-15	1.46036e-10
CAND1	0.410458	5.68233e-15	1.47053e-10
SIN3A	0.439712	5.70256e-15	1.47577e-10
ATP5PB	0.207896	5.84926e-15	1.51373e-10
C1orf43	0.308864	5.9765e-15	1.54666e-10
REPIN1	0.551044	5.9936e-15	1.55108e-10
DSTN	0.252598	6.16756e-15	1.5961e-10
KPNA6	0.567399	6.23951e-15	1.61472e-10
ELOVL5	0.294924	6.26056e-15	1.62017e-10
PHPT1	0.47433	6.27438e-15	1.62375e-10
NELFA	0.543205	6.30557e-15	1.63182e-10
GBF1	0.498688	6.3548e-15	1.64456e-10
PRELID1	0.209739	6.36335e-15	1.64677e-10
GPBP1L1	0.407202	6.37597e-15	1.65004e-10
PTBP2	0.607716	6.44417e-15	1.66769e-10
CAPN15	0.727418	6.46311e-15	1.67259e-10
TMEM248	0.329671	6.50177e-15	1.68259e-10
PI16	0.539487	6.60059e-15	1.70817e-10
GIMAP5	0.195606	6.76408e-15	1.75048e-10
THEM4	0.2745	6.93639e-15	1.79507e-10
URGCP	0.613233	6.95421e-15	1.79968e-10
SPIDR	0.438752	7.00341e-15	1.81241e-10
CAPRIN1	0.336731	7.08016e-15	1.83227e-10
B4GALT1	0.454572	7.08819e-15	1.83435e-10
XKR6	0.614603	7.13291e-15	1.84593e-10
PSMC3	0.356342	7.21155e-15	1.86628e-10
FGFR1OP2	0.263333	7.22836e-15	1.87063e-10
PI4KB	0.517892	7.3005e-15	1.8893e-10
MMP25-AS1	0.604486	7.37788e-15	1.90932e-10
PSMB6	0.24095	7.42221e-15	1.92079e-10
CCT3	0.234083	7.4674e-15	1.93249e-10
SGSM3	0.466436	7.56939e-15	1.95888e-10
MRPL34	0.255674	7.71524e-15	1.99663e-10
RASAL2	1.51775	7.78646e-15	2.01506e-10
MSI2	0.504243	8.22623e-15	2.12887e-10
ABTB1	0.327506	8.27564e-15	2.14165e-10
PTPN13	1.05041	8.28524e-15	2.14414e-10
HIST1H2BN	0.744303	8.4284e-15	2.18119e-10
BCL2L1	0.734263	8.52147e-15	2.20527e-10
TINF2	0.404325	8.60839e-15	2.22776e-10
FBXL15	0.442511	8.63282e-15	2.23409e-10
SIRT2	0.473485	8.68532e-15	2.24767e-10
TBC1D22A	0.420792	8.69743e-15	2.25081e-10
DNAJC1	0.416602	8.9713e-15	2.32168e-10
AC006369.1	0.347802	9.00409e-15	2.33017e-10
ZDHHC18	0.499446	9.06714e-15	2.34648e-10
LARP4B	0.437664	9.44788e-15	2.44502e-10
PPIL3	0.607095	9.49144e-15	2.45629e-10
PRCC	0.567737	9.56296e-15	2.4748e-10
DOCK11	0.379318	9.63806e-15	2.49423e-10
TCTN3	0.557931	9.90006e-15	2.56204e-10
ST6GAL1	0.340963	9.90498e-15	2.56331e-10
FBRSL1	0.618908	1.00086e-14	2.59011e-10
PSMC4	0.353103	1.01018e-14	2.61424e-10
BTN3A1	0.415734	1.02972e-14	2.66481e-10
CRELD2	0.556118	1.03044e-14	2.66669e-10
SPART	0.571127	1.03158e-14	2.66963e-10
C19orf53	0.174923	1.0369e-14	2.68339e-10
EIF3M	0.201102	1.04343e-14	2.70029e-10
ALDH9A1	0.443579	1.06502e-14	2.75617e-10
UBAP1	0.464274	1.08143e-14	2.79864e-10
ECSIT	0.599411	1.09983e-14	2.84625e-10
CARMIL2	0.563563	1.1084e-14	2.86843e-10
DNM2	0.333998	1.12694e-14	2.91642e-10
TMEM115	0.729488	1.1405e-14	2.95151e-10
SAMD12	0.701593	1.14836e-14	2.97184e-10
ATXN10	0.454728	1.15324e-14	2.98446e-10
ZNF335	0.502422	1.1695e-14	3.02655e-10
ZNF410	0.652952	1.17053e-14	3.02922e-10
ABCC1	0.396515	1.18184e-14	3.05848e-10
TBC1D10A	0.414417	1.19456e-14	3.09139e-10
RELB	0.533385	1.20048e-14	3.10672e-10
RPA2	0.322381	1.2039e-14	3.11558e-10
FBL	0.239954	1.22485e-14	3.16978e-10
CYC1	0.366165	1.23071e-14	3.18496e-10
AC020916.1	0.855138	1.27423e-14	3.29758e-10
EXOC2	0.474784	1.28614e-14	3.32839e-10
CYFIP2	0.1916	1.28823e-14	3.33381e-10
RAB28	0.561939	1.30161e-14	3.36844e-10
SECISBP2	0.275004	1.31996e-14	3.41591e-10
TRIM69	0.550865	1.3308e-14	3.44397e-10
AL499604.1	0.575019	1.35253e-14	3.50021e-10
MIS12	0.743957	1.40499e-14	3.63598e-10
FBXL20	0.566221	1.42931e-14	3.69891e-10
PRKRIP1	0.408076	1.43157e-14	3.70476e-10
CCM2	0.294322	1.43667e-14	3.71796e-10
MFSD11	0.450723	1.43683e-14	3.71838e-10
TBRG1	0.276321	1.4513e-14	3.75583e-10
POLR2B	0.388948	1.47558e-14	3.81865e-10
ERCC1	0.438501	1.48046e-14	3.83129e-10
NXF1	0.547371	1.50103e-14	3.88451e-10
ZNRF2	0.525704	1.52926e-14	3.95757e-10
CARD16	0.26737	1.53303e-14	3.96734e-10
DDX56	0.582027	1.53372e-14	3.96911e-10
NQO2	0.646071	1.54573e-14	4.00019e-10
TRAC	0.232943	1.58937e-14	4.11314e-10
LINC00944	0.879478	1.62143e-14	4.19609e-10
FAM153A	1.04743	1.62204e-14	4.19768e-10
TIAM1	0.406919	1.64739e-14	4.26327e-10
ABI1	0.289876	1.68156e-14	4.35172e-10
TRIM21	0.713222	1.70326e-14	4.40787e-10
DYM	0.380809	1.71616e-14	4.44125e-10
PHF12	0.55964	1.72925e-14	4.47511e-10
ATG16L1	0.737182	1.74746e-14	4.52225e-10
PMVK	0.484521	1.87274e-14	4.84646e-10
RANBP9	0.421019	1.9063e-14	4.93331e-10
MTR	0.394662	1.91009e-14	4.94313e-10
NUCB1	0.238817	1.94472e-14	5.03274e-10
DUSP23	0.541585	2.00128e-14	5.17912e-10
APBB1IP	0.189269	2.01253e-14	5.20822e-10
RNF4	0.374131	2.01798e-14	5.22233e-10
MTIF3	0.40332	2.02336e-14	5.23626e-10
PZP	0.949645	2.02838e-14	5.24926e-10
FOXJ3	0.341972	2.03804e-14	5.27423e-10
STK25	0.441402	2.04007e-14	5.2795e-10
SELENOF	0.222716	2.04193e-14	5.2843e-10
MAPK8	0.486432	2.05153e-14	5.30916e-10
NBDY	0.295296	2.12158e-14	5.49045e-10
CRTC3	0.369165	2.15645e-14	5.58069e-10
SCAMP2	0.246876	2.18934e-14	5.6658e-10
NUP98	0.392653	2.20993e-14	5.71907e-10
EPB41	0.198508	2.22652e-14	5.76202e-10
TGFB1	0.171638	2.27874e-14	5.89716e-10
CDK12	0.408636	2.287e-14	5.91852e-10
NCOR2	0.495737	2.31171e-14	5.98247e-10
PCAT1	0.590264	2.35727e-14	6.10038e-10
SLC9A9	0.427962	2.40638e-14	6.22748e-10
PPP1R15A	0.239177	2.41475e-14	6.24914e-10
UPP1	0.323296	2.42218e-14	6.26836e-10
RHOG	0.210244	2.4417e-14	6.31888e-10
KIAA0040	0.501467	2.46764e-14	6.386e-10
BX284668.6	1.27299	2.53109e-14	6.5502e-10
KIF9	0.879085	2.58887e-14	6.69975e-10
PANK2	0.460949	2.59033e-14	6.70352e-10
STN1	0.388926	2.61175e-14	6.75894e-10
CREB3L2	0.759823	2.66302e-14	6.89164e-10
TSEN54	0.434172	2.66595e-14	6.89921e-10
NSMCE2	0.413334	2.67164e-14	6.91392e-10
VPS13D	0.399737	2.68993e-14	6.96128e-10
DDX19B	0.589642	2.71849e-14	7.03518e-10
RNF44	0.335516	2.73354e-14	7.07413e-10
CALM3	0.199681	2.79438e-14	7.23158e-10
LAMP1	0.247117	2.82518e-14	7.31127e-10
RNGTT	0.487363	2.85038e-14	7.37649e-10
LMBR1	0.399716	2.85639e-14	7.39206e-10
NAA25	0.695136	2.86115e-14	7.40436e-10
DCTN2	0.340045	2.87976e-14	7.45253e-10
TOM1L2	0.711905	2.88404e-14	7.46361e-10
SNRNP200	0.294589	2.88706e-14	7.47142e-10
AP001011.1	0.443994	2.96272e-14	7.66723e-10
MED16	0.431559	3.0162e-14	7.80564e-10
FBXO31	0.746859	3.04217e-14	7.87282e-10
TCP11L2	0.383118	3.09745e-14	8.0159e-10
VGLL4	0.554197	3.13545e-14	8.11423e-10
RORC	1.19235	3.15651e-14	8.16874e-10
P4HB	0.20501	3.18807e-14	8.25042e-10
PRRC2C	0.186037	3.20825e-14	8.30263e-10
NUMB	0.514781	3.24537e-14	8.39869e-10
GIGYF2	0.515839	3.27527e-14	8.47607e-10
EIF2A	0.274286	3.3554e-14	8.68345e-10
USP5	0.577885	3.37762e-14	8.74095e-10
AC025171.1	0.694027	3.41015e-14	8.82513e-10
SRPRB	0.602688	3.42643e-14	8.86726e-10
POLD4	0.240536	3.47845e-14	9.00188e-10
HMGB2	0.25345	3.4899e-14	9.03152e-10
NABP1	0.851579	3.57678e-14	9.25635e-10
ANKRD12	0.192104	3.62064e-14	9.36986e-10
PELP1	0.593913	3.62504e-14	9.38125e-10
PLEKHG3	0.73586	3.72305e-14	9.63489e-10
NUMA1	0.386904	3.72359e-14	9.63629e-10
SLFN12L	0.401781	3.73354e-14	9.66202e-10
UBR5	0.393789	3.83792e-14	9.93215e-10
CENPK	0.513681	3.85705e-14	9.98166e-10
AC020911.2	0.849087	3.89887e-14	1.00899e-09
AP3S1	0.35057	4.02082e-14	1.04055e-09
ATP2A3	0.367617	4.13494e-14	1.07008e-09
SAMHD1	0.19371	4.21206e-14	1.09004e-09
CMTM6	0.363436	4.22557e-14	1.09354e-09
MRPS12	0.417022	4.26952e-14	1.10491e-09
MAP2K5	0.527271	4.27082e-14	1.10524e-09
CPT1A	0.579307	4.28547e-14	1.10904e-09
ZNF414	0.430507	4.41784e-14	1.14329e-09
GDI1	0.323599	4.49289e-14	1.16272e-09
TWF2	0.284448	4.49412e-14	1.16303e-09
SSBP2	0.364418	4.61156e-14	1.19343e-09
TRBC2	0.207704	4.66007e-14	1.20598e-09
RAB10	0.38239	4.7162e-14	1.22051e-09
LTBP3	0.435939	4.77315e-14	1.23524e-09
PRDX5	0.205859	4.79476e-14	1.24084e-09
DDX39A	0.327701	4.84787e-14	1.25458e-09
IL4I1	1.17949	4.93322e-14	1.27667e-09
HNRNPA1	0.117171	5.0391e-14	1.30407e-09
KDM5D	-0.679852	5.11087e-14	1.32264e-09
P4HTM	0.446285	5.26593e-14	1.36277e-09
ARF4	0.364921	5.29009e-14	1.36902e-09
MAGI3	0.85721	5.33454e-14	1.38053e-09
NSUN5	0.440276	5.4241e-14	1.4037e-09
PHB	0.324496	5.49636e-14	1.4224e-09
VIPR1	0.560932	5.52681e-14	1.43028e-09
SDF2L1	0.367881	5.54481e-14	1.43494e-09
RHEB	0.404763	5.55895e-14	1.4386e-09
ACTR1B	0.395939	5.72552e-14	1.48171e-09
PURA	0.328907	5.76346e-14	1.49153e-09
OVCA2	0.588177	5.76687e-14	1.49241e-09
PREP	0.624271	5.77117e-14	1.49352e-09
ITPA	0.451758	5.80668e-14	1.50271e-09
IST1	0.36341	5.9557e-14	1.54128e-09
SDCBP	0.281249	5.95672e-14	1.54154e-09
SCAF1	0.724119	6.02275e-14	1.55863e-09
GIMAP7	-0.195891	6.06397e-14	1.5693e-09
NINJ2	0.94788	6.14142e-14	1.58934e-09
CRTAP	0.369725	6.19949e-14	1.60437e-09
CDK2AP2	0.381121	6.35704e-14	1.64514e-09
SLC16A7	0.340558	6.40464e-14	1.65746e-09
KAT5	0.610806	6.45727e-14	1.67108e-09
ITCH	0.435295	6.62538e-14	1.71458e-09
ECD	0.40641	6.75375e-14	1.7478e-09
AHR	0.449417	6.82126e-14	1.76527e-09
DIAPH1	0.288822	6.84779e-14	1.77214e-09
NUP153	0.510175	6.94063e-14	1.79616e-09
PSMD7	0.270103	6.96918e-14	1.80355e-09
FAM174C	0.324146	7.09701e-14	1.83663e-09
OTUD5	0.393663	7.12033e-14	1.84267e-09
PLCG1	0.385433	7.1213e-14	1.84292e-09
ILK	0.395157	7.15111e-14	1.85064e-09
GIMAP6	0.479538	7.19201e-14	1.86122e-09
KDELR2	0.363978	7.25604e-14	1.87779e-09
GNL1	0.445811	7.28087e-14	1.88422e-09
LRRC14	0.647433	7.35481e-14	1.90335e-09
FARSA	0.492225	7.35748e-14	1.90404e-09
BNIP2	0.240986	7.42011e-14	1.92025e-09
NUP214	0.455653	7.51087e-14	1.94374e-09
PEX6	0.548987	7.57923e-14	1.96143e-09
USPL1	0.601289	7.69604e-14	1.99166e-09
PRPF31	0.363442	7.71117e-14	1.99557e-09
ZFAND6	0.382513	7.7429e-14	2.00378e-09
PTPN22	0.518455	7.78533e-14	2.01477e-09
TRMO	0.408468	8.3225e-14	2.15378e-09
CERK	0.413654	8.34542e-14	2.15971e-09
MLF2	0.268196	8.41952e-14	2.17889e-09
GRN	0.606633	8.48484e-14	2.19579e-09
PSMD13	0.275025	8.95071e-14	2.31635e-09
CEP57	0.3031	9.2952e-14	2.40551e-09
ALDH16A1	0.572628	9.41556e-14	2.43665e-09
RBM42	0.409584	9.45149e-14	2.44595e-09
ARMC8	0.436352	9.52943e-14	2.46612e-09
CAMTA2	0.742385	9.93094e-14	2.57003e-09
HBP1	0.384573	1.00309e-13	2.59589e-09
SEC61B	0.164454	1.00523e-13	2.60143e-09
RFTN1	0.424376	1.00704e-13	2.60611e-09
TCAF2	0.547688	1.00953e-13	2.61257e-09
ELAVL1	0.392358	1.01195e-13	2.61883e-09
LDOC1	0.54541	1.01333e-13	2.6224e-09
CMSS1	0.564566	1.0372e-13	2.68418e-09
TIMM10B	0.614769	1.0496e-13	2.71627e-09
TBCK	0.47556	1.0594e-13	2.74162e-09
GAB3	0.90114	1.06604e-13	2.75882e-09
C6orf89	0.428765	1.07386e-13	2.77903e-09
ARID4A	0.347074	1.0746e-13	2.78096e-09
GALNT11	0.61357	1.07651e-13	2.78589e-09
ABCF3	0.60315	1.0892e-13	2.81873e-09
MORF4L2	0.358299	1.10115e-13	2.84965e-09
ARSA	0.470628	1.10414e-13	2.8574e-09
PDCD4	0.185021	1.16191e-13	3.0069e-09
SART1	0.454363	1.16381e-13	3.01183e-09
SURF4	0.394892	1.18047e-13	3.05494e-09
STAT2	0.501717	1.1886e-13	3.07598e-09
C2CD5	0.554081	1.20277e-13	3.11266e-09
GNB5	0.481642	1.20698e-13	3.12353e-09
NAPA	0.294718	1.21377e-13	3.14111e-09
QTRT1	0.450647	1.21708e-13	3.14968e-09
CTDP1	0.641482	1.22173e-13	3.16171e-09
ELP4	0.520265	1.22586e-13	3.17239e-09
SYF2	0.222228	1.22659e-13	3.1743e-09
TBC1D14	0.514652	1.22754e-13	3.17676e-09
NOD1	0.971473	1.247e-13	3.2271e-09
PARP15	0.57066	1.26997e-13	3.28656e-09
CCDC59	0.296742	1.27046e-13	3.28782e-09
MAP1LC3B	0.231573	1.30854e-13	3.38637e-09
MAZ	0.212794	1.31992e-13	3.41583e-09
MAT2B	0.21061	1.32614e-13	3.43192e-09
CD84	0.498196	1.35209e-13	3.49907e-09
PML	0.503687	1.36435e-13	3.5308e-09
MTDH	0.185826	1.37065e-13	3.54711e-09
TMEM116	0.595253	1.3739e-13	3.55551e-09
MAPRE1	0.404665	1.38191e-13	3.57625e-09
HSPA9	0.257671	1.39077e-13	3.59917e-09
AC010894.3	0.610252	1.41373e-13	3.6586e-09
BTBD2	0.527754	1.42083e-13	3.67696e-09
RASA1	0.442472	1.42586e-13	3.69e-09
POLR2A	0.33268	1.43115e-13	3.70366e-09
MANF	0.446089	1.4473e-13	3.74547e-09
RAB5C	0.231085	1.44761e-13	3.74626e-09
CLK3	0.489107	1.44978e-13	3.75188e-09
EPG5	0.676223	1.45216e-13	3.75805e-09
APEH	0.386152	1.4841e-13	3.84069e-09
ASXL2	0.427488	1.49777e-13	3.87607e-09
RAF1	0.491501	1.50249e-13	3.8883e-09
TMEM11	0.704706	1.50869e-13	3.90433e-09
SPTY2D1	0.636192	1.51029e-13	3.90847e-09
SP3	0.29571	1.56897e-13	4.06035e-09
C19orf25	0.472107	1.5737e-13	4.07259e-09
TNKS2	0.30985	1.58268e-13	4.09582e-09
ARHGEF7	0.532933	1.61554e-13	4.18085e-09
SRSF1	0.358883	1.63764e-13	4.23804e-09
TRAF3	0.491969	1.65263e-13	4.27683e-09
FRYL	0.29661	1.67113e-13	4.32472e-09
PLEKHF1	0.702666	1.67157e-13	4.32586e-09
ZDHHC6	0.451066	1.71902e-13	4.44865e-09
OXCT1	0.404959	1.7279e-13	4.47164e-09
WDR26	0.451177	1.73645e-13	4.49376e-09
AUP1	0.230614	1.75861e-13	4.55111e-09
MOB2	0.386479	1.76149e-13	4.55855e-09
CNOT3	0.594856	1.76952e-13	4.57935e-09
TANC2	0.849914	1.78205e-13	4.61177e-09
ACTR1A	0.521615	1.81998e-13	4.70993e-09
POLDIP3	0.507352	1.83685e-13	4.75358e-09
WDR6	0.426221	1.86273e-13	4.82055e-09
CHST12	0.550176	1.86292e-13	4.82106e-09
TAF6	0.470354	1.87309e-13	4.84738e-09
SNX29	0.501086	1.87499e-13	4.8523e-09
DPM3	0.348019	1.96493e-13	5.08505e-09
VPS45	0.606352	1.98941e-13	5.1484e-09
UBR2	0.320253	1.99913e-13	5.17355e-09
NISCH	0.564636	2.00936e-13	5.20002e-09
NSMAF	0.447706	2.03868e-13	5.2759e-09
MGMT	0.371618	2.1087e-13	5.45711e-09
DCAF7	0.366036	2.11044e-13	5.46162e-09
ATRX	0.219388	2.11573e-13	5.47531e-09
AP1M1	0.314736	2.14293e-13	5.54568e-09
ULK4	0.623286	2.1825e-13	5.64808e-09
SUMO1	0.24162	2.20483e-13	5.70588e-09
SLC30A7	0.469255	2.23443e-13	5.78249e-09
PTPN23	0.898417	2.25537e-13	5.83667e-09
SLIRP	0.326058	2.26382e-13	5.85854e-09
SREK1	0.394042	2.28376e-13	5.91014e-09
SBF2	0.585987	2.30314e-13	5.96029e-09
CDC27	0.42138	2.31461e-13	5.98998e-09
MOGS	0.40986	2.31614e-13	5.99393e-09
EHD4	0.53224	2.34858e-13	6.07789e-09
GLCCI1	0.411173	2.35831e-13	6.10306e-09
PSME4	0.453851	2.40944e-13	6.23538e-09
CD2	0.164183	2.42725e-13	6.28148e-09
CHMP4B	0.343538	2.53278e-13	6.55459e-09
ATM	0.203638	2.54175e-13	6.57779e-09
H2AFZ	0.155743	2.59886e-13	6.72558e-09
CFAP20	0.620716	2.65274e-13	6.86503e-09
RTRAF	0.21034	2.67208e-13	6.91508e-09
NOTCH2	0.665881	2.7435e-13	7.09992e-09
TBC1D17	0.497476	2.82611e-13	7.3137e-09
MALT1	0.244207	2.89998e-13	7.50485e-09
TVP23B	0.646856	2.94237e-13	7.61455e-09
TMCO1	0.3329	3.01308e-13	7.79755e-09
AC245014.3	0.636511	3.05339e-13	7.90187e-09
ACSF3	0.59998	3.05503e-13	7.9061e-09
METTL16	0.40975	3.06205e-13	7.92428e-09
AC147067.1	0.783682	3.08145e-13	7.97448e-09
PLD3	0.331698	3.08188e-13	7.9756e-09
RNF115	0.39703	3.21761e-13	8.32686e-09
FBRS	0.3782	3.22637e-13	8.34953e-09
BPTF	0.194936	3.25009e-13	8.41091e-09
AC244197.2	1.49522	3.28913e-13	8.51193e-09
MARK2	0.458281	3.29706e-13	8.53246e-09
ELK4	0.426031	3.40788e-13	8.81926e-09
TRMT1	0.450121	3.43547e-13	8.89065e-09
OS9	0.282743	3.44357e-13	8.91162e-09
SNRPG	0.192651	3.46905e-13	8.97755e-09
GTPBP6	0.364753	3.50666e-13	9.07489e-09
DNAJC15	0.270757	3.51511e-13	9.09677e-09
ANKRD17	0.329922	3.53331e-13	9.14387e-09
SYNE1	0.315117	3.60882e-13	9.33925e-09
ATG12	0.404458	3.61906e-13	9.36577e-09
RAB3GAP2	0.544568	3.62321e-13	9.3765e-09
DLGAP1	1.91132	3.63093e-13	9.3965e-09
PELI2	0.848895	3.63409e-13	9.40467e-09
CYP20A1	0.39846	3.68959e-13	9.54829e-09
ATF7	0.615802	3.73117e-13	9.65589e-09
B3GAT3	0.325895	3.76304e-13	9.73837e-09
CASC3	0.539889	3.81627e-13	9.87613e-09
ANKRD10	0.35244	3.82062e-13	9.88739e-09
RAB5IF	0.296373	3.94823e-13	1.02176e-08
STT3A	0.542396	3.97038e-13	1.02749e-08
EPB41L4A-AS1	0.373254	4.03107e-13	1.0432e-08
SKIV2L	0.662209	4.06467e-13	1.0519e-08
IPO7	0.412413	4.1861e-13	1.08332e-08
SDE2	0.678738	4.25233e-13	1.10046e-08
CXXC1	0.498842	4.32457e-13	1.11915e-08
ARRDC1	0.353751	4.37926e-13	1.13331e-08
CENPC	0.240649	4.38682e-13	1.13527e-08
TBC1D9B	0.628786	4.4975e-13	1.16391e-08
UBE2D3	0.164892	4.53315e-13	1.17313e-08
GREM2	1.14921	4.57861e-13	1.1849e-08
HIST1H1C	0.293156	4.59499e-13	1.18914e-08
GPR160	0.989001	4.65733e-13	1.20527e-08
CLPTM1L	0.445871	4.66949e-13	1.20842e-08
CARD8	0.334208	4.73179e-13	1.22454e-08
CCND2	0.309032	4.76377e-13	1.23282e-08
RPS6KB2	0.407279	4.76447e-13	1.233e-08
RRM1	0.571772	4.78163e-13	1.23744e-08
PRDX1	0.218887	4.83992e-13	1.25252e-08
CYB5R1	0.46491	4.84948e-13	1.255e-08
NEK1	0.594261	4.8664e-13	1.25938e-08
NRF1	0.440465	4.87609e-13	1.26188e-08
IP6K2	0.441996	4.91813e-13	1.27276e-08
CTNNB1	0.342622	4.92601e-13	1.2748e-08
RBM26	0.366836	5.00769e-13	1.29594e-08
PPP3R1	0.339495	5.03834e-13	1.30387e-08
SLC35A4	0.541429	5.06983e-13	1.31202e-08
GTF2IRD2B	0.664183	5.07963e-13	1.31456e-08
FOXO3	0.621079	5.08882e-13	1.31694e-08
POLD2	0.462067	5.15128e-13	1.3331e-08
ZNF33B	0.553463	5.16231e-13	1.33596e-08
SGTA	0.605287	5.27981e-13	1.36636e-08
FBXO11	0.435468	5.29587e-13	1.37052e-08
DNAJB14	0.289194	5.30803e-13	1.37367e-08
ZNF33A	0.460573	5.35377e-13	1.3855e-08
COMMD1	0.378233	5.40413e-13	1.39854e-08
POLR2G	0.320269	5.43942e-13	1.40767e-08
TSTA3	0.4127	5.47433e-13	1.4167e-08
SMARCB1	0.37718	5.57921e-13	1.44384e-08
NBAS	0.434341	5.6523e-13	1.46276e-08
KDM6B	0.519098	5.69643e-13	1.47418e-08
PPP1CB	0.315168	5.71465e-13	1.47889e-08
KIAA1328	0.590729	5.72782e-13	1.4823e-08
IARS	0.472783	5.80193e-13	1.50148e-08
CDS2	0.385665	5.86748e-13	1.51845e-08
RARS2	0.443398	5.89296e-13	1.52504e-08
FBXL17	0.353732	5.91719e-13	1.53131e-08
KDM5C	0.568694	5.94105e-13	1.53748e-08
WDR86	0.681394	5.95847e-13	1.54199e-08
ABR	0.607337	5.97638e-13	1.54663e-08
PRIM2	0.589459	5.98734e-13	1.54946e-08
SMIM26	0.227857	6.00441e-13	1.55388e-08
SHKBP1	0.278419	6.04151e-13	1.56348e-08
IDH3B	0.39548	6.07531e-13	1.57223e-08
ODC1	0.34277	6.2518e-13	1.6179e-08
ABCG1	0.587947	6.31663e-13	1.63468e-08
PUM1	0.281774	6.38586e-13	1.6526e-08
RIPK1	0.483018	6.44535e-13	1.66799e-08
NMRAL1	0.500236	6.51011e-13	1.68475e-08
CXorf38	0.533385	6.64901e-13	1.7207e-08
CEACAM21	0.411457	6.65952e-13	1.72342e-08
TAOK1	0.416108	6.69228e-13	1.7319e-08
GSTM3	-0.895593	6.72963e-13	1.74156e-08
NFYC	0.42547	6.76661e-13	1.75113e-08
ING4	0.45178	6.81655e-13	1.76405e-08
LARP1	0.429038	6.89801e-13	1.78514e-08
SKP1	-0.156285	6.93769e-13	1.7954e-08
RPRD1A	0.537781	6.95432e-13	1.79971e-08
BCAP31	0.178198	7.011e-13	1.81438e-08
ITPR1	0.514469	7.01686e-13	1.81589e-08
TOP1	0.309722	7.16327e-13	1.85378e-08
EBLN3P	0.33926	7.2334e-13	1.87193e-08
NCF4	0.633851	7.24062e-13	1.8738e-08
LINC01619	0.274069	7.39943e-13	1.9149e-08
EMC7	0.311745	7.45651e-13	1.92967e-08
GATA3	0.230368	7.65017e-13	1.97979e-08
SGK3	0.414869	7.6801e-13	1.98753e-08
AKR7A2	0.373097	7.73621e-13	2.00205e-08
RABL6	0.356878	7.90144e-13	2.04481e-08
SPAG7	0.336815	7.9097e-13	2.04695e-08
XPO1	0.391071	7.92166e-13	2.05005e-08
ZNF224	0.605134	7.97539e-13	2.06395e-08
DLGAP4	0.501017	8.10416e-13	2.09728e-08
LTBP4	0.442045	8.13678e-13	2.10572e-08
KMT2D	0.738844	8.13926e-13	2.10636e-08
ELK1	0.580979	8.21372e-13	2.12563e-08
MAP2K3	0.523566	8.25442e-13	2.13616e-08
CELF1	0.330426	8.27317e-13	2.14101e-08
MIB1	0.540495	8.35734e-13	2.16279e-08
PSMB8-AS1	0.274782	8.38598e-13	2.17021e-08
D2HGDH	0.700371	8.43877e-13	2.18387e-08
GRK2	0.213499	8.75569e-13	2.26588e-08
PATL2	0.571532	8.77015e-13	2.26963e-08
PDCD6IP	0.309999	8.87127e-13	2.29579e-08
TIFA	0.568098	8.89917e-13	2.30302e-08
AL035530.2	0.644905	9.00406e-13	2.33016e-08
LPCAT4	0.479007	9.01013e-13	2.33173e-08
DIAPH2	0.450235	9.08152e-13	2.35021e-08
PYCR2	0.281112	9.13499e-13	2.36404e-08
VKORC1	0.349414	9.14869e-13	2.36759e-08
KANSL1	0.317833	9.22144e-13	2.38642e-08
NFIA	0.910262	9.23639e-13	2.39029e-08
ERGIC1	0.531981	9.30402e-13	2.40779e-08
TMEM147	0.30487	9.35148e-13	2.42007e-08
FLII	0.394264	9.41872e-13	2.43747e-08
SNHG14	0.457174	9.41977e-13	2.43774e-08
ETV3	0.793411	9.4237e-13	2.43876e-08
TMEM181	0.594908	9.43876e-13	2.44266e-08
ZBTB38	0.337541	9.58892e-13	2.48152e-08
UBR1	0.436259	9.73636e-13	2.51967e-08
SUB1	0.165259	9.80533e-13	2.53752e-08
SNX13	0.5997	9.95449e-13	2.57612e-08
HIPK2	0.484511	1.00603e-12	2.6035e-08
APBA2	0.509023	1.0085e-12	2.60989e-08
USO1	0.436826	1.01394e-12	2.62397e-08
KPNA5	0.457105	1.02095e-12	2.64211e-08
PAIP2	0.163919	1.02706e-12	2.65794e-08
XYLT1	0.582993	1.03936e-12	2.68976e-08
EIF1AY	-0.559599	1.04318e-12	2.69964e-08
AP5Z1	0.460271	1.06113e-12	2.74611e-08
NDEL1	0.368428	1.09936e-12	2.84504e-08
DENND4A	0.384869	1.10996e-12	2.87247e-08
ZSWIM6	0.56578	1.14566e-12	2.96485e-08
EZR	0.168496	1.1486e-12	2.97247e-08
FBXL5	0.336049	1.1504e-12	2.97713e-08
PPM1G	0.219506	1.15086e-12	2.9783e-08
HACL1	0.566112	1.15243e-12	2.98237e-08
ZNF148	0.328271	1.16966e-12	3.02696e-08
VPS26C	0.484649	1.17449e-12	3.03946e-08
ZNF76	0.531341	1.18786e-12	3.07407e-08
MZF1	0.668632	1.20707e-12	3.12378e-08
ETHE1	0.342875	1.21045e-12	3.13252e-08
NSG1	0.483705	1.2275e-12	3.17665e-08
DIP2B	0.450559	1.22792e-12	3.17772e-08
TOMM40	0.471466	1.23884e-12	3.206e-08
USF2	0.544684	1.25867e-12	3.25731e-08
RPS6KA4	0.55709	1.26568e-12	3.27546e-08
ISCA1	0.358424	1.29139e-12	3.34198e-08
ACTN4	0.325002	1.29865e-12	3.36078e-08
DGCR2	0.555676	1.30675e-12	3.38175e-08
RRP1B	0.313164	1.31405e-12	3.40063e-08
ARID5B	0.268998	1.31504e-12	3.40319e-08
ANKRD11	0.225156	1.3185e-12	3.41216e-08
HEATR5B	0.476926	1.32765e-12	3.43583e-08
UBE4B	0.479032	1.34023e-12	3.46838e-08
ATP1A1	0.202171	1.34873e-12	3.49037e-08
MTA2	0.401452	1.3581e-12	3.51462e-08
IREB2	0.448852	1.36153e-12	3.52352e-08
GMIP	0.380167	1.36603e-12	3.53514e-08
ZRSR2	0.393141	1.38671e-12	3.58866e-08
STX4	0.465039	1.39043e-12	3.59831e-08
DMTN	0.603405	1.39139e-12	3.60077e-08
MAP4K2	0.35167	1.44599e-12	3.74207e-08
RANBP1	0.242567	1.45796e-12	3.77306e-08
CTBP1	0.275791	1.46354e-12	3.7875e-08
EML3	0.486635	1.48213e-12	3.83562e-08
RAD51-AS1	0.6408	1.50413e-12	3.89253e-08
GCN1	0.641348	1.51008e-12	3.90792e-08
SEPTIN9	0.138528	1.54507e-12	3.99849e-08
RALGDS	0.344491	1.55038e-12	4.01223e-08
HMG20B	0.518059	1.56152e-12	4.04107e-08
METTL26	0.218466	1.56168e-12	4.04148e-08
USF1	0.60931	1.57022e-12	4.06358e-08
COPS3	0.398204	1.57895e-12	4.08616e-08
PEX16	0.35611	1.58988e-12	4.11445e-08
RGPD8	0.890769	1.59022e-12	4.11534e-08
SIMC1	0.605805	1.59549e-12	4.12897e-08
UVRAG	0.361813	1.62873e-12	4.21498e-08
COL5A3	1.95158	1.64391e-12	4.25429e-08
TSPAN18	0.470783	1.68769e-12	4.36757e-08
VEZT	0.544529	1.70979e-12	4.42476e-08
RNF34	0.333649	1.74947e-12	4.52746e-08
TENT5C	0.380144	1.7738e-12	4.59041e-08
RYK	0.473701	1.77689e-12	4.59841e-08
SEC16A	0.548559	1.78878e-12	4.62918e-08
PRKD2	0.417222	1.82757e-12	4.72958e-08
NCOA3	0.336042	1.85066e-12	4.78931e-08
NUBP2	0.336753	1.8675e-12	4.83289e-08
LPCAT3	0.681051	1.91145e-12	4.94665e-08
HK1	0.380062	1.94379e-12	5.03033e-08
CS	0.382625	1.94505e-12	5.03359e-08
DISC1	0.546656	1.94812e-12	5.04155e-08
CDK4	0.411554	1.95849e-12	5.06837e-08
NME1	0.474216	1.96764e-12	5.09205e-08
CHCHD2	0.142641	1.98325e-12	5.13244e-08
TMEM117	0.779066	2.03682e-12	5.27109e-08
ETFA	0.389735	2.04248e-12	5.28574e-08
SMAP2	0.172996	2.08218e-12	5.38848e-08
MUTYH	0.548079	2.10107e-12	5.43736e-08
VCL	0.471904	2.10788e-12	5.45497e-08
POLR2I	0.296124	2.13413e-12	5.52293e-08
GADD45GIP1	0.249428	2.15586e-12	5.57916e-08
NOP58	0.242024	2.16514e-12	5.60317e-08
CYB561A3	0.569189	2.18353e-12	5.65076e-08
PKP4	0.789857	2.18774e-12	5.66166e-08
ARHGAP30	0.216394	2.2035e-12	5.70243e-08
TBK1	0.589137	2.22483e-12	5.75763e-08
SEC13	0.309366	2.2404e-12	5.79794e-08
LINC00824	1.16039	2.25217e-12	5.8284e-08
OTULINL	0.478466	2.27887e-12	5.89748e-08
EIF4G1	0.367884	2.28327e-12	5.90887e-08
ATIC	0.3766	2.3347e-12	6.04197e-08
IRS2	0.670099	2.37814e-12	6.1544e-08
IER5	0.579656	2.4332e-12	6.29687e-08
GLUD1	0.326642	2.46718e-12	6.38483e-08
MACO1	0.491209	2.4794e-12	6.41644e-08
SLC35A1	0.602536	2.48496e-12	6.43082e-08
MAP1S	0.629824	2.49516e-12	6.45723e-08
CSE1L	0.620507	2.57158e-12	6.65499e-08
PHF20	0.243574	2.60592e-12	6.74386e-08
LINC01644	2.03013	2.63206e-12	6.81151e-08
SEPTIN1	0.161231	2.67299e-12	6.91742e-08
LMNA	0.549216	2.67871e-12	6.93224e-08
SLC9A6	0.885789	2.71931e-12	7.0373e-08
SPEF2	0.757727	2.75185e-12	7.1215e-08
SNRPB	0.179358	2.8166e-12	7.28907e-08
EP300	0.445367	2.88525e-12	7.46675e-08
TCOF1	0.525476	2.94505e-12	7.6215e-08
GPR183	0.208269	2.94909e-12	7.63194e-08
WASHC4	0.41426	2.95167e-12	7.63863e-08
AGFG2	0.520159	2.97838e-12	7.70774e-08
PFKFB3	0.819385	3.00963e-12	7.78863e-08
TTC33	0.518409	3.03674e-12	7.85879e-08
MAP2K4	0.405241	3.04246e-12	7.87357e-08
BABAM1	0.276412	3.07501e-12	7.95782e-08
TUFM	0.182184	3.08725e-12	7.98951e-08
PPP4R3B	0.287773	3.12878e-12	8.09697e-08
TPRA1	0.578206	3.18919e-12	8.25331e-08
LYSMD2	0.355889	3.20748e-12	8.30065e-08
CDK6	0.359561	3.22387e-12	8.34306e-08
KIF5B	0.251942	3.23729e-12	8.37778e-08
CD200R1	0.555495	3.25362e-12	8.42003e-08
SNX5	0.371006	3.25665e-12	8.42789e-08
MED13L	0.327822	3.25696e-12	8.42869e-08
WIPI2	0.364543	3.34526e-12	8.65719e-08
ZNF581	0.464274	3.34799e-12	8.66427e-08
GNB2	0.152865	3.35666e-12	8.68671e-08
HECW2	0.698351	3.39793e-12	8.79349e-08
SH2D1A	0.505297	3.45399e-12	8.93859e-08
SARM1	0.676867	3.46259e-12	8.96084e-08
CRACR2A	0.51985	3.56015e-12	9.21332e-08
GSK3A	0.390742	3.61548e-12	9.35651e-08
PSMA7	0.160463	3.6534e-12	9.45463e-08
KPNA4	0.350025	3.67405e-12	9.50807e-08
IP6K1	0.586236	3.6823e-12	9.52943e-08
ASCC2	0.42641	3.75421e-12	9.71552e-08
PITHD1	0.305108	3.79581e-12	9.82317e-08
PMS2	0.461063	3.92338e-12	1.01533e-07
SGTB	0.353536	3.93654e-12	1.01874e-07
MAN2B1	0.331936	3.94798e-12	1.0217e-07
PTBP1	0.290935	3.98366e-12	1.03093e-07
BTBD1	0.42273	4.00273e-12	1.03587e-07
RNASET2	0.140581	4.01126e-12	1.03807e-07
MRPS34	0.208566	4.02611e-12	1.04192e-07
BRF1	0.74634	4.11397e-12	1.06465e-07
DENND6A	0.391131	4.11794e-12	1.06568e-07
LAIR2	-0.939889	4.12027e-12	1.06628e-07
PRKACB	0.263763	4.12645e-12	1.06788e-07
GALT	0.325692	4.12889e-12	1.06852e-07
XRRA1	0.564648	4.15753e-12	1.07593e-07
SS18	0.492066	4.18107e-12	1.08202e-07
ASXL1	0.246235	4.27235e-12	1.10564e-07
ZFAND4	0.787135	4.32961e-12	1.12046e-07
TSPO	0.161578	4.53353e-12	1.17323e-07
SCAP	0.506686	4.53541e-12	1.17372e-07
IGF2R	0.367556	4.75337e-12	1.23013e-07
PSMD5	0.610708	4.76329e-12	1.23269e-07
SUMO2	0.131954	4.79119e-12	1.23991e-07
MT-ND4	0.10181	4.83462e-12	1.25115e-07
EXOC6B	0.494216	4.93049e-12	1.27596e-07
SAFB2	0.279084	4.94209e-12	1.27896e-07
TMEM203	0.389417	5.02707e-12	1.30095e-07
NOL7	0.167626	5.03227e-12	1.3023e-07
ELK3	0.379398	5.0364e-12	1.30337e-07
HERC6	0.620275	5.04008e-12	1.30432e-07
A2M	0.844513	5.10006e-12	1.31984e-07
KARS	0.355533	5.10185e-12	1.32031e-07
ATR	0.387165	5.16435e-12	1.33648e-07
REEP5	0.223646	5.19951e-12	1.34558e-07
KATNB1	0.789304	5.27016e-12	1.36386e-07
AGPAT3	0.460921	5.2907e-12	1.36918e-07
BAX	0.269975	5.31699e-12	1.37598e-07
SGO1-AS1	0.815118	5.32867e-12	1.37901e-07
MYDGF	0.278608	5.33094e-12	1.37959e-07
PCNX4	0.537672	5.49503e-12	1.42206e-07
TMEM59	0.16025	5.53507e-12	1.43242e-07
TAPT1	0.62985	5.6807e-12	1.47011e-07
GTF2A2	0.243529	5.71306e-12	1.47848e-07
DGKA	0.194937	5.73947e-12	1.48532e-07
LTA4H	0.323524	5.74291e-12	1.48621e-07
EDEM3	0.377764	5.7675e-12	1.49257e-07
AKIRIN2	0.366828	5.77843e-12	1.4954e-07
HAPLN3	0.511107	5.86713e-12	1.51835e-07
STK24	0.217962	5.98762e-12	1.54954e-07
KLHL36	0.419614	6.01165e-12	1.55576e-07
HIST1H2AG	0.711659	6.03929e-12	1.56291e-07
ITGB1	0.173037	6.05083e-12	1.5659e-07
TRIM56	0.447454	6.06074e-12	1.56846e-07
ADD1	0.230394	6.12832e-12	1.58595e-07
[truncated: 9,441 more rows]

## Sheet: CD4 TEM
Gene	average log2FC	p-value	adjusted p-value
RPL3	0.73415	1.19053e-109	3.08098e-105
RPS9	0.659034	1.12926e-90	2.92241e-86
RPS18	0.614938	3.97317e-90	1.02822e-85
RPS26	1.41092	2.23967e-82	5.79605e-78
MT-ATP6	0.692417	6.12469e-66	1.58501e-61
RPL13	0.375999	5.18371e-60	1.34149e-55
RPS19	0.44651	4.74154e-59	1.22706e-54
MT-CO2	0.486615	1.04967e-57	2.71644e-53
RPL26	0.388118	2.5103e-55	6.4964e-51
MT-ND3	0.732468	1.00938e-51	2.61217e-47
MT-ATP8	1.30369	2.33288e-47	6.03726e-43
RPS27	0.410316	7.34092e-44	1.89976e-39
TMSB4X	0.384194	3.87034e-42	1.00161e-37
RPS6	0.390522	8.16371e-42	2.11269e-37
RPS27A	-0.312957	3.00134e-41	7.76716e-37
RPL13A	-0.398539	3.09876e-34	8.01928e-30
RPS20	-0.642777	3.65835e-34	9.46745e-30
RPL36	0.333958	2.41804e-32	6.25765e-28
B2M	-0.230496	7.74391e-32	2.00405e-27
RPS8	-0.291674	1.66832e-31	4.31745e-27
RPL7	-0.517935	2.50558e-30	6.48418e-26
MT-ND4L	0.420697	9.61964e-30	2.48947e-25
ARHGAP15	0.626105	6.31998e-29	1.63555e-24
MT-ND1	0.436433	1.13548e-28	2.93851e-24
MTRNR2L12	0.632024	1.61059e-28	4.16804e-24
RPS4Y1	-0.662767	8.42959e-28	2.18149e-23
RPL15	0.324895	1.39844e-26	3.61903e-22
HLA-A	0.290836	1.6606e-26	4.29747e-22
TXNIP	-0.457657	3.48718e-26	9.02448e-22
RPS25	0.243038	3.06599e-25	7.93447e-21
EEF2	0.376911	6.24187e-25	1.61533e-20
RPLP2	-0.24937	1.37687e-24	3.5632e-20
TC2N	0.721928	3.45289e-23	8.93574e-19
CDC42SE2	0.622077	9.11043e-23	2.35769e-18
RPL4	0.348767	4.98707e-22	1.2906e-17
DDX5	0.360522	7.27282e-21	1.88213e-16
PARP8	0.692246	4.46894e-20	1.15652e-15
MYLIP	1.01822	5.04793e-20	1.30636e-15
NEAT1	0.878104	5.20163e-20	1.34613e-15
RPL23A	0.247442	5.24954e-20	1.35853e-15
MT-CO3	0.292489	5.52538e-20	1.42991e-15
NLRC5	1.24897	2.21891e-19	5.74231e-15
DOCK10	0.718435	2.3964e-19	6.20165e-15
ACAP1	0.671561	2.41967e-19	6.26186e-15
AKNA	0.820563	2.80317e-19	7.25434e-15
CD44	0.544625	4.18556e-19	1.08318e-14
RPL27	0.324017	4.2913e-19	1.11054e-14
ZAP70	0.605793	1.02469e-18	2.65179e-14
ICAM3	0.645529	1.48625e-18	3.84628e-14
FOS	-0.787748	1.6763e-18	4.3381e-14
RPL35	0.273553	2.09994e-18	5.43442e-14
SAT1	0.756634	4.66474e-18	1.20719e-13
MTRNR2L8	-1.26728	5.67715e-18	1.46919e-13
S1PR4	0.773695	1.2544e-17	3.24626e-13
PIM2	0.994973	2.38525e-17	6.1728e-13
CHST11	0.982661	2.44034e-17	6.31536e-13
RPL17	0.23182	3.19513e-17	8.26867e-13
RPL22	-0.296105	3.69789e-17	9.56977e-13
RPL36A	-0.271081	7.34035e-17	1.89961e-12
MBNL1	0.442218	8.18448e-17	2.11806e-12
EIF3G	0.512801	1.5569e-16	4.0291e-12
PRKCQ	0.845556	2.49636e-16	6.46034e-12
PABPC1	-0.317535	2.66332e-16	6.89242e-12
STAT1	1.07018	4.64292e-16	1.20154e-11
S100A4	-0.346718	6.69741e-16	1.73322e-11
SLC38A1	0.656102	7.23681e-16	1.87281e-11
IRF1	0.668579	7.89864e-16	2.04409e-11
FTH1	-0.320613	8.24525e-16	2.13379e-11
IFNG-AS1	0.996431	8.45815e-16	2.18888e-11
RPL34	-0.174021	8.47605e-16	2.19352e-11
PTPRCAP	1.11117	8.69745e-16	2.25081e-11
ARID1B	0.925202	9.70032e-16	2.51035e-11
EEF1G	0.297411	1.28986e-15	3.33803e-11
PIM1	0.7787	1.39077e-15	3.59917e-11
ANK3	0.86234	2.86315e-15	7.40954e-11
HNRNPC	0.544499	3.22039e-15	8.33406e-11
AC004687.1	1.32178	4.76588e-15	1.23336e-10
CORO1A	0.35573	5.31828e-15	1.37632e-10
RHOH	0.633883	6.10597e-15	1.58016e-10
RPS10	0.888178	6.44801e-15	1.66868e-10
FOXN3	0.668124	1.33588e-14	3.45713e-10
EVL	0.41234	2.67272e-14	6.91674e-10
AC079793.1	0.825123	4.43771e-14	1.14843e-09
PRKCH	0.621505	6.31767e-14	1.63495e-09
EIF4A2	0.554023	6.66415e-14	1.72462e-09
RNF213	0.556502	6.71354e-14	1.7374e-09
RPS15	0.155237	6.8944e-14	1.7842e-09
MACF1	0.681416	9.03156e-14	2.33728e-09
MAML2	0.736628	1.51371e-13	3.91733e-09
ERAP2	1.06229	1.61524e-13	4.18009e-09
KLF12	0.706684	1.76923e-13	4.5786e-09
RPS6KA5	1.10975	1.90339e-13	4.92578e-09
HLA-B	0.193444	2.07256e-13	5.36358e-09
RPL10	-0.157365	2.35297e-13	6.08926e-09
UBAC2	0.761066	2.94717e-13	7.62698e-09
WSB1	0.761503	3.46432e-13	8.96531e-09
RABGAP1L	0.621785	4.17432e-13	1.08027e-08
SRSF7	0.523717	4.895e-13	1.26678e-08
B4GALT1	0.879	5.37119e-13	1.39001e-08
CBLB	0.681553	5.37822e-13	1.39183e-08
FTX	0.967548	5.53908e-13	1.43346e-08
PCBP1	0.38841	5.67069e-13	1.46752e-08
TAPBP	0.543061	6.68529e-13	1.73009e-08
RPL39L	-2.13669	6.95708e-13	1.80042e-08
LUC7L3	0.709665	7.21075e-13	1.86607e-08
MT-ND4	0.304628	9.36335e-13	2.42314e-08
GPI	0.66398	9.9519e-13	2.57545e-08
ISG20	0.456647	1.09449e-12	2.83243e-08
RPL21	0.176137	1.10445e-12	2.8582e-08
LINC01138	0.777236	1.19025e-12	3.08025e-08
FYN	0.466074	1.28147e-12	3.31632e-08
ANKRD44	0.559486	1.36505e-12	3.53261e-08
SRSF5	0.370546	1.51401e-12	3.91811e-08
KAT6A	0.667014	1.82284e-12	4.71733e-08
FOXP1	0.490823	1.83815e-12	4.75694e-08
RORA	0.611939	1.9323e-12	5.00059e-08
PITPNC1	0.621871	2.11017e-12	5.46091e-08
RUNX1	0.77884	3.00641e-12	7.78028e-08
RUNX3	0.585072	3.45874e-12	8.95087e-08
FTL	0.246301	3.60413e-12	9.32713e-08
IKZF3	0.71281	4.68302e-12	1.21192e-07
SIPA1	0.803038	4.9108e-12	1.27087e-07
STAT3	0.62329	4.96115e-12	1.2839e-07
RPS24	-0.177057	5.00107e-12	1.29423e-07
PGAM1	0.586754	5.73722e-12	1.48474e-07
PRPF8	0.648795	6.15073e-12	1.59175e-07
PDE3B	0.792159	6.55507e-12	1.69639e-07
ZFAS1	0.462148	7.76532e-12	2.00959e-07
SELPLG	0.524488	7.97726e-12	2.06443e-07
MT-CO1	0.199138	9.18346e-12	2.37659e-07
PRKCB	0.624972	9.92958e-12	2.56968e-07
SKAP1	0.473678	1.02241e-11	2.6459e-07
HNRNPF	0.484815	1.09298e-11	2.82851e-07
TECR	0.568602	1.13465e-11	2.93635e-07
TBC1D5	0.674814	1.19807e-11	3.10048e-07
HMGN4	0.733115	1.2125e-11	3.13783e-07
TRBC2	0.499485	1.61266e-11	4.1734e-07
SLAMF1	0.978318	1.84787e-11	4.78211e-07
TBC1D10C	0.492558	1.96859e-11	5.0945e-07
JAK3	0.734649	2.01544e-11	5.21576e-07
LINC01619	0.668568	2.04536e-11	5.29318e-07
N4BP2L2	0.484671	2.1316e-11	5.51637e-07
PDE7A	0.561235	2.31384e-11	5.98799e-07
IQGAP2	0.49452	2.38859e-11	6.18144e-07
NOP53	0.305832	2.40143e-11	6.21466e-07
CCDC88C	0.694974	2.7992e-11	7.24406e-07
S1PR1	0.618725	2.81908e-11	7.2955e-07
TNRC6B	0.565959	3.0394e-11	7.86566e-07
CCNL1	0.553413	3.22759e-11	8.35269e-07
JUND	-0.263944	3.48042e-11	9.00698e-07
ATXN1	0.716152	3.55404e-11	9.19751e-07
DDOST	0.579286	4.9284e-11	1.27542e-06
PAG1	0.672741	5.21318e-11	1.34912e-06
PRKX	0.768277	5.48813e-11	1.42027e-06
ATP5F1B	0.44744	5.51419e-11	1.42702e-06
XIST	1.65931	5.69997e-11	1.4751e-06
ADGRE5	0.646815	6.22743e-11	1.6116e-06
ADAR	0.54683	6.48264e-11	1.67764e-06
SASH3	0.691963	6.48543e-11	1.67836e-06
LPXN	0.758937	6.83021e-11	1.76759e-06
GPRIN3	0.742975	7.11924e-11	1.84239e-06
TUBA1B	0.576997	8.15106e-11	2.10941e-06
RBM14	1.27191	8.41899e-11	2.17875e-06
ITK	0.609689	8.57756e-11	2.21979e-06
ARHGAP9	0.615526	9.09188e-11	2.35289e-06
PCNX1	0.603492	9.21065e-11	2.38362e-06
EIF3F	0.32774	9.26599e-11	2.39795e-06
SECISBP2	0.705912	9.54355e-11	2.46978e-06
RPS5	0.165968	1.14831e-10	2.9717e-06
AHNAK	0.375372	1.15631e-10	2.99241e-06
PIK3R5	0.655982	1.20183e-10	3.11022e-06
RPL5	-0.165711	1.20496e-10	3.11832e-06
MAX	0.551173	1.28326e-10	3.32095e-06
GSDMD	0.714215	1.40604e-10	3.6387e-06
DPYD	0.511248	1.414e-10	3.65929e-06
BTN3A2	0.704842	1.48576e-10	3.845e-06
NCOA3	0.873079	1.69692e-10	4.39145e-06
EIF3D	0.511596	1.73273e-10	4.48413e-06
SSH2	0.64373	1.7977e-10	4.65227e-06
AFF1	0.771827	1.85294e-10	4.79522e-06
ARHGAP25	0.667832	1.88136e-10	4.86876e-06
SRSF3	0.523941	1.91149e-10	4.94674e-06
ANKRD17	0.856639	2.26843e-10	5.87046e-06
NFATC2	0.729572	2.31338e-10	5.9868e-06
GNG2	0.549685	2.62788e-10	6.8007e-06
CD48	-0.382777	2.69671e-10	6.97883e-06
SPTAN1	0.506829	2.70105e-10	6.99004e-06
TRAF3IP3	0.402096	2.81357e-10	7.28124e-06
ALOX5AP	0.510839	2.93442e-10	7.59398e-06
DOCK8	0.545526	3.09384e-10	8.00654e-06
ST6GAL1	0.753464	3.10191e-10	8.02744e-06
STK38	0.580499	3.15369e-10	8.16142e-06
VCP	0.550135	3.29396e-10	8.52443e-06
P2RY8	0.548244	3.72716e-10	9.64551e-06
SNHG1	0.979061	4.02944e-10	1.04278e-05
C5orf56	0.721469	4.96742e-10	1.28552e-05
KPNB1	0.613634	5.75053e-10	1.48818e-05
PRRC2C	0.42683	5.8661e-10	1.51809e-05
SEMA4D	0.562556	5.93103e-10	1.53489e-05
LRBA	0.623576	5.98655e-10	1.54926e-05
RNF125	0.560476	6.33886e-10	1.64043e-05
GZMM	0.423192	6.45943e-10	1.67164e-05
SFI1	1.0646	7.06545e-10	1.82847e-05
RASGRP1	0.60124	7.82019e-10	2.02379e-05
PNKP	0.980756	8.32165e-10	2.15356e-05
SDHA	0.613566	8.50136e-10	2.20007e-05
XRCC6	0.40725	8.86206e-10	2.29341e-05
TMEM63A	0.918137	9.28194e-10	2.40207e-05
RNF149	0.617066	9.76467e-10	2.527e-05
ARHGAP4	0.56957	9.90617e-10	2.56362e-05
AL627171.2	1.32524	9.9096e-10	2.56451e-05
STAT4	0.568494	1.04279e-09	2.69863e-05
EDF1	0.367829	1.05165e-09	2.72157e-05
PPP1R16B	0.729572	1.15195e-09	2.98112e-05
RPL9	0.18435	1.15758e-09	2.99571e-05
PACS1	0.555811	1.18109e-09	3.05655e-05
KDM6A	0.968079	1.20358e-09	3.11475e-05
ARMCX3	1.47964	1.52597e-09	3.94906e-05
STK10	0.477532	1.54684e-09	4.00306e-05
AC010894.3	1.18354	1.88727e-09	4.88406e-05
SDR39U1	0.772563	1.92764e-09	4.98855e-05
ATP2B4	0.655163	1.94471e-09	5.03272e-05
FAM172A	0.647536	2.02428e-09	5.23864e-05
RICTOR	0.737477	2.03238e-09	5.25959e-05
MYH9	0.376989	2.14553e-09	5.55243e-05
FP236383.3	1.14519	2.19007e-09	5.66767e-05
RSRP1	0.406031	2.19066e-09	5.6692e-05
OTUB1	0.503723	2.24936e-09	5.82112e-05
GET3	0.897077	2.31767e-09	5.99789e-05
PCSK7	0.673125	2.38171e-09	6.16362e-05
HSP90AA1	0.32486	2.54845e-09	6.59513e-05
TNFRSF14	0.529417	2.6272e-09	6.79892e-05
ICOS	1.0456	2.88707e-09	7.47144e-05
DYNLT1	0.497846	3.32419e-09	8.60268e-05
IL12RB2	1.43703	3.34761e-09	8.66328e-05
TUBA4A	0.507266	3.40377e-09	8.80862e-05
ITGAL	0.589152	3.50819e-09	9.07886e-05
RERE	0.689288	3.59833e-09	9.31211e-05
EIF3L	0.375107	4.07115e-09	0.000105357
SF3B3	0.979206	4.37797e-09	0.000113298
ALDOA	0.510581	4.38828e-09	0.000113564
RIPOR2	0.389459	4.43114e-09	0.000114674
SMG1	0.639146	4.59936e-09	0.000119027
UTRN	0.50179	4.69981e-09	0.000121626
RAP2B	0.812475	4.72882e-09	0.000122377
AKAP13	0.476917	4.86982e-09	0.000126026
EP400	0.997411	5.04687e-09	0.000130608
HSP90AB1	-0.318245	5.16079e-09	0.000133556
RAD51B	1.02983	5.17411e-09	0.000133901
ZBTB20	0.508316	5.24569e-09	0.000135753
DIPK1A	0.974226	5.24906e-09	0.00013584
UBASH3A	0.849064	5.30859e-09	0.000137381
BTG1	0.214982	5.34086e-09	0.000138216
LRIG1	0.97616	5.49427e-09	0.000142186
TRAPPC9	0.882646	5.56494e-09	0.000144015
DYNC1H1	0.638901	5.97883e-09	0.000154726
MKLN1	0.81291	6.24691e-09	0.000161664
SMARCA2	0.588327	6.45546e-09	0.000167061
NFAT5	1.01745	6.85903e-09	0.000177505
PFKP	0.901416	7.09022e-09	0.000183488
SF3A2	0.502676	7.19036e-09	0.000186079
BUB3	0.489557	7.30947e-09	0.000189162
RPL23	-0.341952	7.81481e-09	0.000202239
RPL31	-0.23303	7.86179e-09	0.000203455
LENG8	0.620349	7.89779e-09	0.000204387
TMC8	0.498901	7.9436e-09	0.000205572
SCAMP3	0.779109	8.23824e-09	0.000213198
MAT2A	0.981469	8.43855e-09	0.000218381
FBXL17	0.697676	8.58437e-09	0.000222155
PLAAT4	0.356822	8.92862e-09	0.000231064
RASA2	0.48754	9.03242e-09	0.00023375
NIPBL	0.555132	9.07728e-09	0.000234911
HERC4	0.789681	9.09867e-09	0.000235464
SMAD3	0.735385	9.25987e-09	0.000239636
KCNAB2	0.751165	9.35757e-09	0.000242165
TMEM131L	0.621456	9.38259e-09	0.000242812
APBB1	0.992357	9.78689e-09	0.000253275
RPS12	-0.116913	1.00691e-08	0.000260579
S100A10	-0.292719	1.02808e-08	0.000266057
KDELR2	0.756931	1.03682e-08	0.000268319
INPP5D	0.538569	1.06373e-08	0.000275283
MAP3K5	0.754847	1.08224e-08	0.000280073
DCAF7	0.752084	1.09953e-08	0.000284548
CD96	0.415303	1.10064e-08	0.000284835
CNST	0.625944	1.13894e-08	0.000294746
FGD3	0.577858	1.14423e-08	0.000296116
UBXN1	0.394933	1.14814e-08	0.000297126
TENT5C	0.559906	1.23209e-08	0.000318852
ELMO1	0.498369	1.2464e-08	0.000322556
CARD8	0.735713	1.28206e-08	0.000331785
TRIM28	0.648111	1.28516e-08	0.000332587
GIMAP1	0.539428	1.35751e-08	0.00035131
STIM1	0.771098	1.38398e-08	0.000358161
PIAS1	0.506357	1.43012e-08	0.000370102
CARD11	0.686944	1.47915e-08	0.00038279
TGFBR2	0.504361	1.49804e-08	0.000387678
MVP	0.674528	1.53528e-08	0.000397315
PNRC1	-0.231887	1.6028e-08	0.000414788
DNAJC1	0.601739	1.62165e-08	0.000419666
SQSTM1	0.4574	1.65376e-08	0.000427975
NBPF15	1.1428	1.67596e-08	0.000433721
SLC7A6	0.891918	1.67756e-08	0.000434135
SMYD3	0.63883	1.67907e-08	0.000434526
SLFN12L	0.736694	1.68373e-08	0.000435733
SP140	0.603226	1.72194e-08	0.000445621
STK17B	0.366435	1.73489e-08	0.000448972
GNAI2	0.335564	1.75957e-08	0.000455359
IL16	0.429388	1.7655e-08	0.000456894
SAMSN1	0.672574	1.78996e-08	0.000463223
TPT1	0.170763	1.80922e-08	0.000468209
UBE2L6	0.474209	1.83643e-08	0.000475249
CNOT2	0.647398	1.88582e-08	0.000488031
HDHD3	1.26013	2.02465e-08	0.000523959
THOC1	0.836876	2.0544e-08	0.000531659
GALM	0.769016	2.17339e-08	0.000562453
SYNE1	0.506346	2.17691e-08	0.000563363
CUL3	0.604611	2.18075e-08	0.000564357
CISH	1.06245	2.1906e-08	0.000566906
WIPF1	0.352293	2.29832e-08	0.000594783
ITFG1	0.608368	2.31603e-08	0.000599365
PCED1B	0.585337	2.33361e-08	0.000603914
RANBP2	0.653895	2.4039e-08	0.000622106
SIT1	0.568179	2.52909e-08	0.000654504
IGFLR1	0.725693	2.63096e-08	0.000680866
TBC1D22A	0.780546	2.6761e-08	0.000692548
SNHG6	0.330058	2.87774e-08	0.000744729
RSRC2	0.601254	2.8931e-08	0.000748706
ARRDC3-AS1	1.91435	2.94439e-08	0.000761978
SCFD1	0.828963	3.13237e-08	0.000810625
ATP2B1-AS1	0.816775	3.18469e-08	0.000824166
CDK13	0.58848	3.22655e-08	0.000835
WDR6	0.852345	3.24314e-08	0.000839292
SERINC5	0.697368	3.27903e-08	0.000848579
GPR183	0.543579	3.29927e-08	0.000853818
PARP4	0.772999	3.32188e-08	0.00085967
TMF1	0.709816	3.33231e-08	0.000862369
RASGRP2	0.422696	3.36783e-08	0.00087156
CASP8	0.480259	3.3829e-08	0.000875461
NDUFA2	0.429603	3.46135e-08	0.000895762
PPP2R5A	0.742039	3.6438e-08	0.000942979
FNBP1	0.369057	3.66048e-08	0.000947295
EXOC6	1.17185	3.73441e-08	0.000966428
CASK	0.565637	3.76245e-08	0.000973685
ATF6B	0.635724	3.76955e-08	0.000975521
PAN3	0.599622	3.95389e-08	0.00102323
SEC13	0.677956	4.09275e-08	0.00105916
DDX17	0.427465	4.19469e-08	0.00108554
ADA2	0.793673	4.27646e-08	0.00110671
USP36	0.747894	4.45446e-08	0.00115277
IMMP2L	0.798627	4.59083e-08	0.00118806
PRRC2B	0.569343	4.70622e-08	0.00121792
MAP4K1	0.621456	4.72589e-08	0.00122301
ARIH1	0.667137	4.73607e-08	0.00122565
KLRG1	0.607957	4.74116e-08	0.00122697
SDHAF1	1.48859	4.78774e-08	0.00123902
NELL2	0.608852	4.8008e-08	0.0012424
PDE4B	0.720451	4.94196e-08	0.00127893
TCF12	0.71225	4.9602e-08	0.00128365
DENND2D	0.630889	4.99715e-08	0.00129321
OGT	0.576099	5.00339e-08	0.00129483
OGDH	0.594983	5.01379e-08	0.00129752
ARAF	0.818011	5.17328e-08	0.00133879
BRK1	0.40857	5.25224e-08	0.00135923
GRAP2	0.729413	5.35182e-08	0.001385
EHD1	0.712721	5.48117e-08	0.00141847
FNTA	0.482163	5.54261e-08	0.00143437
ZNF292	0.478696	5.56657e-08	0.00144057
GIMAP5	0.405851	5.59682e-08	0.0014484
ARID5B	0.595126	5.68513e-08	0.00147126
KANSL1-AS1	-1.17418	5.7535e-08	0.00148895
TNFSF8	0.780428	5.92198e-08	0.00153255
DOCK9	0.844534	5.98872e-08	0.00154982
PTK2B	0.618489	6.17933e-08	0.00159915
ZNF131	0.705622	6.2658e-08	0.00162153
RBM4	0.604872	6.27078e-08	0.00162282
WNK1	0.44986	6.30522e-08	0.00163173
ATM	0.464227	6.46137e-08	0.00167214
HM13	0.589199	6.57998e-08	0.00170283
TMEM203	0.714056	6.74583e-08	0.00174575
SIK3	0.585433	6.87628e-08	0.00177951
LINC02273	0.780377	7.0316e-08	0.00181971
MT-CYB	0.176125	7.13179e-08	0.00184564
MT-ND5	0.233066	7.1391e-08	0.00184753
ZNF431	0.860462	7.37102e-08	0.00190755
SCML4	0.60171	7.66705e-08	0.00198416
ADAMTSL4-AS1	1.55178	7.99867e-08	0.00206998
HIST1H2BC	1.05571	8.14577e-08	0.00210804
GBP4	0.668989	8.19887e-08	0.00212178
CLASP1	1.14543	8.33439e-08	0.00215686
SNRNP200	0.627297	8.63953e-08	0.00223583
IGBP1	0.492431	8.81632e-08	0.00228158
RACK1	0.137544	8.98925e-08	0.00232633
PHF14	0.768814	9.0572e-08	0.00234391
PRMT2	0.392884	9.05976e-08	0.00234458
SELENOT	0.498684	9.0681e-08	0.00234673
ARHGAP26	0.713307	9.32697e-08	0.00241373
DOCK2	0.520758	9.35114e-08	0.00241998
RNF157	1.09493	9.4283e-08	0.00243995
HIST1H2AC	1.02365	9.57209e-08	0.00247716
PCM1	0.494268	9.68739e-08	0.002507
PLCB1	0.766798	9.79937e-08	0.00253598
PRKCA	0.795792	9.81796e-08	0.00254079
SIPA1L3	1.28632	9.9252e-08	0.00256854
VSIR	0.395383	1.00834e-07	0.00260949
ATXN7	0.657278	1.01557e-07	0.0026282
MECP2	0.709996	1.03718e-07	0.00268413
EXOC4	0.559792	1.04206e-07	0.00269674
TMEM160	0.622174	1.06441e-07	0.00275459
PYHIN1	0.57397	1.06664e-07	0.00276035
AFF4	0.510145	1.07266e-07	0.00277594
TMEM243	0.534171	1.07569e-07	0.00278379
IRF9	0.631955	1.08907e-07	0.0028184
BAK1	1.49932	1.12728e-07	0.00291729
HUWE1	0.691491	1.14182e-07	0.00295492
ANXA2	0.467198	1.16604e-07	0.00301759
SARNP	0.779195	1.16631e-07	0.00301829
DDX39A	0.524853	1.21395e-07	0.00314158
CDC14A	0.415625	1.21859e-07	0.00315359
DOP1A	1.49932	1.22063e-07	0.00315886
SOCS3	0.972302	1.23389e-07	0.00319318
ICAM2	0.40703	1.23454e-07	0.00319485
ANKRD11	0.464442	1.24304e-07	0.00321687
CAMK2D	0.622466	1.24751e-07	0.00322844
LRRC8C	0.633691	1.25942e-07	0.00325924
BCL6	1.14132	1.26962e-07	0.00328564
DDX19B	1.22506	1.28044e-07	0.00331365
NUP62	1.107	1.28142e-07	0.00331618
CRNKL1	1.12246	1.32535e-07	0.00342987
SCFD2	1.04036	1.33536e-07	0.00345578
UST	0.932734	1.33972e-07	0.00346707
ANAPC5	0.482291	1.36868e-07	0.003542
PPP1R12A	0.404308	1.37678e-07	0.00356298
SPPL3	0.882844	1.38039e-07	0.00357231
MPZL3	0.520125	1.40034e-07	0.00362394
ST3GAL1	0.604096	1.41642e-07	0.00366555
TRPM7	0.715537	1.42263e-07	0.00368162
AIP	0.457977	1.42669e-07	0.00369214
TIMM10B	1.12503	1.47297e-07	0.00381191
RBM39	0.319861	1.63801e-07	0.00423901
ZCCHC8	1.05522	1.64278e-07	0.00425135
ARFGEF1	0.648181	1.66076e-07	0.00429788
TAP2	0.482679	1.77639e-07	0.00459713
MPP7	0.828382	1.78185e-07	0.00461126
MFSD10	0.633361	1.82658e-07	0.004727
CALM2	0.316478	1.83162e-07	0.00474005
TRIP12	0.770619	1.88579e-07	0.00488024
TAGAP	0.383355	1.92519e-07	0.00498219
FOXO1	0.483563	1.94241e-07	0.00502677
FUT8	0.775192	1.98243e-07	0.00513034
MDN1	0.925368	1.98546e-07	0.00513818
PLCG1	0.617706	2.0134e-07	0.00521048
NFATC2IP	0.877944	2.02462e-07	0.00523951
RPTOR	1.07047	2.07009e-07	0.0053572
ANAPC16	0.313313	2.16312e-07	0.00559794
BAZ2B	1.07482	2.18749e-07	0.00566101
APOL6	0.67696	2.24136e-07	0.00580041
RFX7	1.05186	2.30362e-07	0.00596153
STAG1	0.524523	2.31505e-07	0.00599112
ITSN2	0.526193	2.3442e-07	0.00606654
NEDD9	0.785949	2.42068e-07	0.00626448
MAPRE2	0.581311	2.45022e-07	0.00634091
SHFL	0.429481	2.48333e-07	0.00642661
KMT2A	0.363979	2.49722e-07	0.00646255
PSMB8	0.314358	2.50174e-07	0.00647426
SF3A3	0.658257	2.50891e-07	0.00649281
RBX1	0.464509	2.54116e-07	0.00657628
CELF2	0.407768	2.66054e-07	0.00688522
LDLRAD4	0.85713	2.84802e-07	0.0073704
RFX3	0.786865	2.86474e-07	0.00741366
PER1	0.538692	2.91893e-07	0.0075539
BRAF	0.590978	2.99986e-07	0.00776333
CDC42SE1	0.376698	3.00718e-07	0.00778229
XPR1	1.02831	3.02451e-07	0.00782712
KDM4C	0.591429	3.04487e-07	0.00787982
SARAF	0.207917	3.10506e-07	0.00803558
MYC	0.72831	3.10992e-07	0.00804815
CREBBP	0.637837	3.15881e-07	0.00817469
ARHGEF6	0.642725	3.16724e-07	0.00819651
RILPL2	0.633546	3.19561e-07	0.00826991
PUM1	0.727942	3.21918e-07	0.00833091
CAPN1	0.655437	3.32858e-07	0.00861404
YLPM1	0.668445	3.36724e-07	0.00871408
SNU13	0.338163	3.39364e-07	0.0087824
ATF7IP	0.424797	3.43251e-07	0.00888299
SCAF1	1.26969	3.437e-07	0.0088946
AMBRA1	0.698222	3.51235e-07	0.00908962
NDUFA6	0.515452	3.51324e-07	0.00909192
DNAJA1	0.499317	3.54348e-07	0.00917016
NT5C2	0.728429	3.54375e-07	0.00917087
SF3A1	0.481176	3.56754e-07	0.00923243
RPS13	-0.128226	3.63673e-07	0.00941149
HLA-E	0.162483	3.6407e-07	0.00942177
VPS13D	0.857612	3.64171e-07	0.00942438
PHB2	0.345975	3.68281e-07	0.00953074
CAMK4	0.392904	3.71231e-07	0.00960709
CCND3	0.324272	3.72288e-07	0.00963443
MCM3	0.996348	3.72298e-07	0.0096347
ASH1L	0.45834	3.72645e-07	0.00964367
STIM2	0.489388	3.76261e-07	0.00973726
SELENOF	0.456592	3.76787e-07	0.00975088
MAPK8	0.793899	3.77177e-07	0.00976096
CDK19	1.51475	3.81526e-07	0.00987352
DENND4C	0.573172	3.83744e-07	0.00993092
PDLIM2	0.440649	3.85316e-07	0.00997158
IQGAP1	0.40512	3.8789e-07	0.0100382
CALR	0.36764	3.88047e-07	0.0100423
DCTN4	0.813915	3.92748e-07	0.0101639
GYG1	0.700108	3.94416e-07	0.0102071
SRSF1	0.702202	4.01753e-07	0.010397
KDM5C	1.02241	4.37372e-07	0.0113188
TNRC6C	0.605027	4.38667e-07	0.0113523
TRA2A	0.596179	4.46669e-07	0.0115594
CYTH4	0.701074	4.4769e-07	0.0115858
ZNF430	0.773611	4.49779e-07	0.0116398
PUM2	0.600876	4.50646e-07	0.0116623
NDUFV1	0.490982	4.52214e-07	0.0117028
TMC6	0.469172	4.57046e-07	0.0118279
TAP1	0.44487	4.6657e-07	0.0120744
KDM2A	0.486779	4.67209e-07	0.0120909
HERC1	0.510649	4.85904e-07	0.0125747
ERAL1	1.30921	4.87052e-07	0.0126044
PRRC2A	0.578869	4.94636e-07	0.0128007
ARAP2	0.443135	4.98343e-07	0.0128966
DYRK1A	0.74443	4.98653e-07	0.0129046
IKZF1	0.364818	4.99089e-07	0.0129159
ITCH	0.621419	5.06758e-07	0.0131144
DLG1	0.763624	5.07833e-07	0.0131422
RPS6KC1	1.31252	5.0977e-07	0.0131923
TRRAP	0.845516	5.19905e-07	0.0134546
PSMD3	0.685731	5.20174e-07	0.0134616
HECA	0.480774	5.20445e-07	0.0134686
HNRNPH3	0.456772	5.30385e-07	0.0137258
EIF3B	0.645725	5.43333e-07	0.0140609
ATP5IF1	0.352956	5.68681e-07	0.0147169
PDZD8	0.821246	5.69144e-07	0.0147289
MAP4K4	0.630346	5.72425e-07	0.0148138
UNC13D	0.821246	5.82171e-07	0.015066
AC026347.1	1.31987	5.88157e-07	0.0152209
TEX14	0.964108	5.91547e-07	0.0153086
SIRT2	0.707904	5.98095e-07	0.0154781
WTAP	0.363908	6.01794e-07	0.0155738
TUBA1A	0.418859	6.05265e-07	0.0156636
PFDN5	0.175098	6.10762e-07	0.0158059
ATP9B	0.629238	6.14549e-07	0.0159039
SLC38A10	0.780054	6.29981e-07	0.0163033
USP24	0.638231	6.35957e-07	0.0164579
PARP10	0.826128	6.55778e-07	0.0169709
NDUFB10	0.370506	6.58338e-07	0.0170371
RAF1	0.920208	6.65793e-07	0.0172301
SHOC2	0.550496	6.65863e-07	0.0172319
ABI1	0.521283	6.68564e-07	0.0173018
BBX	0.551086	6.73403e-07	0.017427
LPIN2	0.457148	6.88739e-07	0.0178239
PICALM	0.611222	7.17295e-07	0.0185629
AAK1	0.417948	7.35978e-07	0.0190464
CD247	0.340752	7.40974e-07	0.0191757
G3BP1	0.544782	7.42539e-07	0.0192162
PPP1CA	0.363563	7.44966e-07	0.019279
TNPO1	0.838004	7.57616e-07	0.0196063
NLRC3	0.680865	7.58213e-07	0.0196218
WDR74	0.6826	7.61451e-07	0.0197056
CHCHD2	0.258193	7.63524e-07	0.0197592
ZNF831	0.526	7.7278e-07	0.0199988
NCALD	0.75389	7.75133e-07	0.0200597
HSF1	0.547507	8.03557e-07	0.0207953
RPS21	0.145667	8.20581e-07	0.0212358
ZNF720	1.28239	8.21998e-07	0.0212725
LCK	0.276792	8.26087e-07	0.0213783
DYM	0.580931	8.30914e-07	0.0215032
XBP1	0.400584	8.37067e-07	0.0216625
SNRPG	0.377997	8.43752e-07	0.0218355
MGAT5	0.649505	8.51013e-07	0.0220234
CXCR3	0.568512	8.53761e-07	0.0220945
RAB18	0.462755	8.55904e-07	0.0221499
RNF34	0.642102	8.5839e-07	0.0222143
DAXX	0.599974	8.59325e-07	0.0222385
OXCT1	0.765492	8.60008e-07	0.0222561
NOP58	0.466068	8.76858e-07	0.0226922
PSTPIP1	0.628446	8.82911e-07	0.0228489
RNF44	0.639319	8.86547e-07	0.022943
LAPTM4A	0.526694	9.1178e-07	0.0235959
ULK4	1.11569	9.17776e-07	0.0237511
KANSL1	0.488591	9.35984e-07	0.0242223
DGLUCY	0.943739	9.37354e-07	0.0242578
GUK1	0.311056	9.49404e-07	0.0245696
TSC22D4	0.368149	9.83517e-07	0.0254524
CABIN1	0.709424	9.84373e-07	0.0254746
RABL6	0.578683	9.86202e-07	0.0255219
USP22	0.74443	9.89955e-07	0.025619
HDAC4	0.876287	9.95963e-07	0.0257745
HCLS1	0.281074	9.96133e-07	0.0257789
RNPEPL1	0.360587	1.0015e-06	0.0259178
MATR3.1	0.719163	1.0049e-06	0.0260057
PSMD14	0.750236	1.01515e-06	0.026271
LYPLA2	0.619734	1.01911e-06	0.0263735
DDX39B	0.379114	1.02306e-06	0.0264757
TNIP1	0.503826	1.04181e-06	0.026961
SNRK	0.412261	1.04412e-06	0.0270207
TESPA1	0.539465	1.06585e-06	0.0275831
TRADD	0.373095	1.0875e-06	0.0281435
ATP6V0D1	0.681236	1.08885e-06	0.0281783
LTBP4	0.749431	1.09261e-06	0.0282758
PPWD1	0.738648	1.10216e-06	0.0285227
RPL35A	-0.112859	1.12531e-06	0.0291219
CTC1	0.838004	1.12555e-06	0.0291281
POLD4	0.392175	1.12882e-06	0.0292128
BACH2	0.490614	1.14911e-06	0.0297379
DCP1A	0.747797	1.15018e-06	0.0297655
IL18RAP	1.03465	1.15553e-06	0.0299041
CREB1	0.459132	1.15737e-06	0.0299515
ADK	0.432916	1.16095e-06	0.0300441
FOSB	0.78597	1.16331e-06	0.0301052
TANK	0.619213	1.16394e-06	0.0301216
FBXL5	0.553794	1.16992e-06	0.0302763
CTDNEP1	0.429215	1.17344e-06	0.0303674
SIPA1L1	0.782758	1.17755e-06	0.0304738
RPN2	0.429657	1.17809e-06	0.0304877
SBNO1	0.692574	1.18429e-06	0.0306483
ZNF207	0.522653	1.19526e-06	0.030932
COX14	0.42354	1.20468e-06	0.031176
CIB1	0.355987	1.22233e-06	0.0316327
BCL2	0.414968	1.22616e-06	0.0317319
NELFE	0.628237	1.24045e-06	0.0321016
PPP3CA	0.539507	1.2511e-06	0.0323773
DLEU1	1.02983	1.25231e-06	0.0324086
VPS51	0.467839	1.25758e-06	0.0325449
ETFA	0.631662	1.26951e-06	0.0328537
GBP5	0.535341	1.30036e-06	0.033652
WASHC1	0.545212	1.31633e-06	0.0340654
CCM2	0.453548	1.32085e-06	0.0341824
CD4	0.364011	1.34565e-06	0.0348241
TBCD	0.868551	1.35905e-06	0.0351708
EPHA4	0.806802	1.36085e-06	0.0352174
SRSF6	0.748222	1.3782e-06	0.0356664
HNRNPA0	0.322381	1.38304e-06	0.0357918
POLR2I	0.553824	1.39891e-06	0.0362024
GRK6	0.419189	1.40123e-06	0.0362625
MBP	0.340079	1.42503e-06	0.0368783
AL645568.1	1.11008	1.43393e-06	0.0371087
TMED9	0.41866	1.43508e-06	0.0371384
EIF4A1	0.350963	1.445e-06	0.0373951
PSMB9	0.292076	1.46652e-06	0.0379521
THAP11	0.479227	1.47565e-06	0.0381883
SSBP4	0.331069	1.48982e-06	0.0385551
LMAN2	0.397901	1.50947e-06	0.0390635
NAPRT	0.96985	1.5266e-06	0.0395069
DDX46	0.400872	1.53722e-06	0.0397817
SETD5	0.676195	1.55199e-06	0.040164
SLBP	0.690038	1.55979e-06	0.0403659
FKBP8	0.34667	1.56279e-06	0.0404435
MYO5A	0.786145	1.56361e-06	0.0404646
BIRC6	0.405613	1.57238e-06	0.0406915
PTPN22	0.79596	1.57571e-06	0.0407777
PARP1	0.486934	1.59257e-06	0.0412141
CHD2	0.378192	1.59729e-06	0.0413362
MAP2K4	0.635578	1.60431e-06	0.041518
MRPL18	0.713785	1.62769e-06	0.0421231
LINC00486	0.908752	1.63543e-06	0.0423232
INPP4B	0.358124	1.64829e-06	0.042656
PHB	0.523507	1.65599e-06	0.0428554
RPS6KA3	0.447156	1.65713e-06	0.0428849
IDH3B	0.772034	1.66041e-06	0.0429697
BCL9L	0.740819	1.66723e-06	0.0431463
FUBP1	0.524943	1.6763e-06	0.0433811
SDF4	0.527481	1.68048e-06	0.0434891
INPP4A	0.5467	1.68924e-06	0.0437159
RNH1	0.398847	1.69532e-06	0.0438731
MBD5	0.61607	1.72301e-06	0.0445897
ATG2B	1.12586	1.73003e-06	0.0447715
WDR82	0.674642	1.74024e-06	0.0450357
EPS15	0.37297	1.75536e-06	0.0454269
SLC9A3R1	0.301151	1.80995e-06	0.0468396
MKRN1	0.582646	1.82559e-06	0.0472444
CDK2AP2	0.542796	1.82776e-06	0.0473005
YIPF4	0.872186	1.90836e-06	0.0493864
GMDS	0.769305	1.92076e-06	0.0497072
AC068724.3	1.41346	1.96332e-06	0.0508087
MYO1F	0.429956	1.9788e-06	0.0512095
USP3	0.405783	1.97958e-06	0.0512296
DEF6	0.438725	1.9808e-06	0.0512611
LATS1	0.695217	1.99334e-06	0.0515856
DHPS	0.590004	2.04206e-06	0.0528465
GOLGA1	1.31875	2.09081e-06	0.054108
LEF1	0.420079	2.16292e-06	0.0559742
CCDC91	0.495402	2.18212e-06	0.0564712
HS2ST1	1.32939	2.18345e-06	0.0565056
MAP3K8	0.969217	2.1889e-06	0.0566466
GRN	0.859907	2.19349e-06	0.0567653
PPP1R35	0.54562	2.26707e-06	0.0586696
SLC25A3	0.279886	2.27341e-06	0.0588335
HNRNPUL1	0.361071	2.28772e-06	0.0592039
WDFY2	0.794515	2.33381e-06	0.0603967
CD28	0.486765	2.3512e-06	0.0608468
PPP1R18	0.371703	2.3543e-06	0.0609269
IP6K1	1.10198	2.37294e-06	0.0614093
PKN1	0.439929	2.3762e-06	0.0614936
PPP2R1A	0.393523	2.41025e-06	0.0623748
PLD3	0.554359	2.41875e-06	0.0625947
WDR54	0.898235	2.42988e-06	0.0628829
AC079781.5	0.516271	2.44987e-06	0.0634002
LNPEP	0.413843	2.50614e-06	0.0648563
DCAF6	0.941197	2.53351e-06	0.0655647
PZP	0.784961	2.53598e-06	0.0656287
CHMP4A	0.475471	2.56006e-06	0.0662517
ABTB1	0.59905	2.57672e-06	0.0666829
HLA-C	0.153845	2.58e-06	0.0667678
BST2	0.370034	2.6071e-06	0.0674692
ITGB2	0.288249	2.62011e-06	0.0678058
MGAT1	0.629238	2.6336e-06	0.0681549
TMEM165	0.69966	2.65329e-06	0.0686646
ZFP36L1	0.308719	2.66352e-06	0.0689292
NFATC3	0.542637	2.70547e-06	0.0700149
TXNRD1	0.703123	2.7202e-06	0.0703961
FBXW2	1.0043	2.72731e-06	0.0705802
SPOCK2	0.342982	2.73996e-06	0.0709073
GOLPH3	0.506407	2.76555e-06	0.0715698
HEATR5B	0.835745	2.77438e-06	0.0717981
DENND4A	0.564496	2.81157e-06	0.0727607
AAMP	0.67478	2.846e-06	0.0736517
CEP350	0.566768	2.85882e-06	0.0739834
DDX27	0.577891	2.89481e-06	0.0749148
ARFGAP2	0.699504	3.00162e-06	0.0776788
CRIP1	-0.259807	3.02506e-06	0.0782857
PIK3C2A	0.953883	3.02967e-06	0.0784047
PATJ	0.726396	3.03144e-06	0.0784507
UBL5	0.223182	3.03474e-06	0.0785361
MAP3K2	0.46574	3.09097e-06	0.0799912
XRN2	0.282886	3.09307e-06	0.0800454
ITFG2	0.716755	3.11258e-06	0.0805504
CD27	0.399306	3.16373e-06	0.0818741
BIN2	0.321265	3.19016e-06	0.0825582
ZNF335	0.825626	3.19804e-06	0.082762
IGF2R	0.506851	3.23279e-06	0.0836615
STAT6	0.625283	3.26468e-06	0.0844868
CHCHD3	0.567084	3.27483e-06	0.0847493
RPL27A	0.264904	3.28417e-06	0.0849909
NRF1	0.815951	3.30167e-06	0.085444
IMPDH2	0.600567	3.35131e-06	0.0867285
ARID2	0.707063	3.35764e-06	0.0868925
RAP1GDS1	0.519126	3.39037e-06	0.0877393
GLCCI1	0.509428	3.41133e-06	0.0882818
ABHD17A	0.317654	3.44711e-06	0.0892078
RASA3	0.353922	3.47051e-06	0.0898134
STAG2	0.426117	3.48581e-06	0.0902093
EMC7	0.490755	3.50792e-06	0.0907815
NT5C3B	1.15947	3.53606e-06	0.0915096
HSPBAP1	1.89574	3.54517e-06	0.0917454
DNAJC7	0.473358	3.57436e-06	0.0925008
APBB1IP	0.32726	3.583e-06	0.0927244
PTOV1	0.603092	3.58383e-06	0.092746
AC020911.2	1.25539	3.75312e-06	0.0971269
GIT2	0.499317	3.78881e-06	0.0980505
UBR2	0.516208	3.86442e-06	0.100007
BCL11B	0.393248	3.86833e-06	0.100109
BAG6	0.601765	3.87358e-06	0.100244
AC119396.1	0.555412	3.87798e-06	0.100358
NEK1	0.816175	3.88127e-06	0.100443
ARHGAP1	0.874198	3.92037e-06	0.101455
BABAM2	0.753483	3.92823e-06	0.101659
EIF5	0.365016	3.93989e-06	0.10196
BTAF1	0.719708	3.96739e-06	0.102672
TMEM204	0.70397	4.01245e-06	0.103838
NFYA	1.16734	4.04293e-06	0.104627
AC068587.4	0.802026	4.04998e-06	0.10481
UMAD1	0.74023	4.11234e-06	0.106423
TPP2	0.496744	4.12581e-06	0.106772
UBA1	0.725321	4.15495e-06	0.107526
RAP1GAP2	0.989737	4.19096e-06	0.108458
NASP	0.60274	4.30729e-06	0.111468
SHISA5	0.374426	4.32366e-06	0.111892
TRERF1	0.648894	4.36502e-06	0.112962
XPO6	0.835643	4.38431e-06	0.113461
SNHG25	0.669242	4.39422e-06	0.113718
RCSD1	0.303065	4.39832e-06	0.113824
MARS	0.866146	4.40401e-06	0.113971
GLYR1	0.984402	4.4749e-06	0.115806
GBP2	0.560347	4.51033e-06	0.116723
SNX25	1.25078	4.66884e-06	0.120825
EIF2S1	0.523661	4.67506e-06	0.120986
VMP1	0.549222	4.69768e-06	0.121571
AKT3	0.462894	4.71195e-06	0.121941
CCDC18-AS1	0.529759	4.73785e-06	0.122611
TUBB	0.389119	4.76474e-06	0.123307
UBR5	0.538597	4.81361e-06	0.124571
REV3L	0.64625	4.86058e-06	0.125787
FBXO3	0.686654	4.8642e-06	0.125881
SRRM2	0.280577	4.87444e-06	0.126146
ATG7	1.0729	4.94307e-06	0.127922
RAP1B	0.306868	4.98878e-06	0.129105
UIMC1	0.661409	5.1127e-06	0.132312
RASAL3	0.349699	5.16259e-06	0.133603
SIDT1	0.644266	5.22099e-06	0.135114
PDE4DIP	0.952625	5.24024e-06	0.135612
MRPL57	0.406942	5.28301e-06	0.136719
LRCH4	0.610805	5.30616e-06	0.137318
STXBP5	0.70023	5.33007e-06	0.137937
SEC16A	0.963265	5.38748e-06	0.139423
TBRG1	0.373787	5.50752e-06	0.142529
BCAS3	0.661968	5.57791e-06	0.144351
TRMO	0.772336	5.62828e-06	0.145654
ARHGAP45	0.323917	5.6671e-06	0.146659
NDUFV2	0.347167	5.6706e-06	0.146749
OXNAD1	0.501996	5.67767e-06	0.146932
SSBP1	0.340092	5.67829e-06	0.146948
RNF216	0.482426	5.68143e-06	0.14703
MRPL34	0.402527	5.68356e-06	0.147085
MYBL1	0.591545	5.75067e-06	0.148822
MAPK1	0.589628	5.89943e-06	0.152671
NUFIP2	0.534212	6.10097e-06	0.157887
ZNF280D	0.796518	6.24464e-06	0.161605
RNF38	0.586365	6.32627e-06	0.163718
U2AF1L5	1.63317	6.3309e-06	0.163837
MSN	0.264216	6.3387e-06	0.164039
IDS	0.392997	6.36919e-06	0.164828
NUP210	0.481737	6.38471e-06	0.16523
IQSEC1	0.770709	6.45774e-06	0.16712
RAB9A	0.71872	6.45818e-06	0.167131
PSMA7	0.266894	6.47583e-06	0.167588
URGCP	1.24298	6.50098e-06	0.168239
CREBZF	0.701074	6.50769e-06	0.168413
LPP	0.518913	6.57047e-06	0.170037
RTRAF	0.308433	6.58696e-06	0.170464
CAPN7	0.478707	6.58784e-06	0.170487
KDM5A	0.500063	6.5962e-06	0.170703
MED13L	0.577759	6.63924e-06	0.171817
MARCH9	0.638059	6.68081e-06	0.172893
PET100	0.390169	6.80298e-06	0.176054
CLASP2	0.631955	6.8804e-06	0.178058
CORO7	0.417178	6.92352e-06	0.179174
CCSER2	0.406735	6.93097e-06	0.179367
ABHD2	1.13171	6.93937e-06	0.179584
LMBR1	0.644149	6.97349e-06	0.180467
MYO9B	0.595204	6.98201e-06	0.180688
CD47	0.341567	7.00505e-06	0.181284
ARHGAP30	0.340476	7.07099e-06	0.18299
MFSD11	0.727424	7.0873e-06	0.183412
SH2D2A	0.58439	7.11364e-06	0.184094
MAP7D1	0.468046	7.11743e-06	0.184192
BTBD11	0.842344	7.1568e-06	0.185211
TSR3	0.592427	7.20285e-06	0.186403
DDX6	0.296707	7.23657e-06	0.187275
FMNL1	0.362307	7.30109e-06	0.188945
SORL1	0.42054	7.32607e-06	0.189591
EPB41	0.362076	7.44961e-06	0.192788
RASGRF2	0.757172	7.52996e-06	0.194868
APOL3	0.676098	7.59365e-06	0.196516
MAP2K3	0.864816	7.63561e-06	0.197602
MAP2K1	0.47786	7.84687e-06	0.203069
SMARCA4	0.568003	7.8948e-06	0.20431
ABHD14B	0.394646	7.91843e-06	0.204921
NPC1	0.968294	7.93172e-06	0.205265
XRN1	0.433093	7.96582e-06	0.206147
LRFN3	1.30138	8.12441e-06	0.210252
BTBD10	0.72993	8.12455e-06	0.210255
RBM3	0.274858	8.17876e-06	0.211658
PNPLA2	0.381687	8.24444e-06	0.213358
TAFA1	0.959747	8.24969e-06	0.213494
AGO1	1.68929	8.25626e-06	0.213664
FYB1	0.255617	8.37747e-06	0.216801
IARS	0.742643	8.48397e-06	0.219557
ABO	4.45868	8.48982e-06	0.219708
MICAL1	0.685536	8.56432e-06	0.221636
FERMT3	0.3567	8.60302e-06	0.222638
NECAP2	0.45806	8.60796e-06	0.222766
TRAPPC12	0.788824	8.76054e-06	0.226714
AURKAIP1	0.362713	8.83129e-06	0.228545
MTA2	0.697863	8.87005e-06	0.229548
ZFX	0.711862	8.89526e-06	0.2302
RLIM	0.883593	8.94362e-06	0.231452
CDK17	0.437704	8.97364e-06	0.232229
TBC1D19	1.15866	9.0116e-06	0.233211
SAMHD1	0.368193	9.03124e-06	0.233719
TSEN54	0.571098	9.11325e-06	0.235842
TP53BP2	0.846668	9.15604e-06	0.236949
MOB3A	0.706697	9.19053e-06	0.237842
THEMIS	0.385875	9.1955e-06	0.23797
FCMR	0.377019	9.20241e-06	0.238149
SLC25A12	0.996348	9.20414e-06	0.238194
BBS9	0.794279	9.31712e-06	0.241118
IFIH1	0.990807	9.34727e-06	0.241898
AKAP9	0.457717	9.39846e-06	0.243223
RAB5B	0.699038	9.44526e-06	0.244434
WDR1	0.259812	9.50241e-06	0.245913
USP34	0.381136	9.51728e-06	0.246298
ZGPAT	0.656287	9.63226e-06	0.249273
PPP3CC	0.404742	9.8455e-06	0.254792
PIP4K2A	0.347443	9.86682e-06	0.255344
HNRNPH1	0.395135	1.00158e-05	0.259198
SFMBT2	0.874278	1.00557e-05	0.26023
COX7C	-0.190777	1.00649e-05	0.260468
ETV6	0.503111	1.00708e-05	0.260622
TRAPPC10	0.531885	1.00766e-05	0.260772
TCHP	0.800399	1.02067e-05	0.264139
RFTN1	0.536244	1.04714e-05	0.270989
ENG	1.54662	1.04776e-05	0.271151
CNOT8	0.562983	1.04885e-05	0.271431
RNF166	0.369066	1.05136e-05	0.272081
ZNF563	1.76997	1.05318e-05	0.272551
PRORP	0.625634	1.07116e-05	0.277206
SMIM7	0.816017	1.07126e-05	0.277233
SRRT	0.586629	1.07468e-05	0.278115
PPP1R3F	1.12081	1.07623e-05	0.278519
NPIPB5	1.20386	1.07854e-05	0.279116
TAGLN2	-0.254289	1.09082e-05	0.282293
BICRAL	0.576186	1.09297e-05	0.282851
C12orf76	1.01745	1.09961e-05	0.284567
TMEM116	1.02983	1.10091e-05	0.284904
UBR4	0.710699	1.10769e-05	0.28666
NUTM2B-AS1	0.578828	1.11338e-05	0.288132
PPP6R2	0.666427	1.12252e-05	0.290497
TASOR2	0.737477	1.12907e-05	0.292192
CCDC28A	0.92843	1.14299e-05	0.295796
RGS14	0.435869	1.17855e-05	0.304996
PDCD4	0.328452	1.18265e-05	0.306057
LAT	0.281516	1.19243e-05	0.30859
SNAPC5	0.788824	1.20902e-05	0.312882
MRPL10	0.545918	1.24652e-05	0.322587
PELP1	0.891987	1.25345e-05	0.32438
TNIK	0.40374	1.26004e-05	0.326085
PPM1B	0.580931	1.26164e-05	0.326501
PPP4R3B	0.430991	1.26764e-05	0.328053
ARF6	0.263778	1.29824e-05	0.33597
ZBP1	0.762352	1.29899e-05	0.336166
SLC9A9	0.749431	1.31335e-05	0.339882
MRTFA	0.715974	1.31343e-05	0.339903
IRF2BP2	0.449687	1.3381e-05	0.346286
SLFN5	0.410632	1.34544e-05	0.348186
TBL1X	0.780772	1.38089e-05	0.357361
EMC10	0.52693	1.38956e-05	0.359604
SUN2	0.286969	1.394e-05	0.360753
COMMD3	0.531885	1.39634e-05	0.36136
DECR1	0.37066	1.40111e-05	0.362594
MALAT1	-0.152833	1.41448e-05	0.366052
EBLN3P	0.505789	1.42077e-05	0.36768
HNRNPD	0.291613	1.42818e-05	0.369597
SNX1	0.633173	1.43268e-05	0.370764
JMJD1C	0.398105	1.43781e-05	0.37209
C19orf12	0.814819	1.43847e-05	0.372263
RAPGEF1	0.468157	1.44639e-05	0.374312
NF2	1.40574	1.49576e-05	0.387087
UQCRH	0.30449	1.49638e-05	0.387248
SP100	0.276555	1.50175e-05	0.388639
NSD1	0.524943	1.50176e-05	0.388641
AC007952.4	0.676615	1.50838e-05	0.390353
CENPC	0.425777	1.51262e-05	0.39145
SDF2L1	0.524943	1.52292e-05	0.394116
GIGYF2	0.762352	1.53415e-05	0.397024
CIAO2A	0.519088	1.54106e-05	0.39881
EXOC1	0.884453	1.54595e-05	0.400078
RABL3	0.880802	1.55106e-05	0.401398
RPL29	0.103525	1.55787e-05	0.403162
VIM-AS1	0.802564	1.56617e-05	0.405308
RNF31	1.063	1.57258e-05	0.406968
MAP2K2	0.363744	1.57938e-05	0.408727
SMARCD2	0.681553	1.59551e-05	0.412901
RHOG	0.299713	1.59604e-05	0.41304
SEPTIN9	0.298432	1.60212e-05	0.414613
PDS5A	0.484026	1.60359e-05	0.414993
KLHDC3	0.648075	1.60511e-05	0.415387
OAT	0.867049	1.6133e-05	0.417506
NAE1	0.580716	1.61762e-05	0.418625
RNGTT	0.69645	1.62765e-05	0.421219
AC058791.1	1.11789	1.63085e-05	0.422048
UPP1	0.378302	1.63304e-05	0.422614
PCAT1	0.778432	1.63482e-05	0.423075
PSMG2	0.479952	1.65575e-05	0.428491
WDR70	0.646659	1.6864e-05	0.436425
NDUFB1	0.371213	1.68825e-05	0.436902
EGLN2	0.482163	1.69139e-05	0.437716
STK4	0.265067	1.72996e-05	0.447697
ATG14	0.658015	1.73155e-05	0.448109
IRF3	0.443725	1.75046e-05	0.453001
ANKHD1	0.309823	1.78238e-05	0.461261
HSPA1A	0.873713	1.78808e-05	0.462737
SNTB1	0.868551	1.79908e-05	0.465583
RC3H1	0.543836	1.805e-05	0.467117
STUB1	0.338828	1.81833e-05	0.470565
TOP1	0.480014	1.81986e-05	0.47096
HELZ2	1.48986	1.83635e-05	0.47523
NME1	0.848266	1.83865e-05	0.475824
TNRC6A	0.470569	1.8512e-05	0.479072
SRSF2	0.369359	1.85734e-05	0.480662
NDUFAF3	0.43093	1.87237e-05	0.484551
GRAMD1A	0.470255	1.87532e-05	0.485315
JMY	0.736357	1.9e-05	0.491701
ISCA1	0.566697	1.91196e-05	0.494797
IGLV2-14	0.844694	1.92784e-05	0.498906
RBCK1	0.428102	1.92991e-05	0.499441
BTBD9	0.621904	1.94583e-05	0.503561
CELF1	0.546315	1.95687e-05	0.506419
POLR2B	0.550496	1.95974e-05	0.50716
PMVK	0.686944	1.96235e-05	0.507836
MFNG	0.456504	1.98776e-05	0.514413
MTERF4	0.580745	1.98964e-05	0.514899
RNF10	0.466896	1.99367e-05	0.515943
ILK	0.474692	1.99473e-05	0.516217
RNF187	0.457798	1.9981e-05	0.517087
OS9	0.492775	2.00662e-05	0.519293
ATG2A	0.873713	2.02309e-05	0.523557
HCFC1	0.7532	2.02356e-05	0.523678
FBXO7	0.470185	2.02497e-05	0.524041
COG5	0.526751	2.03961e-05	0.527831
ZNF148	0.484367	2.06783e-05	0.535134
GAK	0.74018	2.0727e-05	0.536394
TFCP2	1.05093	2.0805e-05	0.538412
SIGIRR	0.315426	2.10589e-05	0.544984
ARHGEF3	0.384806	2.12132e-05	0.548976
AUP1	0.353239	2.12725e-05	0.550512
CLPP	0.418891	2.136e-05	0.552776
ARID4B	0.315782	2.14051e-05	0.553942
CD52	-0.141696	2.16287e-05	0.559729
ABHD15-AS1	1.38002	2.16326e-05	0.559829
VTI1A	0.530651	2.17751e-05	0.563518
HTT	0.811544	2.1777e-05	0.563568
NMT1	0.696764	2.1785e-05	0.563774
TTC19	0.468843	2.19805e-05	0.568833
PI4KA	0.71225	2.22395e-05	0.575537
TRPV2	0.682502	2.22735e-05	0.576416
2009-07-01	0.287135	2.22856e-05	0.57673
AXIN1	0.795056	2.23686e-05	0.578876
TSC22D3	0.258719	2.24529e-05	0.581059
VOPP1	0.398691	2.25699e-05	0.584086
RBM6	0.523661	2.25984e-05	0.584823
CDADC1	1.25277	2.28012e-05	0.590072
APEH	0.524149	2.29432e-05	0.593747
REL	0.52039	2.31642e-05	0.599467
ZMAT2	0.478707	2.31927e-05	0.600204
QRICH1	0.531026	2.32142e-05	0.600761
MUTYH	0.986505	2.32336e-05	0.601261
SYNJ1	1.13008	2.32936e-05	0.602815
POGZ	0.594631	2.34379e-05	0.606549
C6orf120	0.992357	2.37013e-05	0.613365
AP002495.1	1.36502	2.37644e-05	0.615
ZNF302	0.794685	2.37982e-05	0.615874
KDM2B	0.82535	2.38259e-05	0.616591
ZNF274	0.833283	2.42689e-05	0.628055
PPAN	0.735385	2.43401e-05	0.629897
RANBP9	0.49712	2.43976e-05	0.631385
ARID5A	0.579371	2.44367e-05	0.632396
RELL1	0.625442	2.4471e-05	0.633285
RAB1B	0.432822	2.46552e-05	0.638052
SLC39A11	0.890704	2.48178e-05	0.642261
WASHC2A	0.956666	2.48242e-05	0.642425
RNF138	0.581635	2.48445e-05	0.64295
NFX1	0.691963	2.49276e-05	0.6451
GON4L	0.518276	2.493e-05	0.645165
ARPC5L	0.377449	2.50369e-05	0.647929
COP1	0.518426	2.52672e-05	0.653889
TPP1	0.56912	2.52944e-05	0.654594
RAPGEF6	0.436839	2.55195e-05	0.660419
HCG18	0.656654	2.57507e-05	0.666402
SARS	0.449063	2.58162e-05	0.668098
RNF167	0.362694	2.59699e-05	0.672075
PTBP2	0.999244	2.60161e-05	0.67327
ABHD14A	0.578912	2.60523e-05	0.674208
ACTG1	0.233815	2.61286e-05	0.676181
FBXO34	0.627862	2.61776e-05	0.677451
SMDT1	-0.364915	2.64034e-05	0.683295
ZBTB38	0.38186	2.69337e-05	0.697017
TAOK3	0.355466	2.70415e-05	0.699807
RUVBL1	0.746628	2.74932e-05	0.711496
GPR108	0.597498	2.74952e-05	0.711547
GPR132	0.857771	2.75902e-05	0.714008
TYSND1	1.11075	2.76424e-05	0.715358
CSK	0.304253	2.76522e-05	0.715612
ABHD16A	0.775457	2.77089e-05	0.717077
ANAPC1	1.00746	2.80801e-05	0.726686
TENT4A	1.24013	2.80841e-05	0.726788
UGP2	0.451959	2.81163e-05	0.727621
NKTR	0.358404	2.81594e-05	0.728737
DENND1B	0.622439	2.84469e-05	0.736177
CST7	0.369886	2.84503e-05	0.736264
ALDH9A1	0.65708	2.87716e-05	0.744581
ANKRD36	0.491498	2.88669e-05	0.747047
RRP7A	0.696175	2.88696e-05	0.747118
SLC25A29	1.73748	2.8877e-05	0.747307
JARID2	0.664088	2.89036e-05	0.747997
LRP10	0.379491	2.89267e-05	0.748593
CEMIP2	0.549811	2.89803e-05	0.74998
FARS2	0.769157	2.90429e-05	0.751601
TRIM52	0.835578	2.92226e-05	0.756251
ARID4A	0.593087	2.92416e-05	0.756743
LITAF	0.302964	2.94545e-05	0.762254
PARN	0.714354	2.96311e-05	0.766824
APBA2	0.939446	2.97044e-05	0.76872
OXA1L	0.402744	2.97533e-05	0.769985
IFI35	0.632379	2.98629e-05	0.772821
PRPF38A	0.730355	3.0218e-05	0.782011
ATP6AP1	0.435434	3.09557e-05	0.801102
UQCRFS1	0.353239	3.09999e-05	0.802245
XPC	0.442357	3.12022e-05	0.807481
PCNX2	0.683029	3.13507e-05	0.811325
ADAM19	0.845791	3.1397e-05	0.812522
SEPTIN1	0.239978	3.15504e-05	0.816494
ARL16	0.616969	3.15571e-05	0.816667
CFL1	0.141924	3.15766e-05	0.81717
FMN1	1.96498	3.16821e-05	0.819901
PCID2	0.639961	3.17273e-05	0.821071
TSPOAP1-AS1	0.742174	3.17546e-05	0.821776
FER	1.17739	3.1769e-05	0.82215
SYTL1	0.281079	3.18843e-05	0.825134
COL6A2	1.33861	3.19031e-05	0.82562
ERCC1	0.503319	3.21103e-05	0.830984
ZNF420	1.13675	3.21494e-05	0.831994
METTL9	0.455472	3.21833e-05	0.832872
INO80D	0.6913	3.22822e-05	0.835431
FAM193B	1.09722	3.23975e-05	0.838415
ASCC3	0.499317	3.25793e-05	0.84312
KLF2	0.219163	3.25948e-05	0.84352
PAFAH1B1	0.42054	3.26897e-05	0.845976
MAT2B	0.296465	3.29185e-05	0.851897
RABEP1	0.722958	3.29749e-05	0.853358
XPO1	0.586446	3.29813e-05	0.853524
TTC3	0.387809	3.30925e-05	0.856401
CRY1	0.582564	3.31191e-05	0.85709
GMIP	0.597228	3.31531e-05	0.85797
OST4	0.226845	3.33316e-05	0.862588
AL118516.1	-0.670608	3.34602e-05	0.865918
PAM	0.629216	3.35417e-05	0.868025
TRA2B	0.336041	3.3603e-05	0.869611
CLYBL	1.11489	3.36821e-05	0.871658
FLOT2	0.448781	3.37951e-05	0.874583
CYTH1	0.281216	3.38934e-05	0.877127
MFSD14B	0.978485	3.38941e-05	0.877146
TMEM11	0.960525	3.43092e-05	0.887888
FDPS	0.47914	3.44477e-05	0.891472
PAXX	0.279259	3.45474e-05	0.894051
FBXL20	0.705541	3.48184e-05	0.901065
NBAS	0.656557	3.51229e-05	0.908945
LRRC37B	1.61233	3.53052e-05	0.913662
LIN52	1.37042	3.54437e-05	0.917247
PSMA5	0.302256	3.54664e-05	0.917835
TDP2	0.578072	3.58639e-05	0.928123
PSMB8-AS1	0.367007	3.61358e-05	0.935157
IVNS1ABP	0.55969	3.62983e-05	0.939364
MAD1L1	0.451959	3.68397e-05	0.953375
C2orf81	1.35796	3.70561e-05	0.958976
SLIRP	0.477491	3.7068e-05	0.959283
GTF2I	0.577969	3.72186e-05	0.963179
IPO7	0.677316	3.73756e-05	0.967243
ZNF44	0.76591	3.795e-05	0.982109
LMBRD1	0.403393	3.80006e-05	0.983417
FKBP5	0.367662	3.81286e-05	0.986729
DGKA	0.389746	3.82787e-05	0.990614
ZNF138	0.970939	3.82954e-05	0.991047
KHDC4	0.922767	3.83023e-05	0.991224
LSR	0.563281	3.83372e-05	0.992129
HMOX2	0.390481	3.86824e-05	1
CALM3	0.29067	3.90258e-05	1
RAB2A	0.360598	3.90997e-05	1
RRN3	0.779558	3.92497e-05	1
RELCH	0.74253	3.92642e-05	1
NUBP2	0.493455	3.99415e-05	1
FAS	0.544709	3.99537e-05	1
TAZ	0.575656	4.01385e-05	1
AF165147.1	1.13675	4.01476e-05	1
UBTF	0.404031	4.0184e-05	1
DUS3L	0.644595	4.02933e-05	1
TARDBP	0.565205	4.06705e-05	1
BTN3A1	0.558211	4.06807e-05	1
FAF1	0.451223	4.07827e-05	1
RALGAPA2	0.605286	4.09409e-05	1
TAOK1	0.786031	4.10395e-05	1
PTGER2	0.380517	4.1046e-05	1
HELB	0.562053	4.11813e-05	1
DHRSX	0.779558	4.16417e-05	1
CAPN10	1.04928	4.17276e-05	1
FAM89B	0.711862	4.18474e-05	1
LINC01588	1.11465	4.27239e-05	1
TMEM181	0.748477	4.31692e-05	1
SPEN	0.621308	4.32545e-05	1
PPP2R5C	0.307438	4.38271e-05	1
IRF2	0.436564	4.44084e-05	1
KIF5B	0.390394	4.44537e-05	1
STRAP	0.396371	4.4948e-05	1
ZFAND3	0.447787	4.50077e-05	1
CDKAL1	0.55406	4.52712e-05	1
BRAT1	0.963598	4.53643e-05	1
AC011603.2	1.32939	4.55485e-05	1
SAR1A	0.631512	4.56519e-05	1
RBMX	0.386224	4.57528e-05	1
GPSM3	0.205727	4.59958e-05	1
FOXK1	0.767965	4.63914e-05	1
MMS22L	1.6095	4.64613e-05	1
DPP9	0.821246	4.64929e-05	1
NPHP3	0.694574	4.70022e-05	1
PARP11	1.07594	4.74836e-05	1
SUSD3	0.477213	4.80693e-05	1
PNISR	0.275118	4.81334e-05	1
PCNX4	0.941967	4.83295e-05	1
KDM7A	0.691963	4.84264e-05	1
NFIA	1.12294	4.90462e-05	1
CNOT6L	0.389746	4.92996e-05	1
SPART	0.724252	4.93021e-05	1
NCOA2	0.490429	5.04457e-05	1
AP2B1	0.551785	5.05536e-05	1
TOMM40	0.654711	5.07854e-05	1
REXO2	0.572739	5.08146e-05	1
PIGP	0.775192	5.08216e-05	1
CDC37L1	0.89499	5.1638e-05	1
EIF3M	0.321458	5.17113e-05	1
MLLT3	0.500904	5.18143e-05	1
HLA-DRB1	-0.537341	5.21184e-05	1
CDK5RAP1	0.798878	5.21959e-05	1
RBM15B	0.73705	5.23617e-05	1
SORBS3	0.540289	5.26745e-05	1
SMAP2	0.253318	5.27096e-05	1
FASTK	0.683029	5.29585e-05	1
ATAD2B	0.622439	5.31836e-05	1
CLNS1A	0.392788	5.32105e-05	1
KAT2B	0.642809	5.39302e-05	1
LINC02328	0.866658	5.45299e-05	1
ELP2	0.645761	5.48586e-05	1
NDE1	0.45615	5.52619e-05	1
C1orf174	0.839067	5.53891e-05	1
GDAP2	0.842462	5.54345e-05	1
TRAPPC6A	0.368311	5.56028e-05	1
GPATCH8	0.350184	5.61931e-05	1
PDPR	1.02127	5.62562e-05	1
SPATA13	0.511103	5.62636e-05	1
SF3B1	0.273804	5.69292e-05	1
TRIM25	1.245	5.69628e-05	1
FAM102A	0.477672	5.71141e-05	1
RPL10A	0.114033	5.72968e-05	1
INTS5	1.13675	5.75151e-05	1
MIR29B2CHG	1.36181	5.77916e-05	1
AC021054.1	1.94083	5.77969e-05	1
MTREX	0.673775	5.83253e-05	1
CBFA2T2	0.653827	5.85149e-05	1
MAN2B2	0.780054	5.85596e-05	1
DTYMK	0.788824	5.85637e-05	1
ARPC2	0.181849	5.90055e-05	1
RBBP5	1.00977	5.97294e-05	1
SRSF4	0.369163	5.99522e-05	1
TCEA1	-0.393172	6.02545e-05	1
ATP2A3	0.460096	6.0451e-05	1
RPS4X	0.106022	6.10468e-05	1
GMDS-DT	0.740461	6.13655e-05	1
XPO4	0.521344	6.14645e-05	1
CUX1	0.549992	6.17216e-05	1
RPRD2	0.576774	6.19354e-05	1
CAMK1D	0.439196	6.25995e-05	1
TMEM33	0.863729	6.26993e-05	1
MED15	0.48947	6.33754e-05	1
BAX	0.419995	6.34565e-05	1
SH2D3A	0.595126	6.35297e-05	1
PIK3CG	0.839877	6.35422e-05	1
EIF3E	0.254375	6.40638e-05	1
PHC3	0.362384	6.44124e-05	1
TSEN34	0.781905	6.44243e-05	1
TUBGCP3	1.01971	6.45831e-05	1
PTPN7	0.547963	6.50024e-05	1
SP140L	0.384497	6.52268e-05	1
DTX3L	0.522038	6.54966e-05	1
FLT3LG	0.249009	6.55969e-05	1
GBP1	0.600694	6.57869e-05	1
RADX	0.984257	6.62467e-05	1
ZNF346	1.37569	6.65885e-05	1
MTIF3	0.526539	6.67274e-05	1
ZNF236	0.838406	6.68789e-05	1
NDUFA9	0.562756	6.69542e-05	1
SLC12A6	0.992357	6.70918e-05	1
RAB29	0.531389	6.73794e-05	1
PTPRJ	0.624848	6.772e-05	1
WDR7	0.784396	6.78964e-05	1
ZNFX1	0.610574	6.88405e-05	1
ELL	0.831893	6.92151e-05	1
ZNF814	1.69504	6.92421e-05	1
PLCD1	0.694157	6.92733e-05	1
PHIP	0.409766	6.9785e-05	1
C14orf119	0.753532	7.01282e-05	1
MLLT6	0.464118	7.03699e-05	1
FCHSD2	0.633009	7.03985e-05	1
CCT3	0.377529	7.04639e-05	1
SCAMP2	0.313868	7.06808e-05	1
TCEA2	0.776193	7.07932e-05	1
A2M	0.710822	7.09437e-05	1
VAMP8	0.251459	7.12521e-05	1
ZEB1	0.431907	7.14234e-05	1
TXNL4A	0.33147	7.17438e-05	1
RAB10	0.446886	7.22212e-05	1
ABT1	0.577858	7.23258e-05	1
IL27RA	0.482815	7.24137e-05	1
EDEM3	0.757797	7.24869e-05	1
PRDX5	0.333654	7.24975e-05	1
SLCO3A1	0.511177	7.26813e-05	1
SMC1A	0.587795	7.28004e-05	1
NCOR1	0.275851	7.28817e-05	1
LGALS3BP	0.551785	7.31625e-05	1
ZNF652	0.418456	7.32519e-05	1
AGAP2	0.770991	7.34209e-05	1
ACTR1B	0.520758	7.34351e-05	1
ELK4	0.675568	7.35996e-05	1
SLF2	0.884608	7.42647e-05	1
PRR3	0.986505	7.43802e-05	1
CHID1	0.842462	7.45495e-05	1
COPA	0.498451	7.48992e-05	1
RAB11B	0.389066	7.51609e-05	1
XPO5	1.19189	7.53248e-05	1
NBN	0.610245	7.5507e-05	1
VPS13A	0.588127	7.57999e-05	1
CLPTM1	0.601472	7.68554e-05	1
GRSF1	0.450991	7.71384e-05	1
COPS5	0.524943	7.72938e-05	1
SPOUT1	0.760442	7.7601e-05	1
FBXW8	1.37379	7.78406e-05	1
SPOP	0.636965	7.81015e-05	1
PNN	0.348362	7.82267e-05	1
FBXO32	0.752892	7.83219e-05	1
GNA13	0.467672	7.83656e-05	1
MFHAS1	0.66744	7.87775e-05	1
PSMB2	0.448445	7.91397e-05	1
TNK2	0.925496	7.91813e-05	1
PPP3CB	0.735649	7.96726e-05	1
LIN7C	1.02647	7.97366e-05	1
PPA2	0.479952	8.02451e-05	1
GPBP1	0.272809	8.0437e-05	1
PHF21A	0.705866	8.07562e-05	1
RPS27L	0.313127	8.09925e-05	1
LUC7L2	0.450655	8.1812e-05	1
CNBP	0.158909	8.20342e-05	1
NRDC	0.510607	8.47594e-05	1
WASHC2C	0.65758	8.48094e-05	1
SNF8	0.518426	8.48503e-05	1
ARAP1	0.81291	8.5336e-05	1
API5	0.489857	8.54871e-05	1
KLHL24	0.592427	8.58347e-05	1
NUP160	0.757727	8.59104e-05	1
HDAC7	0.617824	8.59408e-05	1
TRIM69	0.666042	8.59906e-05	1
COA1	0.608775	8.61933e-05	1
VWA8	0.730355	8.65144e-05	1
TMEM120B	0.946776	8.6724e-05	1
ATP2B1	0.302256	8.68127e-05	1
GARS-DT	0.833435	8.73427e-05	1
GUSB	0.680615	8.74654e-05	1
UBA7	0.595126	8.79285e-05	1
SPG7	0.487655	8.85129e-05	1
ATF2	0.749106	8.89095e-05	1
SND1	0.37304	8.91422e-05	1
DTHD1	1.75938	8.96041e-05	1
SH2D1A	0.611428	8.96641e-05	1
POLR2A	0.539787	8.97153e-05	1
FAM222B	1.07941	9.04353e-05	1
TSGA10	1.34375	9.14598e-05	1
CDK6	0.513476	9.156e-05	1
ATP8A1	0.724978	9.1887e-05	1
RANBP3	0.780054	9.21059e-05	1
TRABD	0.320186	9.23784e-05	1
VWA3B	4.28359	9.25548e-05	1
SMG6	0.560718	9.28908e-05	1
TMCO6	1.00033	9.35292e-05	1
MYCBP2	0.298649	9.35711e-05	1
SLC25A20	0.962853	9.38121e-05	1
AC022217.3	0.585047	9.39576e-05	1
SP3	0.381972	9.4431e-05	1
C11orf68	0.6587	9.51938e-05	1
TIMM17A	0.830454	9.58192e-05	1
METTL14	0.884608	9.669e-05	1
HIPK1	0.610163	9.67775e-05	1
CIAO1	0.545573	9.70471e-05	1
TCP11L2	0.515806	9.72005e-05	1
SF3B2	0.18594	9.76765e-05	1
MCM9	0.793557	9.86929e-05	1
ABHD3	0.658894	9.87506e-05	1
UBE2R2	0.430233	9.88106e-05	1
XRRA1	0.763289	9.90967e-05	1
AFTPH	0.661409	9.91301e-05	1
SLC35B2	0.6095	9.93387e-05	1
RBM5	0.811785	9.95442e-05	1
PSMF1	0.339734	9.97321e-05	1
AKR1A1	0.538206	9.9764e-05	1
PPHLN1	0.345694	0.000100105	1
TIMM50	0.660907	0.000100887	1
SFT2D1	0.580931	0.00010098	1
DDHD1	0.621479	0.00010107	1
SDCBP	0.407395	0.000101369	1
EIF4G1	0.45731	0.000101486	1
ALKBH5	0.426447	0.000102174	1
SUPT5H	0.333087	0.000102203	1
CTDSP1	0.382658	0.000102214	1
ZFYVE27	0.824157	0.000102339	1
MLF2	0.446962	0.000102918	1
CSGALNACT2	0.569526	0.000103632	1
CXorf38	0.694389	0.000104314	1
ZMYM5	0.680865	0.000104411	1
APMAP	0.429996	0.000105134	1
CLTC	0.537863	0.000105248	1
LGALS3	-0.726546	0.00010543	1
RHOF	0.327263	0.000105443	1
HSPA9	0.288365	0.000106362	1
VPS54	0.995655	0.000106453	1
STX12	0.742086	0.000106591	1
GPHN	0.566432	0.000106834	1
MORF4L2	0.519823	0.000107015	1
ISG15	0.423229	0.00010744	1
ZYG11B	1.16961	0.000107532	1
ACOT9	0.824157	0.000108059	1
STX5	0.557499	0.000108701	1
AL137003.1	1.43792	0.000108788	1
ILF2	0.321473	0.000109314	1
RNF145	0.46925	0.000109451	1
UBE2W	0.75053	0.00011041	1
WDR73	1.53103	0.000110583	1
DCTN2	0.398019	0.000111312	1
CSNK1G2	0.362687	0.000111438	1
FNDC3B	0.813426	0.000111673	1
ANXA7	0.35083	0.000112339	1
RCOR1	0.824157	0.000112366	1
ECPAS	0.636965	0.000112467	1
RELA	0.539316	0.000113029	1
RHOT2	0.431444	0.000113428	1
CALCOCO1	0.648461	0.000113691	1
NDUFAF2	0.624848	0.000114138	1
SNX17	0.342496	0.000114279	1
PSD4	0.822932	0.000114374	1
CALCOCO2	0.363163	0.000115303	1
MGMT	0.45731	0.000115355	1
URM1	0.453381	0.000115385	1
CACYBP	0.242073	0.000116062	1
NOL12	0.668194	0.000117075	1
DIS3L2	0.843096	0.00011719	1
MAP3K14	0.84926	0.000117203	1
OTUD4	0.635724	0.000117442	1
ZMYM6	0.847629	0.000117726	1
PDK3	0.715904	0.000117743	1
KLF6	0.200933	0.000117889	1
GLS	0.323069	0.000117959	1
EYA3	1.0456	0.000118764	1
SEC11A	0.310955	0.000119747	1
ATXN3	0.727152	0.000120265	1
ZNF460	0.827419	0.000120269	1
DGCR6L	0.433228	0.000120825	1
EML3	0.651321	0.000120948	1
PRKCZ	1.19446	0.000121418	1
POLR2J	0.493779	0.00012191	1
TRANK1	0.655437	0.000121959	1
SLC35E2B	0.85886	0.00012269	1
MRPL58	0.704902	0.000122863	1
PDIA6	0.312469	0.000122976	1
SREK1	0.517838	0.000123249	1
ATP11B	0.376698	0.000123895	1
MED21	0.948302	0.000124266	1
CFDP1	0.629698	0.000124325	1
PSMD1	0.618899	0.000124446	1
DNAJC19	0.332539	0.000124516	1
ZC3H12D	0.752992	0.000124604	1
PSMA3-AS1	0.533964	0.000124948	1
USP33	0.446206	0.000125412	1
GLRX	0.400512	0.000126187	1
PRDM2	0.420926	0.000127047	1
XAF1	0.594983	0.000127147	1
ARRDC3	0.730909	0.000127919	1
PYGB	1.05186	0.000128174	1
ZBED6	1.49932	0.000128413	1
ING4	0.822724	0.000128491	1
SYNCRIP	0.370034	0.000128542	1
ACP2	1.39978	0.000128643	1
TM9SF4	0.855116	0.000129351	1
AC245297.3	0.422502	0.000129616	1
SS18L2	0.332472	0.000129891	1
CMTM7	0.379822	0.000129929	1
SKAP2	0.966822	0.000131341	1
PML	0.72171	0.000131869	1
JPX	0.537863	0.000131908	1
CUL5	0.49206	0.000132053	1
EEF1B2	0.128823	0.000132105	1
NCF4	0.651321	0.000132355	1
NFKB2	0.575656	0.000132477	1
DISC1	0.739268	0.000132678	1
PIGB	1.06636	0.000133308	1
SNX2	0.483563	0.000133728	1
ITPR1	0.594983	0.000134641	1
PROSER3	1.35324	0.000134901	1
PDSS2	0.826892	0.000135048	1
SUCLG1	0.470612	0.000135381	1
VPS13C	0.308861	0.000135576	1
SPG11	0.583634	0.000135617	1
ESYT1	0.46957	0.000137358	1
AC104316.1	1.5704	0.000138104	1
RARA	0.509965	0.000139954	1
CTNNB1	0.496628	0.000140432	1
WDR11	0.805421	0.00014081	1
RIOK3	0.438403	0.000141897	1
KLHL36	0.630773	0.000141922	1
TMEM177	1.91435	0.000142545	1
ISG20L2	0.735713	0.000142589	1
CEP68	0.807933	0.000143391	1
SLC16A1-AS1	1.34569	0.000143665	1
CASP1	0.442423	0.000143792	1
UBE4A	0.578072	0.00014389	1
NSMCE2	0.515633	0.000144215	1
MYO18A	1.01292	0.000144636	1
VKORC1	0.457618	0.000144961	1
UBAP1	0.486118	0.000145013	1
C12orf65	0.651321	0.00014589	1
DHX8	0.671498	0.000147477	1
MORC2	1.15947	0.000147485	1
VPS26C	0.644089	0.00014837	1
GDI2	0.299753	0.000148495	1
PARP15	0.671579	0.00014964	1
PHACTR2	0.390842	0.000150641	1
TERF2IP	0.245654	0.000152375	1
CD6	0.300802	0.00015246	1
POLR1D	0.334833	0.000152935	1
SMCHD1	0.268755	0.00015384	1
MCRIP1	0.409958	0.000154136	1
DIP2B	0.776076	0.000154401	1
SAMD3	0.335017	0.000154431	1
SERINC3	0.341122	0.000154577	1
JAML	0.681553	0.000154842	1
PRKCQ-AS1	0.301609	0.000155645	1
LGALS8	0.59979	0.000155701	1
TACC3	0.452012	0.000155929	1
RPL8	-0.100223	0.000156053	1
CEP57	0.391453	0.00015646	1
RHEB	0.483864	0.00015648	1
HERC3	0.674685	0.000158065	1
BAZ2A	0.408344	0.000158422	1
BSG	0.321994	0.000158424	1
ARHGEF1	0.250287	0.000158468	1
TRBC1	0.392128	0.000159102	1
NSUN5	0.688795	0.000159719	1
PSMB6	0.29159	0.000161738	1
LINC00861	0.334146	0.000162388	1
KAT8	0.514748	0.000162807	1
BIN1	0.24709	0.000162834	1
C1orf52	0.658015	0.000163242	1
RAB33A	2.57732	0.00016334	1
PSMB3	0.255392	0.000163999	1
FBXO11	0.715214	0.000164077	1
UBE2E1	0.50718	0.000165377	1
CHST12	0.60004	0.000166871	1
ROCK1	0.337212	0.00016699	1
CDK11B	0.540897	0.000167571	1
ALG2	1.02983	0.000168299	1
DTX2	1.00746	0.00016876	1
ANKRD10	0.435992	0.000168857	1
HIPK2	0.704241	0.000170001	1
NFYC	0.631955	0.000170954	1
PTPN12	1.12848	0.00017126	1
STX16	0.509965	0.000171408	1
STXBP2	0.323516	0.000171543	1
ERBIN	0.568331	0.000171893	1
C19orf53	0.266883	0.000171918	1
ABCD4	1.00033	0.000173034	1
CCNH	0.260445	0.000173445	1
UBA2	0.383164	0.000174144	1
SBNO2	0.843966	0.000174709	1
IL17RA	0.543099	0.00017574	1
ARF1	0.221028	0.000175987	1
SNX5	0.514202	0.000176121	1
STAT2	0.746898	0.000176202	1
VPS35	0.576703	0.00017732	1
ALG12	0.841292	0.00017753	1
MFSD5	0.874554	0.000178069	1
UBR3	0.592427	0.000178185	1
FRMD4B	1.04866	0.000178664	1
JUN	-0.325146	0.000178687	1
HSPB11	0.525981	0.00017881	1
LEMD2	0.894592	0.000179142	1
GALNT10	0.671181	0.000179692	1
RIC1	0.505715	0.000179846	1
COPB2	0.679635	0.00018001	1
SUPT4H1	0.386423	0.000182305	1
AKAP8L	0.554567	0.000182661	1
MOB4	0.413785	0.00018399	1
TNFAIP8	0.292754	0.000184013	1
PPM1K	0.48872	0.000184429	1
PIKFYVE	0.726051	0.000184438	1
HIST1H3D	0.807933	0.000184732	1
ATG13	0.614795	0.000184788	1
GIMAP4	0.282025	0.000186076	1
USP25	0.417503	0.000186972	1
LAX1	0.994208	0.000188427	1
VPS13B	0.505354	0.000188588	1
EIF3A	0.25828	0.000188743	1
CAPZA1	0.320856	0.000190299	1
LIMD2	0.211618	0.000191605	1
CBWD5	1.47623	0.000192821	1
SEC24C	0.639733	0.000194814	1
HIVEP2	0.298028	0.000195194	1
PIK3C3	0.664996	0.00019532	1
PBX3	0.924772	0.000197757	1
ATXN10	0.474534	0.000198074	1
CAMK2G	0.540103	0.000198134	1
INVS	0.710642	0.000199322	1
WASHC5	0.658516	0.000200285	1
H1FX	-0.194169	0.000200421	1
EHMT1	0.429956	0.000200795	1
PTPRM	0.727942	0.000201777	1
PIK3CD	0.354149	0.000202467	1
PXN	0.42391	0.000202511	1
MBTD1	1.07833	0.000202673	1
ZNF746	0.914355	0.00020298	1
IDI1	0.610963	0.000203926	1
MAPK14	0.658894	0.000204204	1
MRPS34	0.285865	0.000204585	1
PPFIA1	0.664996	0.000204615	1
PSME4	0.539143	0.000204862	1
CCDC57	0.602013	0.000205569	1
IFNGR1	0.491477	0.000206509	1
FBXL15	0.651321	0.000206998	1
TMEM59	0.260736	0.000207784	1
TCTN3	0.592427	0.000208647	1
SSBP2	0.487896	0.000208884	1
DENND4B	0.846451	0.000209239	1
ZMYM2	0.456026	0.00021034	1
COX20	0.499317	0.00021108	1
PTPMT1	0.711862	0.000211116	1
SPATS2	1.55178	0.000211283	1
RORA-AS1	0.503788	0.000211634	1
MTFR1	1.05068	0.000211944	1
AL627171.1	1.65132	0.000212864	1
HNRNPR	0.262104	0.000213075	1
RBL2	0.261682	0.000213201	1
ACTR10	0.46203	0.000213633	1
CSNK1G1	0.768814	0.000213791	1
KIF22	0.657814	0.000215673	1
KNOP1	1.02127	0.000215759	1
TBC1D10B	0.880408	0.000215897	1
MATK	0.501345	0.000216354	1
MAF1	0.401183	0.000216766	1
CHMP3	0.489857	0.000216873	1
SLC25A26	0.550081	0.000217525	1
SIK2	0.903629	0.000218327	1
CACUL1	0.765492	0.000218535	1
MAP2K5	0.592427	0.000219248	1
IRAK4	0.526775	0.000219442	1
PSKH1	1.4225	0.000219534	1
PLEKHJ1	0.305713	0.000221174	1
AGPAT3	0.617518	0.000221627	1
TENT2	0.496435	0.000222991	1
NR3C2	0.563404	0.000224077	1
ORC4	0.606502	0.000224197	1
BRWD1	0.522038	0.000225011	1
RAB3GAP2	0.598741	0.000225726	1
PRPF38B	0.342104	0.000225735	1
TMEM104	1.18999	0.000226282	1
PIK3R4	1.0456	0.000226595	1
PIAS3	1.0456	0.000226636	1
STAT5B	0.318586	0.000226902	1
WDR47	1.42893	0.000227829	1
TADA3	0.402729	0.000228491	1
NARF	0.506037	0.000228511	1
ATXN2L	0.337629	0.000229847	1
CCDC97	0.865445	0.000230146	1
FIG4	1.17739	0.000230328	1
NAPA	0.351252	0.000230434	1
NCK2	0.282414	0.000230886	1
BATF	0.598141	0.000230938	1
WBP2	0.335017	0.000231144	1
CBWD2	0.96261	0.000231514	1
GAB3	0.760732	0.000232225	1
MAP2K6	0.922623	0.000232304	1
NECAP1	0.654878	0.00023236	1
STOM	0.353559	0.000232432	1
TBL1XR1	0.456064	0.000234734	1
DNAJC2	0.458985	0.00023553	1
DDX50	0.481396	0.000235791	1
EXOC6B	0.700648	0.000235854	1
DR1	0.455709	0.000235866	1
STIP1	0.709165	0.000236393	1
CEP250	0.961661	0.000236813	1
GTF2F1	0.472884	0.000236883	1
EXOSC5	0.730909	0.000237587	1
SNX20	0.586403	0.000238772	1
TRAC	0.286125	0.000239647	1
PTPN6	0.302876	0.000240228	1
USP9X	0.482344	0.000240496	1
DNMT1	0.282717	0.00024062	1
MRPL32	0.699342	0.000241465	1
LSM6	0.370562	0.00024168	1
ARF5	0.239755	0.000241797	1
BANP	0.666834	0.000243106	1
PHF8	0.926328	0.00024357	1
RCOR3	0.561339	0.000244131	1
TANC2	1.1055	0.000244993	1
JAGN1	0.535367	0.000246133	1
ATG5	0.462542	0.000247087	1
HARS	0.629902	0.000249224	1
INTS6	0.617126	0.000249466	1
PREX1	0.263577	0.000250749	1
UBQLN2	0.551785	0.000250996	1
PRPF4B	0.277346	0.00025168	1
TWF2	0.31118	0.000251966	1
PIGH	0.727152	0.000253255	1
NFKBIA	-0.377105	0.000253257	1
FP671120.4	0.914355	0.000254473	1
PLSCR3	0.280593	0.000255976	1
METTL26	0.293613	0.000257643	1
NBDY	0.331985	0.000257874	1
NAA16	0.602958	0.000261365	1
TFB1M	0.825818	0.00026284	1
WDR75	0.767514	0.000263267	1
ACO2	0.543099	0.00026372	1
MPHOSPH10	0.685268	0.000263858	1
ZNF708	0.524943	0.00026414	1
TIA1	0.659388	0.000264709	1
AREL1	1.00746	0.000265995	1
POM121	0.538846	0.00026637	1
LMF2	0.359554	0.000267602	1
PRKCI	0.826224	0.000268161	1
THUMPD3-AS1	0.555668	0.000269232	1
PIGA	0.956175	0.000270662	1
HAGH	0.426491	0.000271045	1
THORLNC	-3.40757	0.000273205	1
ZCCHC17	0.685536	0.000274903	1
RBMS1	0.338271	0.000274996	1
R3HDM4	0.260861	0.000275161	1
CFAP20	0.88882	0.000275919	1
IFI44	0.599482	0.000276281	1
SLC35A1	0.843966	0.000276371	1
PIGU	1.04309	0.000276696	1
ADNP	0.623723	0.000277212	1
AC002463.1	1.53103	0.000277961	1
ZNF638	0.332154	0.000279663	1
NMRK1	0.384158	0.000279733	1
SH3KBP1	0.242864	0.000280085	1
CFLAR	0.321615	0.000280326	1
SH3BP5	0.329392	0.000281043	1
TBL3	0.831893	0.000281095	1
TEX264	0.309764	0.000281536	1
RNF114	0.376698	0.00028169	1
PRKAG2	0.670017	0.00028201	1
ARID1A	0.400554	0.000283197	1
MLLT10	0.470255	0.00028563	1
PEX26	0.788824	0.000285805	1
FAM153CP	0.914355	0.000285878	1
NAA35	0.752992	0.000286018	1
NMRAL1	0.684658	0.000286446	1
ETV7	1.88398	0.000286491	1
UGGT1	0.969217	0.000286662	1
ZNF358	1.41686	0.000287569	1
TRPC4AP	0.581456	0.000289196	1
FAM13B	0.546088	0.000289419	1
NMI	0.565999	0.000289931	1
WWP2	0.496212	0.000290249	1
ATP13A1	0.706362	0.000290488	1
RAB27A	0.483426	0.000291087	1
NONO	0.312958	0.000291319	1
INPP5K	0.535421	0.00029196	1
GRB2	0.246044	0.000293277	1
USP15	0.284305	0.000294732	1
WAC	0.31987	0.000296236	1
DHCR7	1.32939	0.000296422	1
LINC00909	1.04364	0.000298105	1
CHMP7	0.620441	0.000298786	1
SNHG5	0.26013	0.000302446	1
CCDC124	0.311014	0.000302762	1
PSMC5	0.235779	0.000303089	1
TNKS2	0.305325	0.000304081	1
BORCS5	0.546204	0.000304674	1
ZNF331	0.593106	0.000304921	1
LARP4B	0.4919	0.000305129	1
SIRT1	0.747894	0.000306162	1
HAUS2	0.655893	0.000306785	1
CCND2	0.345633	0.000306893	1
IWS1	0.629437	0.000307194	1
TMEM179B	0.42844	0.000307234	1
GPBP1L1	0.487729	0.000308192	1
KIAA0040	0.403939	0.000309066	1
TRAF3	0.602411	0.000309544	1
LDAH	1.08742	0.000310088	1
NFE2L2	0.402922	0.000310286	1
RNPEP	0.683029	0.000310297	1
MICU2	0.443212	0.000311364	1
VPS35L	0.885209	0.000311513	1
GNLY	-0.763323	0.000312215	1
FOXK2	0.684873	0.000312719	1
FIP1L1	0.34796	0.000313881	1
TRAPPC5	0.189385	0.000314875	1
ZNF33B	0.698626	0.000316618	1
BBS2	0.87959	0.000317001	1
FAAP20	0.285238	0.000317661	1
PARP12	0.71809	0.000317735	1
CYBC1	0.308928	0.000319205	1
UEVLD	1.32939	0.000320013	1
HNRNPUL2	0.273642	0.000321135	1
AC118549.1	0.585732	0.000325015	1
PEPD	0.482639	0.000328124	1
XPNPEP1	0.786599	0.000332151	1
PPIL1	1.57732	0.000332688	1
IER2	0.202313	0.000333288	1
ZNF407	0.703788	0.000334316	1
CD300A	0.553765	0.000335758	1
KCNA3	0.429359	0.000337471	1
SQOR	0.440238	0.000338702	1
DCUN1D5	0.656374	0.000339815	1
TRIM22	0.302281	0.000340348	1
SOD2	0.358809	0.000340443	1
VPS8	0.859012	0.000340925	1
TKT	0.254011	0.000341603	1
LINC-PINT	0.685268	0.000341913	1
LAG3	0.985438	0.000343504	1
SNX14	0.676195	0.00034465	1
HPS4	0.689288	0.000345779	1
PDGFD	3.08428	0.000346388	1
RNASET2	0.228752	0.000346512	1
SLC25A15	3.02983	0.000346693	1
TOR1A	0.788824	0.000347557	1
HELZ	0.38289	0.000348714	1
HCST	0.204329	0.000349106	1
RNF17	-4.13004	0.000349656	1
MBNL2	0.451876	0.000349765	1
PRH1	0.95648	0.00035156	1
LRPPRC	0.49473	0.000351949	1
MED24	1.09493	0.000351993	1
CCDC12	0.361101	0.000352179	1
MARCH6	0.436602	0.000352336	1
SRPK2	0.317927	0.000352514	1
RANGAP1	0.795056	0.000352944	1
FMNL3	1.2091	0.000353983	1
HACD3	0.672694	0.000354527	1
LUZP1	0.560718	0.000354622	1
SGK3	0.5935	0.000354808	1
NUCB1	0.283	0.000355325	1
NLRP1	0.352851	0.000355526	1
PPP4R1	0.78625	0.000356176	1
CRACR2A	0.579171	0.000356899	1
DPP7	0.239827	0.00035722	1
ZNF107	0.526775	0.000358037	1
RPUSD3	0.542697	0.000358509	1
WIPI2	0.57732	0.000360335	1
PLEKHM1	0.806206	0.000360853	1
DIP2A	0.557198	0.00036212	1
STXBP3	0.618899	0.000365241	1
CRIPT	0.791498	0.000365697	1
CHD8	0.598096	0.000365884	1
MFSD6	0.482639	0.000367164	1
DDB1	0.393145	0.000368548	1
CERS5	0.750856	0.00036908	1
ARMH3	0.854054	0.000369429	1
DIDO1	0.524408	0.000369777	1
USO1	0.618899	0.000370656	1
AC139720.1	0.674685	0.000371435	1
ATR	0.506633	0.000373557	1
AMD1	0.546204	0.000373661	1
FOXRED1	1.06636	0.000373853	1
SHKBP1	0.32279	0.000374166	1
WASHC3	0.579488	0.000375658	1
ATG16L1	0.914355	0.000376148	1
PPP2R5E	0.46024	0.00037632	1
PDCD2	0.355041	0.000376538	1
SNHG9	0.437574	0.000377175	1
UBE2D3	0.203734	0.000381123	1
MED16	0.673838	0.000381619	1
FRYL	0.386509	0.000381975	1
TRBJ2-3	1.37379	0.000382753	1
EOMES	0.670798	0.000382764	1
NR3C1	0.256391	0.000382942	1
DLEU2	0.646733	0.000386216	1
RNF115	0.460637	0.000386222	1
NOD1	1.19189	0.000387184	1
VPS37B	0.348251	0.000389654	1
EPSTI1	0.627073	0.000391007	1
HADHB	0.369193	0.00039211	1
SIAH1	0.929305	0.00039454	1
FAM120C	1.15536	0.000394651	1
BCL2A1	0.673347	0.000395114	1
CENPT	0.498147	0.000395289	1
TAX1BP1	0.182318	0.000395693	1
GCN1	0.74443	0.000395961	1
PHF1	0.334242	0.000395965	1
MT2A	0.337975	0.000398425	1
WWOX	0.549691	0.000400961	1
EEF1D	0.105505	0.000401596	1
ACAA2	0.54038	0.00040395	1
NEMF	0.372097	0.000404168	1
NR4A2	0.514838	0.00040507	1
AC004556.3	2.65132	0.000407123	1
SYNGAP1	1.00258	0.000408795	1
NCK1	0.422502	0.000410259	1
C20orf204	2.13675	0.000412429	1
OAZ1	0.163455	0.000413873	1
TRIM33	0.531026	0.000414063	1
NELFA	0.631421	0.00041515	1
PSMD6	0.340014	0.000416288	1
LMNB1	1.14384	0.000416428	1
FAM50A	0.501159	0.000416652	1
ANXA6	0.283013	0.00041878	1
PATZ1	0.944729	0.000419703	1
GPAA1	0.409712	0.000420444	1
HPS3	0.684873	0.000420617	1
MRPS18C	0.608729	0.000420768	1
STK24	0.229481	0.000421926	1
TFG	0.490215	0.000422718	1
EDEM1	0.659098	0.000424523	1
TRBV7-3	1.83009	0.000425902	1
IGHMBP2	1.185	0.000426491	1
ALKBH4	1.01389	0.000426664	1
NOC2L	0.624297	0.000428865	1
THADA	0.533751	0.000429165	1
ARF4	0.39386	0.00042968	1
TMEM117	0.923233	0.000430848	1
ARCN1	0.347314	0.000433146	1
FKBP11	0.335493	0.000433848	1
POM121C	0.693141	0.000433901	1
C6orf89	0.497898	0.000436067	1
METTL23	0.436308	0.000440053	1
ZNF341	2.37379	0.00044007	1
PTPRE	0.624136	0.000440248	1
PLXNC1	0.740588	0.000440257	1
TBC1D2B	0.562883	0.000440457	1
PLEKHA2	0.575149	0.000440625	1
RGS3	0.977091	0.000440923	1
PUF60	0.269385	0.000441121	1
CBX1	0.720714	0.000441157	1
DUS1L	0.29397	0.000441332	1
BPTF	0.267616	0.000442001	1
ARHGEF12	1.17374	0.000443905	1
TMEM87A	0.4173	0.000443956	1
DNM2	0.326421	0.000445673	1
SPAG9	0.43931	0.000448615	1
MMP25-AS1	0.665676	0.000450095	1
RALGAPA1	0.423293	0.000452767	1
CYSTM1	0.659782	0.000456651	1
HNRNPK	0.171638	0.000457612	1
NOL10	0.850629	0.000457721	1
RASSF2	0.517019	0.000459029	1
OSBPL8	0.215824	0.000460239	1
ECSIT	0.678977	0.000461038	1
ITPKB	0.403593	0.000462937	1
MAML1	0.643501	0.000463537	1
AC245014.3	0.616422	0.000468902	1
ARHGAP35	0.631512	0.00046975	1
NPRL3	0.836876	0.000470546	1
TASP1	0.581579	0.000470752	1
MRPL39	0.890704	0.00047499	1
TMEM223	0.7589	0.00047572	1
TBRG4	0.583149	0.000476108	1
SRSF11	0.243379	0.000476645	1
BUD13	0.929785	0.000476669	1
FCSK	1.74443	0.000476893	1
NUMB	0.726283	0.000480102	1
TRAV26-1	-0.690507	0.000480363	1
IFFO2	0.674889	0.000480745	1
FTO	0.48195	0.000482674	1
SH2D3C	0.579371	0.000484424	1
CAPN15	0.798162	0.000486093	1
RAB11A	0.320319	0.000486218	1
HECTD1	0.372461	0.000486541	1
SNHG15	0.553824	0.000487811	1
TOM1	0.530532	0.000488687	1
FBXO42	0.786741	0.000489148	1
AC009120.2	1.42455	0.000493619	1
RPL22L1	0.269738	0.000495157	1
GOLGA8B	0.619689	0.000497121	1
ICE2	0.561018	0.000498903	1
ATP10A	0.734376	0.000500968	1
TRMT1	0.611946	0.00050126	1
BX284668.6	1.37121	0.000501406	1
KIF5C	-0.722138	0.000502591	1
SYNE2	0.225844	0.000502858	1
FBXL4	0.541443	0.000503351	1
GFM2	1.27129	0.000506329	1
WDR83	0.983896	0.000507457	1
PSMC1	0.403871	0.000508104	1
BTRC	0.817058	0.000509026	1
IFI16	0.364158	0.00051176	1
HIST1H2BN	1.0456	0.000511875	1
EMD	0.238679	0.000512768	1
AC016773.1	3.72171	0.000514386	1
BCL2L14	3.72171	0.000514386	1
ILF3	0.269503	0.000514691	1
TMEM115	0.802145	0.00051487	1
SOS1	0.374772	0.000519497	1
ISY1	0.520335	0.000520017	1
PIBF1	0.422764	0.000524702	1
ERF	0.997771	0.000526729	1
MTMR10	1.18737	0.000528095	1
RTF2	0.375596	0.000528238	1
THAP7	0.420301	0.000534477	1
DTNB	0.521153	0.000537261	1
TLNRD1	0.570401	0.00053743	1
RSRC1	0.435365	0.000538984	1
KATNB1	0.841842	0.000539047	1
CCDC93	0.616274	0.000541101	1
PPIL4	0.369908	0.000541547	1
DYNC1LI2	0.715046	0.000543077	1
SGMS1	0.673347	0.000543442	1
NDUFS7	0.313739	0.000544119	1
ATP1B3	0.54571	0.000544406	1
PIH1D1	0.277554	0.000546305	1
TMEM71	0.532209	0.000546777	1
CNOT4	0.470151	0.000546831	1
ELMSAN1	0.556461	0.000548779	1
BRD2	0.339173	0.000549186	1
AC067852.2	1.20386	0.000549245	1
DPP8	0.621159	0.00054943	1
HDAC10	0.711862	0.000550695	1
ZBTB11	0.569001	0.000552123	1
MRPS18A	0.717123	0.000552126	1
CEPT1	0.772999	0.000554173	1
TASOR	0.360664	0.000557045	1
KATNA1	0.777853	0.00055869	1
COX11	0.576553	0.000558812	1
CHKB	0.405421	0.000561212	1
SMYD2	0.592427	0.000561373	1
[truncated: 8,901 more rows]

## Sheet: CD4 Treg
Gene	avgerage log2FC	p-value	adjusted p-value
RPL3	0.731244	3.08763e-47	7.99048e-43
RPS18	0.666101	2.13358e-40	5.52149e-36
MT-ATP6	0.558412	6.68081e-39	1.72893e-34
RPS26	1.02859	1.44572e-31	3.74137e-27
MT-ND3	0.601503	1.79735e-31	4.65137e-27
MTRNR2L12	0.717948	2.68988e-30	6.96114e-26
EEF2	0.526348	1.01042e-29	2.61486e-25
RPS9	0.523603	1.27622e-27	3.30272e-23
MT-CO2	0.343867	8.09206e-27	2.09414e-22
PTPRCAP	1.44148	8.20571e-27	2.12356e-22
RPL13	0.446698	9.69123e-27	2.50799e-22
RPL26	0.420744	4.74108e-26	1.22694e-21
TMSB4X	0.457843	8.44991e-25	2.18675e-20
RPS19	0.492749	1.07044e-24	2.77018e-20
RPS27	0.492988	1.25264e-24	3.2417e-20
PIM2	1.07154	8.73983e-24	2.26178e-19
RPS4Y1	-0.861824	3.62349e-23	9.37724e-19
HLA-B	0.414613	7.22064e-23	1.86863e-18
MT-ATP8	0.891131	4.49292e-22	1.16272e-17
RPS10	1.29569	4.18138e-20	1.0821e-15
EIF3D	0.810387	3.6807e-19	9.52527e-15
RPS6	0.42235	1.60194e-18	4.14567e-14
ALDOA	0.835603	2.77768e-18	7.18835e-14
RPL15	0.395188	1.51327e-17	3.91619e-13
FOXP3	0.927398	2.64215e-17	6.83762e-13
S1PR4	0.856871	2.67293e-17	6.91726e-13
HLA-A	0.417312	4.45646e-16	1.15329e-11
FLNA	0.633921	4.99212e-16	1.29191e-11
HSP90AA1	0.469045	9.37322e-16	2.42569e-11
MT-ND1	0.338359	1.27413e-15	3.29732e-11
MT-ND4L	0.310298	2.05158e-15	5.30928e-11
ACTG1	0.477398	4.66337e-15	1.20683e-10
RPL36	0.371166	6.03393e-15	1.56152e-10
SELPLG	0.622803	7.0751e-15	1.83097e-10
PIM1	1.0494	7.53043e-15	1.9488e-10
EIF3G	0.52954	1.05033e-14	2.71816e-10
TPT1	0.313614	1.69929e-14	4.39759e-10
DDOST	0.730947	2.04988e-14	5.30489e-10
CFL1	0.371034	6.34003e-14	1.64074e-09
PCBP1	0.448908	7.28884e-14	1.88628e-09
STAT3	0.601862	2.61321e-13	6.76273e-09
PGAM1	0.801538	3.31871e-13	8.58849e-09
ICAM3	0.559844	3.43916e-13	8.90021e-09
FLT3LG	0.583623	3.55416e-13	9.19782e-09
NOP53	0.438878	5.88918e-13	1.52406e-08
RPL27	0.387779	5.93659e-13	1.53633e-08
ANXA2	0.812599	7.3832e-13	1.9107e-08
SRSF3	0.607345	9.19073e-13	2.37847e-08
TUBA4A	0.74725	1.737e-12	4.49518e-08
ZAP70	0.528151	1.9952e-12	5.16339e-08
MTRNR2L8	-1.10744	2.11733e-12	5.47943e-08
TNFRSF14	0.675514	3.51895e-12	9.10669e-08
HNRNPA0	0.493885	4.9299e-12	1.27581e-07
EIF3F	0.426484	6.0492e-12	1.56547e-07
PKM	0.454566	6.79535e-12	1.75857e-07
UQCRFS1	0.559875	8.8632e-12	2.29371e-07
RPL4	0.360521	1.48656e-11	3.84708e-07
ZFAS1	0.52392	1.64039e-11	4.24518e-07
CD27	0.490983	1.84523e-11	4.77527e-07
RBM3	0.504514	2.02179e-11	5.23218e-07
LAPTM5	0.426369	2.27172e-11	5.87899e-07
CALR	0.618023	2.38534e-11	6.17303e-07
MALAT1	-0.185528	2.68988e-11	6.96114e-07
CORO1A	0.356389	2.75208e-11	7.12212e-07
GBP5	0.665898	2.75215e-11	7.1223e-07
FP236383.3	1.79186	2.96331e-11	7.66875e-07
FCMR	0.498291	3.0754e-11	7.95883e-07
UBXN1	0.522077	3.25276e-11	8.41782e-07
BIN1	0.547124	4.14858e-11	1.07361e-06
COX14	0.715541	4.45191e-11	1.15211e-06
TRBC1	0.65028	5.57393e-11	1.44248e-06
FAS	0.810134	6.96047e-11	1.8013e-06
RPS27A	-0.261478	7.20817e-11	1.8654e-06
CITED2	0.703456	7.65295e-11	1.98051e-06
RPL17	0.27943	8.72961e-11	2.25914e-06
RPS20	-0.5217	9.12389e-11	2.36117e-06
PLSCR3	0.569612	9.39266e-11	2.43073e-06
STAT1	0.883264	9.42624e-11	2.43942e-06
RPL35	0.307961	1.58992e-10	4.11456e-06
RPL13A	-0.319022	2.02491e-10	5.24027e-06
LTB	0.419053	2.20892e-10	5.71646e-06
LRP10	0.635669	2.27243e-10	5.88082e-06
FKBP8	0.514681	2.51187e-10	6.50048e-06
VSIR	0.54773	3.01391e-10	7.7997e-06
HMGN4	0.630257	3.76635e-10	9.74694e-06
SF3A2	0.578876	4.1531e-10	1.07478e-05
AL133415.1	0.890405	4.29158e-10	1.11062e-05
RNPEPL1	0.547458	4.38541e-10	1.1349e-05
ACAP1	0.451749	4.40853e-10	1.14088e-05
RPL23A	0.279105	4.42823e-10	1.14598e-05
GPI	0.583667	5.6613e-10	1.46509e-05
UBE2L6	0.681005	6.29929e-10	1.63019e-05
TPP1	1.06399	7.1793e-10	1.85793e-05
CDC25B	0.535612	7.52531e-10	1.94748e-05
EEF1G	0.302923	8.50253e-10	2.20037e-05
GADD45GIP1	0.680233	8.74157e-10	2.26223e-05
SSBP4	0.696969	9.15334e-10	2.36879e-05
ARHGAP45	0.473065	9.91511e-10	2.56593e-05
RPS25	0.265668	1.07218e-09	2.77471e-05
DBP	0.942966	1.08759e-09	2.81458e-05
RPS21	0.285707	1.25549e-09	3.24909e-05
MED4	0.61511	1.26419e-09	3.27161e-05
SAT1	0.590515	1.27552e-09	3.30091e-05
SHISA5	0.469097	1.2961e-09	3.35418e-05
SIPA1	0.873362	1.58225e-09	4.0947e-05
BTN3A2	0.61189	1.81841e-09	4.70587e-05
HNRNPC	0.368196	1.87978e-09	4.86468e-05
THAP11	0.643985	1.89241e-09	4.89737e-05
GRK6	0.524083	1.92806e-09	4.98963e-05
TSC22D3	0.426952	2.19483e-09	5.68e-05
PRDX5	0.635282	2.39192e-09	6.19005e-05
MZT2B	0.379132	2.79616e-09	7.23618e-05
RPS8	-0.261367	3.10567e-09	8.03716e-05
VASP	0.675775	3.3571e-09	8.68783e-05
GNAI2	0.340797	3.53648e-09	9.15206e-05
SF3A1	0.578588	3.65017e-09	9.44627e-05
EIF1	0.227213	3.75758e-09	9.72424e-05
TXNIP	-0.368899	3.88991e-09	0.000100667
MYH9	0.38502	3.91491e-09	0.000101314
CTDNEP1	0.679127	4.00016e-09	0.00010352
EIF3L	0.39299	4.18749e-09	0.000108368
ISG15	0.747335	4.38977e-09	0.000113603
UGP2	0.582121	4.40543e-09	0.000114008
AKNA	0.479753	4.50684e-09	0.000116633
FTL	0.290834	5.32735e-09	0.000137866
MLF2	0.605668	5.78528e-09	0.000149717
FBXL15	0.788994	5.86024e-09	0.000151657
CCT3	0.680689	6.02291e-09	0.000155867
VIM	0.356744	6.22113e-09	0.000160997
PSMA4	0.641476	6.2757e-09	0.000162409
NAPRT	1.22837	6.60873e-09	0.000171027
PPP1R18	0.538527	6.68207e-09	0.000172925
CBX4	0.814338	6.78757e-09	0.000175656
ANXA6	0.428833	7.10519e-09	0.000183875
PTPN18	0.768009	7.73463e-09	0.000200165
RAB18	0.750854	7.87317e-09	0.00020375
CEMIP2	0.6414	7.96944e-09	0.000206241
UQCRC1	0.61165	8.15387e-09	0.000211014
WAS	0.41506	8.38189e-09	0.000216915
MVP	0.620667	8.57062e-09	0.000221799
TRAC	0.492107	8.58451e-09	0.000222158
SDHA	0.462643	8.6326e-09	0.000223403
SRSF5	0.28212	9.00835e-09	0.000233127
RPL7	-0.341188	9.03622e-09	0.000233848
PSMB6	0.42931	9.07724e-09	0.00023491
PARP9	1.23668	9.10144e-09	0.000235536
APOL6	0.725717	9.10426e-09	0.000235609
SNHG6	0.385248	9.64145e-09	0.000249511
EIF4A1	0.410078	1.07689e-08	0.000278688
RPS15	0.235963	1.13648e-08	0.00029411
EIF3I	0.625269	1.15497e-08	0.000298894
TAP1	0.623619	1.19783e-08	0.000309988
WSB1	0.523316	1.29199e-08	0.000334354
DOK2	0.478853	1.29978e-08	0.00033637
TUBA1B	0.470943	1.34246e-08	0.000347416
OGDH	0.431186	1.43257e-08	0.000370735
NUP210	0.506191	1.48379e-08	0.00038399
NECAP2	0.393851	1.55888e-08	0.000403422
TWF2	0.548119	1.57337e-08	0.000407174
HNRNPH3	0.468246	1.61278e-08	0.000417372
POLR2J	0.88566	1.63803e-08	0.000423905
TNFRSF1B	0.483646	1.78209e-08	0.000461188
FLOT2	0.582414	1.78529e-08	0.000462016
MGAT1	0.515088	1.81146e-08	0.000468789
RPN2	0.463698	1.92994e-08	0.00049945
SLC25A3	0.365175	2.05781e-08	0.000532541
GBP4	0.921255	2.21866e-08	0.000574168
NQO2	1.35297	2.21872e-08	0.000574184
TTC19	0.683617	2.30346e-08	0.000596112
PPP1R16B	0.427033	2.39427e-08	0.000619614
RAB1B	0.649791	2.55793e-08	0.000661967
MKRN1	0.595349	2.56438e-08	0.000663636
PSMB8	0.414419	2.58416e-08	0.000668755
LMAN2	0.479396	2.60936e-08	0.000675276
ABHD14B	0.497977	2.62262e-08	0.000678707
SELENOT	0.583387	2.69534e-08	0.000697528
TUFM	0.448676	2.92699e-08	0.000757476
NDUFA6	0.496937	2.96249e-08	0.000766662
LAT	0.398059	2.98501e-08	0.000772491
KLF2	0.302611	3.10671e-08	0.000803985
LYPLA2	0.744003	3.13155e-08	0.000810414
XBP1	0.741042	3.20904e-08	0.000830467
KMT2E-AS1	1.08994	3.38088e-08	0.000874938
EIF3E	0.370825	3.38231e-08	0.000875309
SNRPN	0.643273	3.53927e-08	0.000915927
RNF125	0.432971	3.69551e-08	0.00095636
ATP5F1B	0.36591	3.70001e-08	0.000957524
LCK	0.355281	3.93495e-08	0.00101832
VCP	0.455094	4.00257e-08	0.00103583
TERF2IP	0.406377	4.14807e-08	0.00107348
OPTN	0.445575	4.17697e-08	0.00108096
TMC8	0.414433	4.24011e-08	0.0010973
DPP7	0.385248	4.3296e-08	0.00112046
NONO	0.420705	4.33762e-08	0.00112253
MRPL34	0.626394	4.51879e-08	0.00116942
CYBC1	0.490899	4.53221e-08	0.00117289
ECH1	0.387561	4.62091e-08	0.00119585
PRRC2C	0.343922	4.93795e-08	0.00127789
DNLZ	0.826307	5.1181e-08	0.00132451
MT-CO3	0.165478	5.23553e-08	0.0013549
SRSF7	0.414546	5.24094e-08	0.0013563
RAC2	0.315305	5.37834e-08	0.00139186
RHOG	0.437619	5.52699e-08	0.00143033
NAA15	0.532989	5.74559e-08	0.0014869
TSC22D4	0.46549	6.11217e-08	0.00158177
OTUD5	0.693661	6.21902e-08	0.00160942
ISG20	0.394714	6.28217e-08	0.00162576
TMED2	0.525233	6.39513e-08	0.001655
DAP3	0.478007	6.48791e-08	0.00167901
ICAM2	0.395895	6.63292e-08	0.00171653
PARP1	0.530373	6.89081e-08	0.00178327
CCR6	0.92986	6.97538e-08	0.00180516
PKN1	0.517253	7.05893e-08	0.00182678
MGST3	0.500482	7.14495e-08	0.00184904
THUMPD3-AS1	0.723239	7.3628e-08	0.00190542
UBC	0.256303	7.43859e-08	0.00192503
NDUFB7	0.523431	7.47862e-08	0.00193539
ARHGAP4	0.482373	7.56647e-08	0.00195813
UBL7	0.777054	7.64089e-08	0.00197739
TSTA3	0.756649	7.89675e-08	0.0020436
PLP2	0.390866	8.10629e-08	0.00209783
WDR1	0.411244	8.36875e-08	0.00216575
TAPBP	0.446081	8.62444e-08	0.00223192
JAK3	0.578154	8.65409e-08	0.00223959
ANAPC16	0.369097	8.78432e-08	0.00227329
VAMP5	0.683034	9.19742e-08	0.0023802
ACP5	0.95463	9.30285e-08	0.00240748
GPR108	0.768009	9.76975e-08	0.00252831
EIF2A	0.515511	9.78378e-08	0.00253195
RHOT2	0.607544	9.89591e-08	0.00256096
NCF4	0.643187	9.97302e-08	0.00258092
SDF2L1	0.871102	1.00542e-07	0.00260192
SURF1	0.615632	1.04577e-07	0.00270636
GARS	0.676694	1.06071e-07	0.00274501
IRF1	0.34363	1.06244e-07	0.00274948
PSTPIP1	0.740462	1.06753e-07	0.00276267
GSDMD	0.681554	1.08803e-07	0.00281572
PUF60	0.525998	1.09991e-07	0.00284646
PIGT	0.874529	1.15539e-07	0.00299003
COPE	0.410647	1.16389e-07	0.00301204
CTSC	0.499831	1.1763e-07	0.00304414
RPL27A	0.368041	1.22984e-07	0.00318271
DEXI	1.11593	1.24116e-07	0.00321201
SIGMAR1	0.993474	1.26849e-07	0.00328272
TNIP1	0.478681	1.37703e-07	0.00356362
TBC1D10C	0.439925	1.37903e-07	0.0035688
PLAAT4	0.414946	1.40009e-07	0.00362329
CCR4	0.893918	1.40844e-07	0.00364491
RPS6KA1	0.7805	1.4134e-07	0.00365775
RPLP2	-0.233384	1.42368e-07	0.00368433
MAPRE2	0.595505	1.46822e-07	0.0037996
LIME1	0.373261	1.50613e-07	0.00389771
TRAPPC6A	0.587622	1.52536e-07	0.00394749
PTPN22	0.736898	1.54593e-07	0.00400072
EFR3A	0.44894	1.54699e-07	0.00400344
TRIM22	0.374251	1.57154e-07	0.004067
ALOX5AP	0.554922	1.6163e-07	0.00418283
EPSTI1	0.666181	1.6334e-07	0.00422709
AP3D1	0.768009	1.64922e-07	0.00426802
SLC9A3R1	0.406842	1.67409e-07	0.00433236
UBL5	0.369905	1.68329e-07	0.00435619
SERINC3	0.483394	1.70556e-07	0.00441383
TRIM28	0.52907	1.72935e-07	0.0044754
OTUB1	0.434079	1.75381e-07	0.00453867
IDH2	0.709286	1.75665e-07	0.00454603
TAP2	0.472779	1.82185e-07	0.00471477
SDF2	0.88759	1.88645e-07	0.00488193
EVL	0.258106	1.91835e-07	0.00496449
ZFP36L1	0.517115	1.97325e-07	0.00510657
PPP2R1A	0.446492	1.97923e-07	0.00512204
SPOCK2	0.331756	1.98763e-07	0.0051438
TMED9	0.522184	2.0361e-07	0.00526923
MAT2B	0.421345	2.05348e-07	0.00531419
FBRS	0.755625	2.08565e-07	0.00539745
PDE12	1.13724	2.08678e-07	0.00540038
RASAL3	0.582453	2.11136e-07	0.005464
HNRNPF	0.312614	2.1162e-07	0.00547651
FP671120.4	1.5816	2.14692e-07	0.005556
PIH1D1	0.567353	2.18656e-07	0.0056586
AC022217.3	0.920012	2.20429e-07	0.00570449
DDX5	0.207858	2.22766e-07	0.00576496
USPL1	1.03231	2.27662e-07	0.00589166
CISH	1.20658	2.28522e-07	0.00591393
IL27RA	0.607544	2.33535e-07	0.00604364
TECR	0.308158	2.41891e-07	0.00625989
MRPS34	0.484646	2.51664e-07	0.00651281
SIRPG	0.663311	2.52516e-07	0.00653487
POLR2G	0.56605	2.70874e-07	0.00700994
IDH3G	0.632657	2.81545e-07	0.00728609
WDR74	0.584468	2.83856e-07	0.00734592
PSD4	0.979883	2.86329e-07	0.00740991
MIIP	0.79549	2.86876e-07	0.00742406
HDAC10	0.956275	2.88531e-07	0.0074669
CORO7	0.39455	2.90328e-07	0.0075134
VAV3	0.485687	2.94157e-07	0.0076125
SUB1	0.327771	3.05936e-07	0.00791732
CD7	0.46178	3.25949e-07	0.00843524
CD44	0.325022	3.38437e-07	0.00875841
CCDC107	0.409378	3.39425e-07	0.00878398
ENO1	0.39766	3.42455e-07	0.00886239
SLFN5	0.391374	3.43626e-07	0.00889269
MAP2K2	0.475945	3.4637e-07	0.00896371
BUB3	0.446699	3.48415e-07	0.00901662
SDHD	0.577419	3.49711e-07	0.00905018
MYLIP	0.480312	3.53704e-07	0.00915349
EIF4A2	0.382569	3.55836e-07	0.00920868
TRABD	0.448018	3.66965e-07	0.00949668
RHOC	0.924513	3.73851e-07	0.00967488
DYNLRB1	1.3226	3.9533e-07	0.0102307
GBP1	0.816203	4.04634e-07	0.0104715
CALM1	0.254275	4.28715e-07	0.0110947
PI16	0.802442	4.45064e-07	0.0115178
ZBTB2	1.10504	4.4576e-07	0.0115358
CSK	0.346369	4.45796e-07	0.0115368
TRADD	0.473561	4.60235e-07	0.0119104
NINJ2	0.883486	4.64739e-07	0.012027
QTRT1	0.906662	4.79376e-07	0.0124058
LRRC47	0.942038	4.8252e-07	0.0124871
RANBP2	0.3952	4.91165e-07	0.0127109
SPTAN1	0.383387	5.1178e-07	0.0132444
EMC4	0.56226	5.1699e-07	0.0133792
S1PR1	0.506181	5.17614e-07	0.0133953
UBA1	0.6995	5.33402e-07	0.0138039
RNF187	0.601482	5.46726e-07	0.0141487
NHP2	0.488068	5.65519e-07	0.0146351
PHB2	0.377595	5.66732e-07	0.0146665
RPL9	0.23908	5.67315e-07	0.0146815
RNH1	0.451863	5.77906e-07	0.0149556
CARD16	0.380884	5.81347e-07	0.0150447
ITK	0.272113	6.28494e-07	0.0162648
USP4	0.582743	6.37918e-07	0.0165087
PPP1CA	0.361722	6.41783e-07	0.0166087
HLA-E	0.211557	6.57003e-07	0.0170026
BCL9L	0.664915	6.71316e-07	0.017373
FIS1	0.269792	6.72257e-07	0.0173973
SELENOH	0.297413	6.86767e-07	0.0177728
BRK1	0.400817	7.23558e-07	0.018725
POLR1D	0.306952	7.31527e-07	0.0189312
IQGAP1	0.380692	7.48038e-07	0.0193585
TCAF2	0.921749	7.59574e-07	0.019657
SHKBP1	0.422148	7.5962e-07	0.0196582
HLA-F	0.382904	7.70554e-07	0.0199412
APH1A	0.415969	7.89895e-07	0.0204417
BTN3A3	0.68403	7.90795e-07	0.020465
SH3BP5	0.509749	7.9428e-07	0.0205552
RORA	0.254748	8.09926e-07	0.0209601
METAP2	0.438088	8.23531e-07	0.0213122
IRF9	0.464817	8.25048e-07	0.0213514
NUDT4	0.861118	8.38521e-07	0.0217001
NLRC5	0.20837	8.42123e-07	0.0217933
RBMX	0.37451	8.51913e-07	0.0220467
CAPN1	0.695859	8.60896e-07	0.0222791
YWHAH	0.610467	8.77321e-07	0.0227042
TMC6	0.408759	8.83214e-07	0.0228567
MZT2A	0.463391	8.99172e-07	0.0232697
ATF6B	0.565516	9.05363e-07	0.0234299
CHMP4B	0.55609	9.18248e-07	0.0237633
ARHGEF1	0.279709	9.35691e-07	0.0242148
OAT	1.16656	9.42043e-07	0.0243791
NUBP2	0.650652	9.71865e-07	0.0251509
RBX1	0.373989	9.87407e-07	0.0255531
SLC25A38	0.694452	9.87728e-07	0.0255614
PYCR2	0.616006	1.00118e-06	0.0259095
TARDBP	0.70863	1.00466e-06	0.0259996
PSMA7	0.358194	1.00554e-06	0.0260225
SYPL1	0.504974	1.11389e-06	0.0288263
CHRAC1	0.710293	1.11664e-06	0.0288975
RASGRP2	0.371766	1.1306e-06	0.0292588
CTLA4	0.455126	1.14892e-06	0.029733
RNPS1	0.348897	1.15218e-06	0.0298172
ADAR	0.382861	1.20747e-06	0.031248
SHMT2	0.481705	1.21265e-06	0.0313821
FAM89B	1.00455	1.21755e-06	0.031509
VPS29	0.416719	1.22456e-06	0.0316905
SRSF2	0.446723	1.23044e-06	0.0318425
SAMHD1	0.29762	1.24159e-06	0.0321311
PRNP	0.540791	1.24499e-06	0.032219
TXN2	0.804535	1.29099e-06	0.0334096
CST7	0.65233	1.29524e-06	0.0335196
KIAA0040	0.510087	1.29789e-06	0.033588
DDT	0.472553	1.33662e-06	0.0345903
ABTB1	0.422365	1.34113e-06	0.0347072
ICOS	0.58883	1.35829e-06	0.0351512
PEPD	0.797038	1.39164e-06	0.0360142
AP001011.1	0.713235	1.39282e-06	0.0360447
TP53INP1	0.849539	1.4244e-06	0.0368621
MRPS14	0.922894	1.42605e-06	0.0369047
CDIPT	0.654798	1.43096e-06	0.0370319
STX8	0.223628	1.43407e-06	0.0371124
ARRB2	0.456636	1.43656e-06	0.0371767
SEMA4D	0.450742	1.46606e-06	0.0379402
C19orf53	0.331569	1.52475e-06	0.039459
COX17	0.496023	1.55225e-06	0.0401708
EHD1	0.647579	1.59338e-06	0.041235
TMUB1	0.463598	1.59947e-06	0.0413927
METTL9	0.4539	1.63303e-06	0.0422613
MDH2	0.347592	1.64662e-06	0.042613
ECI1	0.833462	1.65654e-06	0.0428697
SDF4	0.453734	1.68745e-06	0.0436695
NUDT2	1.17518	1.69156e-06	0.0437759
PSMB9	0.366466	1.73141e-06	0.0448072
COA6	0.700322	1.74526e-06	0.0451655
NAPA	0.511861	1.75344e-06	0.0453773
TRAPPC1	0.320821	1.75982e-06	0.0455424
AC099063.1	1.8235	1.80919e-06	0.04682
GLG1	0.264057	1.83919e-06	0.0475963
SYTL1	0.3672	1.84692e-06	0.0477964
LDHA	0.375882	1.86234e-06	0.0481955
2009-07-01	0.326288	1.88367e-06	0.0487475
IL16	0.383502	1.89038e-06	0.0489211
CIB1	0.288489	1.9061e-06	0.0493281
RPL37A	0.228831	1.93642e-06	0.0501127
SNRNP70	0.313688	1.973e-06	0.0510594
PSMB10	0.379551	1.98154e-06	0.0512802
ARL4C	0.37899	1.99286e-06	0.0515732
HMCES	0.608352	2.01444e-06	0.0521317
CHMP4A	0.40792	2.05912e-06	0.053288
ANXA7	0.346332	2.06862e-06	0.0535338
SH2D2A	0.632849	2.08757e-06	0.0540243
PSMA5	0.513626	2.13751e-06	0.0553167
ACAT2	0.931789	2.14588e-06	0.0555332
CXCR4	0.413011	2.16268e-06	0.055968
KLHDC3	0.723096	2.19137e-06	0.0567106
NCKAP1L	0.407448	2.25473e-06	0.0583501
OGFR	0.547458	2.25599e-06	0.0583829
SEPTIN1	0.328133	2.33525e-06	0.060434
CBLL1	0.486914	2.3406e-06	0.0605725
NDUFB6	0.45665	2.38057e-06	0.0616068
IGBP1	0.435812	2.44014e-06	0.0631483
ERAP2	0.652532	2.49114e-06	0.0644682
PMVK	0.892267	2.58934e-06	0.0670095
EIF2S3	0.419049	2.60821e-06	0.0674978
EML3	0.624418	2.68905e-06	0.0695899
TOMM20	0.295095	2.69626e-06	0.0697766
DCTN3	0.439551	2.72758e-06	0.0705871
IMPDH2	0.623619	2.7449e-06	0.0710353
FAM117A	0.465294	2.7517e-06	0.0712113
TOP1	0.400902	2.77585e-06	0.0718362
P2RY8	0.278826	2.78249e-06	0.0720081
AC002463.1	1.64248	2.80367e-06	0.0725563
PEF1	0.641204	2.81248e-06	0.0727843
NDUFA5	0.533356	2.82348e-06	0.0730688
MIA2	0.549829	2.86634e-06	0.0741781
TKT	0.338324	2.87858e-06	0.0744947
RPL10A	0.227321	2.92479e-06	0.0756906
POLR2A	0.465825	2.98125e-06	0.0771517
MORC3	0.413826	3.08633e-06	0.0798712
R3HDM4	0.352971	3.18718e-06	0.082481
TUBB	0.382088	3.1909e-06	0.0825774
IMP3	0.411315	3.20481e-06	0.0829372
TRPV2	0.662789	3.25379e-06	0.0842047
TGFB1	0.297771	3.27999e-06	0.084883
SELENOF	0.32055	3.32492e-06	0.0860455
UBL4A	1.10058	3.36534e-06	0.0870917
RAB11A	0.461292	3.3683e-06	0.0871683
EIF3B	0.408813	3.37769e-06	0.0874113
CDKN2D	0.340193	3.38214e-06	0.0875264
PTDSS1	0.468648	3.52872e-06	0.0913198
NDUFB10	0.307938	3.54616e-06	0.0917712
RPS27L	0.440844	3.55695e-06	0.0920502
RTRAF	0.367471	3.61211e-06	0.0934777
TNFRSF18	0.90107	3.65221e-06	0.0945157
SUMO1	0.37106	3.74648e-06	0.0969551
ATP6AP1	0.560648	3.75437e-06	0.0971593
ATP6V0B	0.342148	3.80223e-06	0.0983979
TSPO	0.314786	3.8144e-06	0.0987128
UFM1	0.474917	3.86829e-06	0.100108
EIF4G2	0.339198	3.87003e-06	0.100152
CTBP1	0.400704	3.93987e-06	0.10196
IDS	0.447592	4.04719e-06	0.104737
TMSB10	0.207248	4.08559e-06	0.105731
ADSL	0.492093	4.10141e-06	0.10614
NDUFAF6	0.684753	4.18895e-06	0.108406
HNRNPK	0.275906	4.19592e-06	0.108586
RPRD2	0.530317	4.22019e-06	0.109214
PCED1B	0.332261	4.26515e-06	0.110378
HSPA14.1	1.60754	4.28643e-06	0.110928
BOLA1	1.25833	4.34655e-06	0.112484
NUCKS1	0.322023	4.39197e-06	0.11366
NTMT1	0.861118	4.43285e-06	0.114718
TAGAP	0.328353	4.43552e-06	0.114787
COX7A2L	0.310454	4.44124e-06	0.114935
DEF6	0.345014	4.49383e-06	0.116296
PPP4C	0.352416	4.51469e-06	0.116836
CTSA	0.620551	4.62627e-06	0.119723
SCAMP2	0.346471	4.68289e-06	0.121189
LRRC59	0.740264	4.69407e-06	0.121478
LSP1	0.245116	4.70355e-06	0.121723
MAT2A	0.727367	4.73063e-06	0.122424
DYNLT1	0.399702	4.75629e-06	0.123088
ETFB	0.504974	4.80165e-06	0.124262
ARRDC3	0.521215	4.95071e-06	0.128119
SSBP1	0.339589	4.96569e-06	0.128507
AL627171.2	0.970317	4.96601e-06	0.128515
UQCRH	0.312894	4.97785e-06	0.128822
TBL3	1.25344	5.00148e-06	0.129433
CLTA	0.398214	5.04854e-06	0.130651
FMNL1	0.360584	5.10147e-06	0.132021
AC010894.3	0.982452	5.10897e-06	0.132215
MCF2L2	0.548151	5.11217e-06	0.132298
G3BP1	0.405439	5.16063e-06	0.133552
ORAI1	0.3767	5.16828e-06	0.13375
PTCD3	0.664386	5.17429e-06	0.133906
SH3BP1	0.514252	5.19748e-06	0.134506
EED	0.524083	5.20554e-06	0.134714
PSMB7	0.541238	5.26916e-06	0.136361
IDH3B	0.655417	5.30115e-06	0.137188
SASH3	0.470704	5.42766e-06	0.140462
CCR10	1.28902	5.46387e-06	0.1414
AC004687.1	0.698107	5.52777e-06	0.143053
CASP8	0.372444	5.56265e-06	0.143956
ZFAND5	0.625867	5.58695e-06	0.144585
ESYT1	0.413613	5.70066e-06	0.147527
PLEKHA3	0.662399	5.75539e-06	0.148944
AURKAIP1	0.414884	5.82002e-06	0.150616
SYNE2	0.229248	5.92795e-06	0.153409
TEX14	1.12244	5.99864e-06	0.155239
AIP	0.362306	6.00468e-06	0.155395
WBP2	0.404594	6.05174e-06	0.156613
POLDIP3	0.76175	6.0579e-06	0.156772
DTX3L	0.826902	6.06218e-06	0.156883
ARHGAP30	0.366407	6.13206e-06	0.158692
XAB2	0.663672	6.2436e-06	0.161578
SP110	0.291925	6.29906e-06	0.163013
IFI35	0.732819	6.32352e-06	0.163646
LGALS9	0.698468	6.41493e-06	0.166012
LGALS1	0.575621	6.43381e-06	0.166501
LMBR1	0.424548	6.44185e-06	0.166709
RAP2B	0.784497	6.46775e-06	0.167379
SMAD4	0.463634	6.48914e-06	0.167933
MRPL4	0.519095	6.66187e-06	0.172403
ITGB1BP1	0.479504	6.69266e-06	0.173199
UNC13D	0.686545	6.73597e-06	0.17432
TUBA1C	0.637222	6.74708e-06	0.174608
MRPL16	0.712416	6.78034e-06	0.175468
SREK1IP1	0.687838	6.79655e-06	0.175888
DARS	0.443913	6.99088e-06	0.180917
FOS	-0.76037	7.15671e-06	0.185208
RABIF	0.635905	7.3503e-06	0.190218
DHPS	0.351039	7.35368e-06	0.190306
CISD2	0.610056	7.38849e-06	0.191207
GLRX	0.304167	7.39143e-06	0.191283
ARPC1B	0.293237	7.4204e-06	0.192032
SLC25A12	0.570069	7.4401e-06	0.192542
TRIM5	0.9506	7.47831e-06	0.193531
EIF1AX	0.382064	7.47883e-06	0.193545
ZC2HC1A	0.889315	7.54494e-06	0.195255
HIST1H3D	1.19226	7.74336e-06	0.20039
ITSN2	0.331183	7.81016e-06	0.202119
KDELR2	0.533763	7.83295e-06	0.202709
ZC3HAV1	0.285923	7.86905e-06	0.203643
ATXN2L	0.351709	7.88909e-06	0.204162
BIN2	0.328879	7.9956e-06	0.206918
RNF44	0.44857	8.03055e-06	0.207823
ENOPH1	0.596056	8.03564e-06	0.207954
SARS	0.543271	8.1509e-06	0.210937
TNRC6C-AS1	1.35297	8.15556e-06	0.211058
HSPA1A	0.876943	8.17743e-06	0.211624
AHNAK	0.261699	8.35426e-06	0.2162
TOR1AIP1	0.482852	8.43778e-06	0.218361
STK38	0.301349	8.45112e-06	0.218707
CD4	0.397897	8.50801e-06	0.220179
GLRX5	0.50934	8.55941e-06	0.221509
ARID5A	0.42712	8.55978e-06	0.221519
TRAM1	0.30451	8.68254e-06	0.224696
LAMP1	0.38468	8.68724e-06	0.224817
TMCO1	0.447462	8.68997e-06	0.224888
MRPL58	0.740658	8.70414e-06	0.225255
SERPINB9	0.539477	8.83033e-06	0.22852
POT1	1.29157	8.89088e-06	0.230087
KPNB1	0.323862	8.95969e-06	0.231868
CBWD1	1.6955	9.01093e-06	0.233194
MCM3	0.69206	9.24206e-06	0.239175
ABHD17A	0.374615	9.36346e-06	0.242317
FERMT3	0.405439	9.38681e-06	0.242921
MRS2	1.01762	9.41764e-06	0.243719
PFN1	0.206589	9.42655e-06	0.24395
GUK1	0.295095	9.67689e-06	0.250428
CLIC1	0.318906	9.8131e-06	0.253953
HSF1	0.404447	1.01974e-05	0.263898
ITGB7	0.345398	1.05892e-05	0.274038
DGUOK	0.30553	1.06e-05	0.274317
MAX	0.263768	1.06184e-05	0.274793
SUPT5H	0.402573	1.07834e-05	0.279065
SQSTM1	0.328362	1.07983e-05	0.27945
RNF126	0.333897	1.09343e-05	0.28297
ATP5MG	0.247009	1.09347e-05	0.28298
CDK5RAP3	0.411244	1.10476e-05	0.285901
HPCAL1	0.379847	1.13442e-05	0.293577
RACK1	0.173733	1.14348e-05	0.29592
SLC16A1-AS1	0.653267	1.15358e-05	0.298535
MAF	0.921688	1.15756e-05	0.299565
ARRDC1	0.423033	1.1612e-05	0.300508
PRELID1	0.359226	1.16386e-05	0.301194
ERG28	0.693241	1.17339e-05	0.303663
ITGB2	0.293678	1.17612e-05	0.304368
KAT6A	0.240532	1.1818e-05	0.305838
KIAA2013	0.627146	1.18774e-05	0.307375
FDPS	0.538141	1.1895e-05	0.307831
CIRBP	0.221788	1.21307e-05	0.31393
CPSF6	0.320181	1.22409e-05	0.316782
PTGER2	0.502275	1.23148e-05	0.318694
LPXN	0.37687	1.24612e-05	0.322484
GBP2	0.408339	1.28187e-05	0.331735
BCAP31	0.274522	1.29073e-05	0.334027
DDX18	0.324799	1.2942e-05	0.334927
GGCT	1.00747	1.29658e-05	0.335542
SRSF1	0.471103	1.3053e-05	0.337798
MRPL33	0.3246	1.30661e-05	0.338136
CARD11	0.376307	1.30776e-05	0.338435
BRD2	0.368436	1.30892e-05	0.338736
LRWD1	2.06569	1.33413e-05	0.34526
AFF1	0.281302	1.36046e-05	0.352073
SFXN3	0.972626	1.37073e-05	0.354731
PFKL	0.456728	1.37879e-05	0.356817
CNN2	0.328401	1.38553e-05	0.358562
UQCRC2	0.336975	1.39435e-05	0.360845
RUNX3	0.403033	1.40738e-05	0.364215
B4GALT3	0.534023	1.41433e-05	0.366013
BCAT2	1.16102	1.42015e-05	0.36752
LPAR6	0.464182	1.42231e-05	0.36808
MRPL38	0.463154	1.42396e-05	0.368507
CCNH	0.338445	1.42705e-05	0.369307
RPS29	0.29378	1.44268e-05	0.373351
TUBB4B	0.61522	1.44438e-05	0.37379
PRKX	0.460275	1.44441e-05	0.3738
RAC1	0.336781	1.45259e-05	0.375916
ELK4	0.34428	1.45511e-05	0.376568
PRKCSH	0.512449	1.45867e-05	0.37749
CAP1	0.351552	1.46287e-05	0.378575
NDUFS8	0.408423	1.47781e-05	0.382443
PSMA3	0.423762	1.49025e-05	0.385662
RBIS	0.345212	1.49793e-05	0.387649
PA2G4	0.326076	1.5036e-05	0.389118
PIK3R5	0.140707	1.51096e-05	0.391021
AP3S1	0.47563	1.52435e-05	0.394486
NUP107	0.576057	1.54611e-05	0.400118
LY6E	0.266462	1.54822e-05	0.400664
GOLGA8B	0.464393	1.55059e-05	0.401276
RNF213	0.237055	1.56416e-05	0.40479
HELZ2	1.28258	1.57467e-05	0.407508
C7orf50	0.493386	1.57491e-05	0.407571
BST2	0.28071	1.62664e-05	0.420958
MKNK2	0.424054	1.63486e-05	0.423086
SARM1	1.1231	1.63824e-05	0.423961
IP6K2	0.519095	1.63927e-05	0.424226
NOL7	0.327436	1.64326e-05	0.425258
NBR1	0.500313	1.64353e-05	0.425329
HAGH	0.526348	1.66896e-05	0.431911
GCH1	0.629032	1.67877e-05	0.434449
YY1	0.319666	1.6902e-05	0.437408
DMWD	1.20689	1.69445e-05	0.438507
MED16	0.529969	1.71303e-05	0.443315
RAB11B	0.291358	1.71365e-05	0.443476
CAMLG	0.419244	1.71483e-05	0.44378
CIAO1	0.641204	1.72791e-05	0.447166
ATP5F1E	0.240182	1.74448e-05	0.451453
CLTB	0.362456	1.76176e-05	0.455925
DYNLL1	0.363246	1.76426e-05	0.456572
PFKP	0.446081	1.77799e-05	0.460127
CAPZA1	0.309634	1.77983e-05	0.460602
PPP6R1	0.472553	1.78416e-05	0.461723
PRF1	0.750307	1.78745e-05	0.462573
CEP57	0.321076	1.79635e-05	0.464877
TSC22D2	0.958615	1.79924e-05	0.465626
PPP1R3E	1.11851	1.80384e-05	0.466816
CCL28	0.813097	1.80721e-05	0.467688
UBASH3A	0.600604	1.82155e-05	0.4714
METTL26	0.324899	1.8307e-05	0.473767
LMF2	0.517465	1.85803e-05	0.480838
CTDSP1	0.361547	1.86498e-05	0.482638
RILPL2	0.497047	1.87402e-05	0.484977
UNC45A	0.774962	1.87659e-05	0.485643
HIST1H2BN	1.1279	1.87676e-05	0.485688
FAM50A	0.566207	1.87769e-05	0.485926
PTPN6	0.350128	1.88157e-05	0.486932
EDF1	0.270915	1.91263e-05	0.49497
CRYBG1	0.278204	1.91342e-05	0.495175
PSMB4	0.444884	1.91861e-05	0.496518
PAG1	0.229444	1.91979e-05	0.496823
UPF3A	0.39967	1.93643e-05	0.501129
RPN1	0.344152	1.9478e-05	0.504072
RARA	0.637612	1.95171e-05	0.505084
TMEM243	0.409114	1.96365e-05	0.508172
SS18	0.680786	2.00274e-05	0.51829
PSMC3	0.492374	2.02713e-05	0.524601
GNB2	0.26463	2.06702e-05	0.534924
MCRS1	0.69206	2.06968e-05	0.535612
SOD2	0.46117	2.0801e-05	0.53831
BNIP2	0.293042	2.09426e-05	0.541973
ARF6	0.292057	2.09711e-05	0.542712
MESD	0.476243	2.11476e-05	0.54728
SPN	0.393466	2.12309e-05	0.549435
IFNAR2	0.34508	2.1765e-05	0.563256
PNRC2	0.338324	2.17762e-05	0.563545
DYNLL2	0.486662	2.19188e-05	0.567236
GET3	0.557442	2.20092e-05	0.569577
RRS1	1.09253	2.20414e-05	0.570409
TRAF1	0.384281	2.22741e-05	0.576431
CBLB	0.287772	2.23875e-05	0.579366
ACD	0.634153	2.2439e-05	0.5807
NUDT22	0.517465	2.25464e-05	0.583477
RCAN3AS	0.649364	2.27454e-05	0.588629
SEC31A	0.340344	2.27758e-05	0.589415
DSTN	0.4005	2.29981e-05	0.595168
SLC3A2	0.348494	2.30426e-05	0.596318
CHCHD2	0.253023	2.30775e-05	0.597223
CALM3	0.292366	2.31273e-05	0.598511
ARHGDIA	0.300689	2.35263e-05	0.608838
SETX	0.359455	2.35646e-05	0.609829
ZNF207	0.296226	2.36525e-05	0.612104
ALKBH6	0.851425	2.37615e-05	0.614923
HDAC1	0.317924	2.38912e-05	0.618281
GTPBP3	1.51865	2.38988e-05	0.618477
GIMAP1	0.356813	2.39291e-05	0.619261
ADSS	0.461412	2.41444e-05	0.624834
AC079781.5	0.389664	2.42677e-05	0.628023
GNAI3	0.482607	2.43839e-05	0.631031
MPI	0.672431	2.44348e-05	0.632347
PGK1	0.269486	2.45396e-05	0.635061
ARF1	0.271089	2.45414e-05	0.635108
HSPA8	0.249334	2.45756e-05	0.635991
TSEN34	0.832549	2.47659e-05	0.640917
TMEM154	0.555223	2.48886e-05	0.644093
USP11	0.564609	2.50637e-05	0.648623
PSMC5	0.355334	2.51201e-05	0.650082
REEP5	0.357989	2.52685e-05	0.653924
POLR2E	0.34691	2.52914e-05	0.654517
NDUFS7	0.285692	2.53403e-05	0.655783
ZRSR2	0.615157	2.53653e-05	0.656428
MTDH	0.233393	2.55108e-05	0.660194
RBCK1	0.401352	2.55335e-05	0.660781
SRRM2	0.242717	2.55472e-05	0.661136
GRAMD1A	0.313157	2.56245e-05	0.663136
ZMAT3	0.811077	2.56693e-05	0.664296
TIMM10B	0.768009	2.58198e-05	0.66819
REV3L	0.430356	2.60048e-05	0.672977
ZNF414	0.535348	2.60084e-05	0.673071
ZBP1	0.874529	2.64093e-05	0.683446
2019-07-01	0.297982	2.6461e-05	0.684784
SMARCA5	0.400277	2.68042e-05	0.693665
C5orf56	0.426138	2.69079e-05	0.69635
NT5C2	0.603622	2.69538e-05	0.697539
ZYX	0.36809	2.71242e-05	0.701947
TM2D1	0.485929	2.7287e-05	0.706161
ARHGAP9	0.343869	2.729e-05	0.706237
UBA7	0.717635	2.74539e-05	0.71048
GNG2	0.232241	2.74608e-05	0.710657
TCIRG1	0.4502	2.79064e-05	0.72219
ACAA1	0.492374	2.79767e-05	0.724008
EIF5	0.28365	2.80161e-05	0.725029
FBXO7	0.447676	2.81148e-05	0.727583
CPA5	0.866862	2.84257e-05	0.735629
S100A6	0.232111	2.85014e-05	0.737587
RANBP1	0.388988	2.87414e-05	0.743797
MYC	0.446427	2.8817e-05	0.745756
NAE1	0.492215	2.88232e-05	0.745915
SLC7A5	0.77955	2.88292e-05	0.74607
CIAO2A	0.546228	2.91764e-05	0.755057
TMEM50B	0.515028	2.92118e-05	0.755973
SRI	0.288328	2.97458e-05	0.769793
GABPB1-AS1	0.572752	2.98303e-05	0.771979
TLN1	0.279908	3.02313e-05	0.782355
SET	0.257195	3.05484e-05	0.790563
AC068587.4	1.23668	3.06265e-05	0.792583
ILK	0.369287	3.10867e-05	0.804492
NUTF2	0.329078	3.12992e-05	0.809991
ADRM1	0.23285	3.14052e-05	0.812734
SP140	0.479883	3.14701e-05	0.814415
KPNA5	0.489972	3.16681e-05	0.81954
PPA1	0.365081	3.17347e-05	0.821262
SF3B5	0.259889	3.20086e-05	0.828351
SHFL	0.345318	3.22659e-05	0.835009
MMUT	1.12165	3.23387e-05	0.836892
PRDX6	0.289961	3.24469e-05	0.839694
EMC10	0.485609	3.25076e-05	0.841264
CARMIL2	0.761406	3.26293e-05	0.844414
KAT5	0.995676	3.2732e-05	0.847071
PCED1B-AS1	0.250747	3.28154e-05	0.849229
PSMG2	0.335377	3.298e-05	0.85349
MAP4K1	0.566248	3.31095e-05	0.85684
MALT1	0.326515	3.36704e-05	0.871357
MED25	0.72442	3.37297e-05	0.872892
IDI1	0.480247	3.39698e-05	0.879105
VAMP2	0.222173	3.41762e-05	0.884446
STX11	0.861118	3.43222e-05	0.888224
SDHC	0.378251	3.43773e-05	0.88965
PITHD1	0.396561	3.47014e-05	0.898038
PSMD11	0.575364	3.515e-05	0.909646
CNBP	0.217091	3.52143e-05	0.91131
ZNF101	0.387001	3.52906e-05	0.913286
TACC1	0.487696	3.55936e-05	0.921127
RLIM	0.588303	3.5681e-05	0.923389
VPS16	1.03452	3.56859e-05	0.923515
SNRPB	0.326285	3.57056e-05	0.924026
RAVER1	0.94134	3.58057e-05	0.926617
MYO1F	0.400951	3.58436e-05	0.927597
RAB29	0.622916	3.67557e-05	0.9512
MARCH9	0.516848	3.70299e-05	0.958296
AHCYL1	0.730041	3.72331e-05	0.963556
THAP3	1.48971	3.73551e-05	0.966712
TSPAN5	0.125419	3.77118e-05	0.975943
STAG1	0.13524	3.77345e-05	0.976531
PMAIP1	0.564712	3.81638e-05	0.98764
ZNF598	1.19587	3.85169e-05	0.996778
PLEC	0.49102	3.87101e-05	1
INPP5K	0.492374	3.91203e-05	1
ZNF581	0.680546	3.93501e-05	1
ARFIP2	1.02099	3.94381e-05	1
RAB7A	0.309994	3.94452e-05	1
CASP1	0.593511	3.96506e-05	1
MAP2K3	0.675645	3.99718e-05	1
SERTAD2	0.677035	4.00351e-05	1
RALY	0.211037	4.02697e-05	1
FAM32A	0.581174	4.02982e-05	1
CRTC2	0.541901	4.07382e-05	1
MTHFD2	0.628846	4.07551e-05	1
TMEM219	0.206471	4.09281e-05	1
ATP5IF1	0.252848	4.10391e-05	1
PPWD1	0.415337	4.12026e-05	1
HCLS1	0.269797	4.17495e-05	1
SOCS3	0.768009	4.2062e-05	1
STX10	0.485609	4.23296e-05	1
METTL23	0.400372	4.2423e-05	1
ZKSCAN1	0.610795	4.25292e-05	1
CALM2	0.275134	4.28085e-05	1
WASHC5	0.776571	4.29104e-05	1
EMC3	0.440844	4.29866e-05	1
CNIH1	0.383511	4.32107e-05	1
ATP5MD	0.167279	4.40342e-05	1
SAMM50	0.761667	4.44684e-05	1
CGGBP1	0.280894	4.45066e-05	1
MAP4	0.370793	4.45123e-05	1
PTPN4	0.248365	4.47132e-05	1
DESI1	0.783439	4.49081e-05	1
MIR3142HG	0.865306	4.51505e-05	1
POP4	0.697619	4.52665e-05	1
MAD1L1	0.242188	4.52984e-05	1
COPB1	0.43294	4.58356e-05	1
NDUFA2	0.329532	4.58756e-05	1
LDOC1	1.37373	4.672e-05	1
AC013652.1	0.657886	4.71447e-05	1
HAUS4	0.759835	4.73107e-05	1
KANSL1-AS1	-1.10646	4.73369e-05	1
APOBEC3G	0.731667	4.82263e-05	1
TGFBR2	0.389207	4.82367e-05	1
PTGER4	0.880119	4.82393e-05	1
STK25	0.536156	4.8541e-05	1
BTBD11	1.35297	4.86567e-05	1
ESYT2	0.242391	4.88327e-05	1
TBRG1	0.335049	4.96162e-05	1
MYADM	0.681297	5.00383e-05	1
RHOF	0.386242	5.00672e-05	1
APRT	0.224257	5.04997e-05	1
U2AF1L4	0.540598	5.07321e-05	1
ALDH16A1	0.758731	5.07483e-05	1
UBE2A	0.484	5.10196e-05	1
BSDC1	0.536156	5.12477e-05	1
SLC25A32	0.561558	5.2022e-05	1
GLB1	0.488982	5.21266e-05	1
MIF	0.220434	5.21658e-05	1
FAM241A	0.696818	5.22002e-05	1
TIAM1	0.362713	5.24175e-05	1
VCPIP1	0.584409	5.26844e-05	1
UBR7	1.02258	5.27574e-05	1
CNPY2	0.364987	5.27987e-05	1
AC073111.4	0.848627	5.33598e-05	1
AUP1	0.248507	5.35733e-05	1
FAM162A	0.416618	5.36077e-05	1
RAPGEF6	0.267216	5.36338e-05	1
VPS33A	0.668473	5.44993e-05	1
NSUN5	0.571818	5.4579e-05	1
ERO1A	0.452507	5.47343e-05	1
ZNF800	0.274809	5.47393e-05	1
EEF1D	0.1759	5.56167e-05	1
RNF149	0.202709	5.59228e-05	1
SS18L2	0.398059	5.61034e-05	1
HDAC7	0.506743	5.63707e-05	1
HECTD1	0.429686	5.63824e-05	1
FTSJ1	0.620452	5.63932e-05	1
ATP11B	0.335243	5.6987e-05	1
BX284668.6	1.88349	5.70173e-05	1
RSAD1	0.523275	5.75579e-05	1
POLR2I	0.364987	5.75613e-05	1
CDC42SE1	0.244192	5.79077e-05	1
ARHGAP1	0.598084	5.79926e-05	1
PQBP1	0.309876	5.81108e-05	1
RPS6KA4	0.896333	5.81799e-05	1
LINC00174	0.70242	5.82119e-05	1
SLC38A10	0.55609	5.86185e-05	1
AC004556.3	4.13724	5.88981e-05	1
NDRG1	0.612251	5.89203e-05	1
NOC2L	0.712156	5.92378e-05	1
TADA3	0.419807	5.93568e-05	1
RSBN1	0.276975	5.9423e-05	1
PAXX	0.338905	6.11101e-05	1
ZNF611	0.558086	6.16752e-05	1
SNX15	0.732603	6.17999e-05	1
FBLN7	0.796864	6.25113e-05	1
PPP1R35	0.436165	6.27047e-05	1
ARL2BP	0.417512	6.28746e-05	1
PSME2	0.2931	6.30606e-05	1
FNTA	0.271731	6.33004e-05	1
ARL6IP5	0.211288	6.34828e-05	1
ZNRD1	0.532792	6.37471e-05	1
HMGN1	0.298335	6.419e-05	1
IL7	0.927789	6.50477e-05	1
H2AFZ	0.252394	6.5082e-05	1
CERNA1	1.37569	6.52557e-05	1
BAZ2A	0.396351	6.54668e-05	1
SRSF8	0.460275	6.54712e-05	1
ZNF699	0.777993	6.56803e-05	1
PRPF8	0.390974	6.5978e-05	1
LCP2	0.263877	6.64508e-05	1
ELP2	0.512548	6.66702e-05	1
SNX20	0.358896	6.68491e-05	1
ACTR2	0.256824	6.71168e-05	1
RAD23B	0.401581	6.71181e-05	1
MFF	0.336343	6.71784e-05	1
AC016074.2	0.595172	6.74378e-05	1
SIVA1	0.373533	6.74768e-05	1
MPC1	0.477229	6.83879e-05	1
MAEA	0.526588	6.91707e-05	1
ANAPC11	0.296657	6.92824e-05	1
PFDN4	0.433421	6.92958e-05	1
SUSD3	0.345929	6.99424e-05	1
CDKN1B	0.184069	6.99852e-05	1
PIN1	0.310694	7.04622e-05	1
SMARCE1	0.270103	7.04752e-05	1
CHURC1	0.279598	7.14078e-05	1
CD320	0.42622	7.1776e-05	1
AC058791.1	1.23035	7.20206e-05	1
GORASP2	0.3301	7.22701e-05	1
MRPS18B	0.408681	7.24321e-05	1
GTF3A	0.268598	7.31568e-05	1
NDFIP1	0.26884	7.32824e-05	1
TAOK3	0.279986	7.34135e-05	1
MRPL54	0.327289	7.47095e-05	1
OXA1L	0.291639	7.47304e-05	1
SOAT1	0.565903	7.49948e-05	1
XRCC6	0.261645	7.53117e-05	1
RPIA	0.45688	7.56723e-05	1
HIST1H4C	0.284584	7.64387e-05	1
MFHAS1	0.647715	7.67931e-05	1
DUS3L	0.747545	7.7283e-05	1
PREB	0.75133	7.73848e-05	1
SIPA1L1	0.241038	7.76344e-05	1
SRM	0.389497	7.79843e-05	1
AMBRA1	0.339551	7.86822e-05	1
SF3B6	0.284132	7.88241e-05	1
NUP37	0.805977	7.90682e-05	1
COQ4	0.615362	7.91808e-05	1
STARD7	0.451863	7.9467e-05	1
KLF6	0.200324	7.98086e-05	1
COMMD9	0.656116	8.01408e-05	1
ZNFX1	0.459614	8.02801e-05	1
ZNF83	0.549067	8.14816e-05	1
CCT5	0.351169	8.21474e-05	1
MED1	0.68374	8.23847e-05	1
LINC00486	0.594361	8.24452e-05	1
WRAP53	1.5565	8.24831e-05	1
POM121C	0.665109	8.25225e-05	1
NUDT21	0.512548	8.29108e-05	1
CCDC97	0.876385	8.34499e-05	1
EBNA1BP2	0.698746	8.34719e-05	1
AP3S2	0.943376	8.39298e-05	1
CD82	0.465161	8.46196e-05	1
CCND2	0.383345	8.48172e-05	1
RPL22	-0.194593	8.51531e-05	1
C14orf119	0.661587	8.60671e-05	1
ETNK1	0.401412	8.64974e-05	1
GMPR2	0.678372	8.65135e-05	1
PLD3	0.589672	8.66151e-05	1
SGTB	0.289411	8.70479e-05	1
ZNF592	0.588685	8.74909e-05	1
ATR	0.419244	8.75386e-05	1
MAZ	0.428623	8.77774e-05	1
SYT11	0.881538	8.7794e-05	1
CMTM3	0.410647	8.85088e-05	1
TXNL4A	0.173973	8.8577e-05	1
PHF1	0.225551	8.86687e-05	1
ATP5MC3	0.220677	9.10635e-05	1
BCKDK	1.00617	9.17268e-05	1
VPS51	0.374424	9.18195e-05	1
SUMF2	0.33098	9.20628e-05	1
PTRHD1	0.591131	9.22256e-05	1
AKIRIN2	0.409682	9.2244e-05	1
SUPT4H1	0.323157	9.3799e-05	1
HNRNPH2	0.333289	9.39812e-05	1
PRKAG1	0.74213	9.40561e-05	1
RNF220	0.394375	9.4294e-05	1
TENT5C	0.414091	9.48515e-05	1
SFT2D1	0.491355	9.49514e-05	1
MICAL1	0.617033	9.51202e-05	1
GLCCI1	0.234334	9.5207e-05	1
CNPPD1	0.369459	9.56272e-05	1
STOML2	0.438303	9.56618e-05	1
STIP1	0.468023	9.61237e-05	1
COA4	0.694692	9.65789e-05	1
MDGA1	2.13058	9.66087e-05	1
AL441992.1	1.34532	9.66347e-05	1
ASH1L	0.172977	9.69155e-05	1
IVNS1ABP	0.519696	9.71721e-05	1
PLEKHJ1	0.356783	9.82547e-05	1
ZFC3H1	0.227311	9.84331e-05	1
C1QBP	0.281562	0.000100192	1
BLCAP	0.491997	0.000101212	1
PSMD7	0.271102	0.000101225	1
AP5S1	1.35297	0.000101799	1
DNPEP	0.589956	0.000102115	1
SSNA1	0.258995	0.000102331	1
RAD23A	0.253799	0.000102351	1
MADD	0.645525	0.000102566	1
COPS6	0.356694	0.000102688	1
MRPS2	0.631804	0.000102825	1
LYPLA1	0.45424	0.000103712	1
M6PR	0.246174	0.000104069	1
TRNAU1AP	0.664698	0.000104235	1
BSG	0.316509	0.00010455	1
TRIM4	0.541238	0.000104877	1
EID1	0.271822	0.000104886	1
CSNK1D	0.451152	0.000104995	1
FBXW5	0.333988	0.00010503	1
GNG5	0.184645	0.000105244	1
VPS26A	0.454643	0.000106921	1
IKBKE	0.521139	0.000107102	1
GLUD1	0.296788	0.000107345	1
RPL21	0.185392	0.00010751	1
GNL1	0.522184	0.000107879	1
PHPT1	0.53097	0.000108401	1
ERN1	0.555015	0.000108909	1
APEX1	0.396351	0.000109072	1
POLD4	0.32055	0.000109449	1
CCDC18-AS1	0.300086	0.000109779	1
IFFO2	0.719099	0.000109845	1
PARP10	0.559314	0.000109891	1
SETD1B	0.584009	0.000110189	1
PLPBP	0.607932	0.000110469	1
PSMC4	0.438303	0.000110594	1
MTFP1	0.861118	0.0001106	1
FUT7	0.805977	0.000111279	1
MAST3	0.71506	0.000111841	1
PGM3	1.29852	0.000111871	1
ATP5MPL	0.298523	0.000114363	1
HNRNPD	0.292099	0.000114922	1
MPC2	0.391154	0.000114943	1
ZPR1	0.648339	0.00011577	1
ZFAND2B	0.512482	0.000115831	1
JUND	-0.251958	0.000115883	1
ATP2B4	0.328477	0.000116463	1
ISCU	0.246912	0.000116566	1
LRRC57	0.874924	0.0001171	1
HLA-DRB1	0.448893	0.000117312	1
MTM1	0.493919	0.000118113	1
BTF3	0.184562	0.000118175	1
ZFAND3	0.222448	0.000119921	1
H2AFX	1.15134	0.000120765	1
LENG8	0.294624	0.000121138	1
TAF1D	0.365571	0.000121654	1
RRP36	0.53733	0.000122235	1
SOD1	0.204471	0.000122867	1
NELFE	0.651599	0.000122971	1
PITPNM1	0.804535	0.000123462	1
ZNF445	1.03347	0.000124067	1
TUBA1A	0.348679	0.000124138	1
CHKB	0.319443	0.000124636	1
OST4	0.226476	0.000125098	1
MAGED2	0.536113	0.000125435	1
TMEM258	0.296126	0.000125668	1
NMRAL1	0.58101	0.000126473	1
SLC25A29	1.26551	0.000127576	1
DCAF10	0.496023	0.000127749	1
VAMP8	0.275305	0.000127921	1
DAXX	0.446081	0.000128088	1
CDK17	0.381552	0.000128957	1
ALDH9A1	0.56365	0.000131081	1
GAPDH	0.191757	0.000131353	1
SLC35E1	0.940476	0.000131372	1
SMIM30	1.18305	0.000131861	1
PLEKHB2	0.557242	0.000131907	1
S100A9	1.63235	0.000132359	1
NAA60	0.696456	0.000132606	1
TMEM63A	0.328987	0.00013287	1
NR4A2	0.457669	0.000133244	1
HPGD	0.637992	0.000133847	1
PPM1G	0.328534	0.000134232	1
CKLF	0.252339	0.00013445	1
ABI1	0.243548	0.000134564	1
CCDC152	1.8711	0.000134836	1
ZCCHC8	0.74725	0.00013524	1
SLC38A5	1.10905	0.000136105	1
DIABLO	0.861118	0.000137751	1
ATP5MC1	0.32055	0.00013791	1
COA3	0.620452	0.00013836	1
RBM38	0.271034	0.00013891	1
TMEM42	1.05341	0.00013997	1
TRAPPC3	0.439145	0.000140076	1
WDR6	0.527381	0.000141164	1
RNF166	0.36525	0.000141759	1
VDAC2	0.362057	0.00014208	1
SMIM26	0.265215	0.000143605	1
SDR39U1	0.373269	0.000144361	1
PDLIM2	0.329671	0.000144895	1
DNASE2	0.803198	0.000145277	1
IL12RB1	0.788187	0.000146815	1
CAPN2	0.224224	0.000147007	1
SLC66A2	0.742918	0.000147021	1
FASTK	0.501729	0.000147227	1
ITPA	0.440844	0.000147867	1
ALDH18A1	0.996633	0.000148132	1
GTF3C5	0.759971	0.000148649	1
POLR2B	0.480247	0.000148998	1
BTBD1	0.542127	0.00014906	1
BABAM1	0.326882	0.000149289	1
GTF2F2	0.762772	0.000149775	1
GHITM	0.245691	0.00014995	1
IBTK	0.47468	0.000151043	1
AATF	0.319081	0.000152083	1
ELF4	0.637078	0.000152739	1
TMEM9B	0.3898	0.000155146	1
PSMB3	0.272502	0.000155676	1
AC010642.2	1.00408	0.000155682	1
MALSU1	0.607544	0.000158263	1
FGD3	0.244096	0.00015845	1
PANK2	0.356195	0.000158894	1
FAAP100	1.41751	0.000159375	1
HMOX2	0.258439	0.000160534	1
TMEM192	0.787908	0.000161945	1
EIF4EBP2	0.344428	0.000162368	1
PAM16	0.517742	0.000162882	1
AC004889.1	1.41571	0.000163261	1
ITM2B	0.151679	0.000164162	1
TASOR	0.271428	0.000164428	1
DUSP12	0.500905	0.000165155	1
CNDP2	0.543928	0.000165162	1
COMMD2	0.499813	0.00016732	1
TIMM13	0.437288	0.00016771	1
C12orf75	0.383959	0.000167749	1
PRKAR1A	0.659195	0.000167753	1
LINC00954	1.11716	0.000167825	1
SPAG1	1.79186	0.000170613	1
ZBTB38	0.317739	0.000171792	1
AMDHD2	0.984142	0.000172094	1
WDR48	0.388795	0.000172194	1
CXCR3	0.671793	0.00017291	1
MYBBP1A	0.810134	0.000173425	1
PIGS	0.742918	0.000173786	1
SLAMF1	0.447749	0.000174955	1
CREM	0.487901	0.000175015	1
MRPL24	0.645673	0.000175272	1
YIPF2	1.08351	0.000175371	1
CTSH	1.63051	0.000176326	1
DDX46	0.246449	0.000176797	1
LINC00513	0.742918	0.000177223	1
SYNE1	0.436921	0.000177666	1
COASY	0.646447	0.000178522	1
SGSM2	1.01445	0.000179375	1
SNX9	0.42926	0.000179708	1
UPF1	0.672702	0.000180555	1
AL138963.4	0.398214	0.00018102	1
UBL3	0.313522	0.000181473	1
AL162253.2	1.27926	0.000182156	1
REX1BD	0.151614	0.000182163	1
GOLGA8A	0.532631	0.000182505	1
NT5C	0.326268	0.00018285	1
NFATC2IP	0.305806	0.000183484	1
KIAA0930	1.53097	0.00018392	1
TIMM50	0.531941	0.000184188	1
DENND2D	0.406571	0.00018455	1
MAL	0.257793	0.000184933	1
FBH1	0.484049	0.00018509	1
CREBZF	0.336959	0.000185103	1
PTPMT1	0.720074	0.000188302	1
RAB4B	0.494444	0.000188342	1
AKTIP	0.599942	0.000190025	1
VPS72	0.580382	0.000190488	1
SKIV2L	0.937934	0.000190526	1
GALM	0.343511	0.00019127	1
SNHG1	0.504974	0.000191425	1
PHF20	0.245331	0.000192128	1
CTSD	0.230906	0.000192157	1
DDX49	0.876385	0.000194247	1
RNF167	0.289355	0.000195767	1
GPR68	1.07613	0.000196463	1
RCBTB2	0.611381	0.00019674	1
PRKRA	0.55133	0.000197871	1
APOL3	0.526588	0.000198646	1
SMARCC1	0.267234	0.000200843	1
JAML	0.438479	0.00020085	1
MAML1	0.546345	0.000201309	1
TTC39C-AS1	0.738261	0.000201344	1
RCAN3	0.229997	0.00020355	1
COG5	0.36217	0.000204707	1
UBAP2	0.568071	0.000206601	1
AGTRAP	0.558913	0.000206751	1
KDM2A	0.284268	0.000207814	1
OPA1	0.368206	0.000207911	1
RCHY1	0.835123	0.000208731	1
HIST1H2BK	1.08487	0.000209919	1
DNAJA2	0.367213	0.000210266	1
MRPL13	0.671147	0.000211638	1
CCNDBP1	0.253665	0.000212541	1
AAAS	0.899253	0.000212689	1
PCSK7	0.306943	0.000213402	1
GTF2H5	0.624752	0.000213516	1
SCFD1	0.141226	0.000213729	1
SIAH2	0.360964	0.000213795	1
KDM5A	0.26231	0.000214566	1
CHD2	0.138324	0.000215776	1
WNK1	0.121646	0.000216486	1
RTP4	1.16167	0.000217127	1
RIN3	0.281845	0.000217538	1
PRORP	0.374296	0.000218384	1
DNAJB14	0.362654	0.000219117	1
SNRNP200	0.284245	0.000219889	1
GTF2IRD2B	0.87937	0.000220636	1
BRMS1	0.463855	0.0002207	1
LIMK2	0.504974	0.000221523	1
RTF1	0.305358	0.000221643	1
RBM5	0.614658	0.000221831	1
PTOV1	0.469927	0.000222846	1
RPS4X	0.162096	0.000224092	1
KLHDC7B	0.861118	0.000224722	1
TRAF3IP3	0.240578	0.000224964	1
ARPC5L	0.360174	0.000225702	1
SDCBP	0.352366	0.000226271	1
TPM4	0.333514	0.000226504	1
QRICH1	0.493149	0.000228132	1
DCP2	0.24479	0.000229203	1
PDCD6IP	0.434703	0.000229327	1
UBXN7	0.426749	0.000229458	1
MTR	0.353631	0.000229731	1
SNU13	0.222426	0.000229965	1
EPM2AIP1	0.580923	0.000230364	1
PRR12	0.847443	0.000230707	1
TRG-AS1	0.724616	0.000230725	1
C3orf38	0.746947	0.000231217	1
SGSM3	0.695859	0.000231477	1
ATP2B1-AS1	0.42778	0.000231933	1
MAP4K2	0.412678	0.000232061	1
DYNC1H1	0.323909	0.000232555	1
SH2D3C	0.595909	0.000234465	1
AAMP	0.38468	0.000234548	1
UFD1	0.388576	0.000235025	1
AP5Z1	0.496546	0.000235983	1
RORA-AS1	0.54499	0.000237036	1
TMEM216	1.01799	0.000237054	1
RABEP1	0.373652	0.000237245	1
IL2RB	0.440002	0.000238444	1
RRAGA	0.38195	0.000238896	1
ARSA	0.625756	0.000240819	1
ZNF786	1.13301	0.000240942	1
ESD	0.32402	0.000241474	1
AC006064.4	1.37944	0.000243164	1
COX11	0.654915	0.000243206	1
ST6GALNAC4	0.93028	0.000244273	1
ZNHIT3	0.283847	0.000244716	1
MIF4GD	0.490899	0.000245469	1
CDK5RAP1	0.798223	0.000248226	1
DBI	0.226059	0.00024906	1
ZC3H15	0.257047	0.000250671	1
CIAO2B	0.32055	0.000251774	1
TNPO1	0.424864	0.000252761	1
TRMT1	0.317212	0.000252935	1
RAB10	0.298039	0.000253205	1
TRMO	0.488459	0.000253937	1
PEX16	0.444244	0.000253983	1
AC108134.3	1.05299	0.000255027	1
MAP7D1	0.273649	0.000255425	1
ZDHHC24	0.571743	0.000255866	1
BAG1	0.401311	0.000257314	1
SIT1	0.413262	0.000258353	1
LMNA	0.465685	0.000260942	1
LTA4H	0.360131	0.000260962	1
CKS2	1.39936	0.000261377	1
ISCA1	0.385793	0.000261619	1
CHST7	0.642478	0.000262256	1
TIFA	0.704162	0.000263284	1
CCND3	0.147604	0.000264559	1
R3HCC1L	0.518489	0.000264884	1
INO80	0.350832	0.000265659	1
INTS11	0.305903	0.000265912	1
SH3GLB2	0.57671	0.000267875	1
SLU7	0.389826	0.000268498	1
DHRSX	0.403734	0.000269102	1
MFGE8	0.543449	0.000269259	1
BANF1	0.322546	0.000269262	1
SKAP2	0.611504	0.000270075	1
CUL9	0.700105	0.000270826	1
ASB16-AS1	0.916653	0.000270967	1
SLC39A3	0.907939	0.00027147	1
TBC1D17	0.558086	0.000273523	1
IGFLR1	0.328681	0.000274988	1
MED29	0.513436	0.000276001	1
AC025181.2	3.88349	0.000277294	1
FAM193B	0.595645	0.00027742	1
COX4I1	0.149838	0.000277687	1
ADPRHL2	0.458681	0.000278543	1
P4HB	0.252797	0.00027936	1
POMP	0.244447	0.00028032	1
PARP12	0.336756	0.000282061	1
MRPL12	0.677811	0.000283525	1
BABAM2	0.274789	0.000284015	1
APTX	0.491169	0.000284895	1
CD3D	0.215323	0.000286445	1
ATP1B3	0.624363	0.000287388	1
METTL5	0.39749	0.000287686	1
PTP4A2	0.242312	0.000288215	1
TMEM199	0.950873	0.000289159	1
VKORC1	0.355362	0.000289727	1
XRCC5	0.217194	0.000290679	1
MYCBP2-AS1	0.990401	0.000291933	1
PDAP1	0.280587	0.0002925	1
AP2M1	0.170173	0.000293137	1
ZNF394	0.375691	0.000293188	1
SSR4	0.208357	0.000294141	1
PYM1	0.376727	0.000294232	1
PLCG1	0.435754	0.000296763	1
S100A11	0.348843	0.000297509	1
MBOAT7	0.805977	0.000300061	1
LBH	0.290481	0.000300064	1
TMEM147	0.375691	0.000300863	1
AHR	0.369319	0.000301798	1
RNF31	0.990401	0.000303665	1
C19orf48	0.863428	0.00030425	1
PLCB2	0.429593	0.000306282	1
TPST2	0.443047	0.000306408	1
HIST1H2BC	0.750521	0.000308167	1
PRDX1	0.352587	0.000308775	1
SURF4	0.418935	0.000309341	1
BCOR	0.648009	0.000309388	1
TOX4	0.169563	0.000309786	1
DCAF7	0.32055	0.00031021	1
HECA	0.247946	0.000312213	1
MGA	0.311476	0.00031229	1
MFSD8	0.560282	0.000318643	1
PDE4B	0.555464	0.000318661	1
SRSF4	0.240157	0.000321175	1
MRPS16	0.632849	0.000321539	1
RDH11	0.685547	0.00032156	1
SCO2	1.20097	0.000322398	1
AL157394.3	2.43097	0.000324569	1
NDUFA3	0.194374	0.000326673	1
MRPL51	0.279122	0.000326806	1
RABL6	0.359596	0.00032821	1
APOL1	1.50497	0.000328841	1
RASA4	0.666725	0.00032999	1
ZNF789	0.945547	0.000330114	1
DEK	0.288399	0.000333555	1
NCAPD2	0.670492	0.00033378	1
BAX	0.293019	0.000333986	1
NUP98	0.225955	0.000334377	1
PSMC2	0.440434	0.000335783	1
CENPB	0.675443	0.000336643	1
RIC8A	0.490328	0.000337156	1
AMD1	0.311452	0.000338425	1
NR1D1	0.656116	0.000340514	1
RPL29	0.144924	0.000341367	1
BRPF1	1.14524	0.000341661	1
HNRNPUL1	0.321753	0.000343569	1
AC131971.1	1.11196	0.000344425	1
CBWD2	0.742474	0.00034447	1
USP42	0.303605	0.000346181	1
RTF2	0.282582	0.000346367	1
SP2	0.582977	0.000346504	1
MT2A	0.178186	0.000346545	1
SNRPB2	0.280071	0.000346758	1
SPATS2L	0.649364	0.00034793	1
SEC14L1	0.51489	0.000352088	1
IARS	0.454643	0.000353534	1
TUSC2	0.533953	0.000354626	1
CALHM2	0.758731	0.000359198	1
SBNO1	0.41606	0.000359776	1
LCLAT1	0.561558	0.000360157	1
SNAPC2	0.711975	0.000361354	1
DUS1L	0.329403	0.000362726	1
RALA	0.196162	0.000363778	1
JTB	0.222491	0.00036441	1
LSM6	0.325065	0.00036711	1
CIAPIN1	0.812064	0.000369528	1
MRPS25	0.622468	0.000369661	1
NBPF12	1.05406	0.000372913	1
HSPBP1	0.849803	0.000374084	1
PDE4DIP	0.509211	0.000374762	1
NPHP3	0.521848	0.000374896	1
BIN3	0.638726	0.000376581	1
SH3BGRL3	0.200759	0.000376585	1
CDC37L1-DT	0.920012	0.00037956	1
ZCRB1	0.45734	0.000379584	1
TRIM52	0.62011	0.000382111	1
TMEM35B	0.412833	0.000384476	1
FBXO11	0.133464	0.000387306	1
IER3IP1	0.355293	0.000387762	1
TKFC	0.944887	0.000387792	1
IK	0.218123	0.000388075	1
CYBA	0.183046	0.000388109	1
ATG5	0.232935	0.000390227	1
ZNF318	0.558086	0.000390763	1
SLC2A4RG	0.225383	0.000391141	1
PSMD3	0.386406	0.000393233	1
ATF7IP	0.153237	0.000393856	1
KHDRBS1	0.222927	0.000395687	1
XAF1	0.552549	0.000397338	1
ZNF354B	1.06275	0.000398714	1
DEDD	0.581596	0.000398794	1
ARAF	0.495929	0.000398998	1
NFX1	0.423701	0.000399047	1
YDJC	0.5687	0.000399415	1
ANP32B	0.178063	0.000401083	1
CAMK2G	0.405439	0.000402939	1
L3MBTL2	0.806741	0.000403208	1
SLC30A7	0.253436	0.00040508	1
ZNF217	0.427199	0.000406131	1
NAA16	0.496335	0.000407979	1
BTG1	0.183212	0.00040884	1
HADHB	0.348331	0.00040893	1
ZNF428	0.339475	0.000409757	1
MSN	0.303398	0.000410146	1
GDI1	0.362696	0.000410515	1
AC010609.1	0.718378	0.000411422	1
FBXO21	0.35788	0.000412194	1
APLP2	0.555705	0.000412319	1
HCST	0.2476	0.000412696	1
SCAMP3	0.515781	0.000415002	1
LINC01278	0.598084	0.000416519	1
SIRT7	0.502736	0.000418877	1
MACF1	0.283292	0.000419708	1
ZNF107	0.556153	0.00042081	1
ZBTB4	0.669924	0.000421228	1
MEN1	0.846011	0.000422182	1
ENTPD1-AS1	0.350577	0.000422781	1
LGALS3BP	1.09325	0.000424002	1
PPP2R1B	0.776571	0.000424681	1
USP22	0.332076	0.000424725	1
MRPS11	0.739994	0.000425108	1
HAT1	0.574555	0.000425238	1
POLDIP2	0.522896	0.000425292	1
RAB2A	0.110648	0.000425661	1
IMP4	0.428353	0.00042608	1
CASP3	0.586943	0.000426622	1
TGIF2	0.56298	0.000426713	1
SCAF1	0.977462	0.000427291	1
NDUFB1	0.364177	0.000427294	1
SMARCD2	0.455572	0.000427683	1
HDHD3	0.757955	0.000427695	1
GEMIN8	1.12415	0.000428217	1
TMEM94	0.990401	0.000429925	1
SEPTIN9	0.17497	0.000431229	1
HMGN3	0.241712	0.000432699	1
FKBP1A	0.326637	0.000432796	1
RPA1	0.403691	0.000435091	1
SRPRB	0.699296	0.00043511	1
NDOR1	1.06888	0.000435887	1
NUP42	0.444967	0.000437725	1
MTPAP	1.36362	0.000437886	1
ATP6V0E2	0.345014	0.000438396	1
CREB1	0.222472	0.000439034	1
FMR1	0.366576	0.000440961	1
FARSA	0.575364	0.000443744	1
ARID1A	0.314152	0.00044455	1
NEDD8	0.221866	0.000445834	1
AK2	0.350425	0.000445947	1
ZNF622	0.593135	0.000447654	1
MBTPS1	0.482892	0.000447858	1
SRPRA	0.253436	0.000449538	1
EMD	0.273078	0.000450005	1
SAMD9L	0.594242	0.000450359	1
BEX3	0.397311	0.000452029	1
POLR2M	0.760475	0.000454573	1
COMMD8	0.653188	0.000455488	1
ISCA2	0.58333	0.000457192	1
GATA3	0.378935	0.000458588	1
PIEZO1	0.486989	0.000460388	1
LINC00909	0.908186	0.000463465	1
TEX264	0.304138	0.000464355	1
PELP1	0.713561	0.000466275	1
PEX2	0.457906	0.000468482	1
HEXB	0.501408	0.000468532	1
LRRC45	1.10504	0.000469332	1
TRAPPC12	0.173944	0.000470839	1
ZSCAN18	0.907939	0.000471417	1
CDC14A	0.219542	0.000472054	1
SEC11A	0.263896	0.00047589	1
TFG	0.382552	0.000478089	1
AC026347.1	0.801176	0.000486659	1
ANKMY2	1.26277	0.000487696	1
BUD23	0.314643	0.000488105	1
PTMA	0.141965	0.000488929	1
RBM42	0.40691	0.00048908	1
RHOH	0.211645	0.000489157	1
NDUFS5	0.153694	0.000490111	1
EFCAB7	0.937934	0.000490668	1
HM13	0.341048	0.000491883	1
KHDC4	0.668473	0.000492849	1
MAN2B1	0.427199	0.00049489	1
IPO5	0.525648	0.000494999	1
RERE	0.152744	0.000496572	1
TICAM1	0.754588	0.000498013	1
PATZ1	0.758161	0.000501825	1
CYCS	0.32055	0.000502312	1
SNHG15	0.39455	0.000503962	1
MIDN	0.758548	0.000504189	1
HSD17B8	0.889999	0.00050608	1
TBCA	0.226523	0.000506536	1
BOLA3	0.556505	0.000507641	1
KMT2B	0.637222	0.00050915	1
ANKFY1	0.566961	0.00050926	1
COPS8	0.38468	0.000509425	1
LAMTOR2	0.344109	0.000510753	1
BLOC1S1	0.150256	0.00051137	1
INTS5	1.20295	0.000511891	1
MPPE1	0.527001	0.000511937	1
NOL12	0.421358	0.000516184	1
ZNF644	0.177571	0.000516897	1
SLC35C2	0.375033	0.000518577	1
ST6GALNAC6	0.635558	0.00051864	1
ATIC	0.396826	0.000521722	1
HNRNPUL2	0.252353	0.000523536	1
ELOVL5	0.160861	0.000524034	1
PHF19	0.397365	0.000524718	1
TINF2	0.342918	0.000529084	1
PPT1	0.246741	0.000531105	1
HPS1	0.326268	0.000531351	1
LY75	0.492973	0.000532128	1
HGS	0.430974	0.000532403	1
SIGIRR	0.242437	0.000534966	1
MFNG	0.178339	0.000535513	1
PEMT	0.755625	0.000537884	1
SAP18	0.244238	0.000539045	1
LTV1	0.517837	0.00054165	1
NOC4L	0.745982	0.000543845	1
VPS28	0.206	0.000545317	1
AL139807.1	1.3155	0.000548788	1
ERCC1	0.405439	0.000549836	1
OLFM2	1.01312	0.000551108	1
BFAR	0.325786	0.000552653	1
MTCH1	0.323771	0.000553677	1
GNG10	0.514455	0.000553876	1
SHARPIN	0.473065	0.000554129	1
GSPT1	0.2389	0.000556639	1
PIGH	0.687089	0.000556772	1
ECD	0.420625	0.000559701	1
NR2C2AP	0.900903	0.000560353	1
CALCOCO2	0.341689	0.000560643	1
NR1H2	0.443484	0.000562863	1
PSME3	0.560116	0.00056334	1
DXO	0.681297	0.000566966	1
BSCL2	0.559195	0.00057301	1
TYROBP	-0.697655	0.000573856	1
GALK2	0.535465	0.000575043	1
CTR9	0.349056	0.000575874	1
TDG	0.530459	0.000575934	1
ORMDL3	0.520081	0.000578154	1
PBXIP1	0.226641	0.000579159	1
EPB41L4A-AS1	0.30269	0.000580185	1
PRPF6	0.210527	0.000580194	1
PRPF31	0.394034	0.000580994	1
AC005944.1	1.18305	0.000581824	1
POLR3H	1.07057	0.000582268	1
ATF1	0.585531	0.000582613	1
C20orf27	0.470849	0.000585408	1
NPM1	0.152489	0.000586554	1
ATF2	0.323224	0.000586932	1
PTBP1	0.303341	0.000587594	1
PPA2	0.342113	0.000588115	1
DBF4	0.22885	0.000588428	1
SMURF2	0.675327	0.000590102	1
GPAA1	0.455006	0.000591512	1
TALDO1	0.222575	0.000592547	1
DBNDD2	0.55961	0.00059321	1
DDX51	0.835123	0.000597562	1
STK4	0.129768	0.000599968	1
EBP	0.744162	0.000601302	1
C11orf68	0.655351	0.000603191	1
TMEM120B	0.858917	0.000603252	1
USP54	2.03104	0.000603514	1
TMEM256	0.354901	0.000605776	1
BORCS6	0.654352	0.000605806	1
NPC2	0.296641	0.000606478	1
GPR89A	0.635558	0.000608388	1
MRPL15	0.928473	0.000608493	1
CITED4	0.677811	0.000609083	1
ARFGAP2	0.490228	0.000610134	1
AC091271.1	1.0274	0.000617744	1
MICOS10	0.173933	0.00061827	1
STMN3	0.325367	0.000618325	1
ASF1A	0.493747	0.000619447	1
MRPL52	0.232194	0.000621197	1
DMAC1	0.310019	0.000623526	1
RGS14	0.306195	0.000624889	1
NDUFV2	0.197595	0.000624903	1
PITPNA	0.698635	0.000628164	1
FBXL5	0.210816	0.000633238	1
TNFSF12	0.338616	0.000635559	1
DYNLT3	0.574368	0.000636443	1
CCZ1B	1.20191	0.000641813	1
OS9	0.303749	0.000642822	1
AKR1A1	0.359924	0.000645021	1
PARP8	0.142531	0.000646131	1
IL6R	0.269871	0.000651004	1
PPP1R14B	0.341874	0.000651228	1
RBM4	0.258597	0.000651483	1
MDM4	0.332018	0.000652065	1
PCBD2	0.535927	0.000652231	1
PPP6C	0.273745	0.000652685	1
CXorf40B	0.661094	0.000653467	1
SLC16A1	0.757955	0.000653642	1
TMEM160	0.290687	0.000654967	1
ITGB3BP	0.822165	0.000656615	1
CSRP1	0.385863	0.000657747	1
ZSWIM8	0.650825	0.000658842	1
AP2S1	0.31363	0.000660526	1
PMM1	0.425903	0.000666708	1
OPRM1	1.50497	0.000666819	1
PRMT2	0.158541	0.000669487	1
LMBRD1	0.207325	0.000669625	1
FXR1	0.369357	0.000671343	1
MAPKAPK2	0.340588	0.000671941	1
DALRD3	0.508922	0.000673317	1
ZNF34	1.79448	0.000673845	1
RSL24D1	0.183046	0.000682177	1
CCDC71L	0.747398	0.000682637	1
AC012447.1	2.55228	0.000685313	1
RPS16	0.175812	0.000689448	1
HIST1H2BJ	1.56156	0.000692764	1
MAGEH1	0.622468	0.000696918	1
C4orf48	0.366646	0.000697372	1
GNB1L	0.935953	0.000701869	1
LRRC58	0.535032	0.000702028	1
CORO1B	0.267469	0.000704724	1
PRR14	0.515122	0.000710212	1
EIF3M	0.128794	0.00071043	1
NDUFA12	0.185088	0.00071227	1
CHCHD10	0.167876	0.000712285	1
XKR8	0.907412	0.000713137	1
PPP4R3A	0.255248	0.000716948	1
ZNF512	0.465776	0.000717123	1
FAM76A	0.707888	0.000717278	1
RELA	0.39604	0.000717659	1
SPOPL	0.829937	0.00071926	1
SAMSN1	0.451459	0.000726773	1
VMP1	0.352317	0.00072731	1
RPA2	0.338324	0.000727867	1
TNKS2	0.171836	0.000729361	1
VRK2	0.42778	0.000730113	1
CCDC22	0.558086	0.000731303	1
COG8	0.910967	0.000732235	1
TRPC4AP	0.302345	0.000736385	1
AL135818.1	1.57536	0.000737647	1
AGAP2	0.665198	0.00073771	1
KIF5B	0.222252	0.00074513	1
CS	0.286551	0.000749029	1
HIST1H1C	0.433797	0.000749135	1
CSNK1A1	0.160015	0.000749404	1
PRPF40A	0.268163	0.000752626	1
IPO7	0.466353	0.000753596	1
C16orf54	0.485609	0.000753763	1
RPUSD1	0.883486	0.000755119	1
NARF	0.411444	0.000755221	1
ZNF267	0.604289	0.000757093	1
AL353807.5	1.34351	0.000757139	1
EMC7	0.29145	0.000757219	1
OBSCN	0.78395	0.000757259	1
ARL2	0.421206	0.000757309	1
PDCD2	0.234638	0.000758243	1
SCYL3	0.973593	0.000763205	1
KLHL12	0.945547	0.000764124	1
ANAPC4	0.465248	0.000765061	1
SKIL	1.26105	0.000765362	1
SGTA	0.616943	0.000769695	1
TMBIM1	0.481515	0.000770203	1
PPHLN1	0.163021	0.000771345	1
PTK2B	0.298523	0.000775035	1
UPP1	0.413017	0.000775879	1
UMAD1	0.412448	0.000777893	1
IL32	0.220622	0.000778472	1
RHBDD2	0.253764	0.000779483	1
TRMT2B	0.642478	0.000779498	1
BCL7B	0.424935	0.000781746	1
MAP2K5	0.417512	0.000783902	1
BOD1	0.792462	0.000785352	1
HNRNPR	0.184796	0.00078626	1
PPM1A	0.421206	0.000787199	1
SPAG5-AS1	0.548331	0.000793015	1
CTSZ	0.351247	0.000794602	1
NDST2	0.572993	0.000796525	1
NLRP1	0.228643	0.000797802	1
TRAPPC5	0.155281	0.000804401	1
YWHAQ	0.190407	0.00080557	1
TCP1	0.328025	0.000807088	1
SLC35A1	0.391445	0.000807143	1
NAA38	0.265117	0.00080735	1
RB1	0.238364	0.00080804	1
NF1	0.469517	0.000810097	1
WBP1L	0.790377	0.000810904	1
ADARB1	0.511883	0.000814622	1
PDE6D	0.421833	0.000820059	1
DLGAP4	0.555464	0.000822371	1
ASH2L	0.598084	0.000822758	1
SNAPC5	0.607186	0.000823789	1
CNNM2	0.592691	0.000827904	1
MAP1LC3B	0.18971	0.000828707	1
AL592183.1	0.598084	0.000830749	1
PRMT9	0.747398	0.000831467	1
AC083837.1	1.8269	0.000831573	1
MAP3K5	0.295776	0.000831717	1
AL356512.1	1.35297	0.000833355	1
ADA2	0.550323	0.000836104	1
ULK3	0.318398	0.000836108	1
RPAP2	0.418066	0.000839522	1
STK17B	0.199803	0.000842699	1
ALG3	0.589863	0.000844118	1
RPL11	-0.107967	0.000846655	1
DR1	0.267935	0.000848753	1
PER1	0.457803	0.000850154	1
COG3	0.369287	0.000850964	1
ENDOG	1.01704	0.000851041	1
ODR4	0.563077	0.000855878	1
MEGF9	0.250791	0.000856659	1
TSGA10	1.09865	0.000858035	1
HAUS3	0.502419	0.000859297	1
PAF1	0.439739	0.000861247	1
AKAP9	0.28433	0.000863842	1
TOPBP1	0.407087	0.000866862	1
AC009554.1	2.03104	0.000869262	1
GPR18	1.9904	0.000871605	1
MXD4	0.397171	0.000875425	1
PIK3CD	0.204108	0.000875547	1
ATG10	0.519188	0.000875605	1
UBE2J2	0.323419	0.000879096	1
RNF213-AS1	1.39604	0.000879318	1
RBM34	0.557791	0.000880687	1
TPI1	0.194651	0.000880745	1
CEBPZOS	0.385863	0.000882293	1
HNRNPH1	0.19753	0.000882663	1
STRADA	0.57696	0.000888096	1
DLG1	0.252519	0.000889306	1
BROX	0.523122	0.000890686	1
DNAJC11	0.670712	0.000891144	1
NMRK1	0.496378	0.000892501	1
ASCC2	0.483706	0.000904095	1
ACAA2	0.43786	0.000904391	1
RABGGTA	0.555015	0.000905274	1
MVD	0.808367	0.00090709	1
REEP3	0.448831	0.000910999	1
MRPL41	0.180382	0.000911699	1
FLYWCH2	0.652532	0.000913541	1
AC245407.2	0.410011	0.000915308	1
ISOC1	0.768009	0.00092229	1
PHC3	0.165655	0.000924031	1
METAP1D	1.5406	0.000926975	1
MTPN	0.257651	0.000927582	1
PTS	0.386138	0.000928356	1
JMY	0.451152	0.000930496	1
CCNT1	0.430457	0.000933568	1
COX5B	0.167846	0.000937426	1
TBC1D1	0.205299	0.000937432	1
ARF4	0.311833	0.000946121	1
WASHC1	0.338665	0.000950355	1
HERC4	0.244592	0.000954598	1
CGRRF1	0.538527	0.000957518	1
TRIM62	0.735587	0.000960903	1
ODC1	0.273244	0.000961102	1
AC009133.1	1.45606	0.000966566	1
ERVK3-1	0.372707	0.000967203	1
RNF34	0.352971	0.00096937	1
HTRA2	0.716478	0.000972199	1
AKR7A2	0.442913	0.000972278	1
GFER	0.614096	0.000976127	1
EPS15	0.206976	0.00097644	1
LNPEP	0.271906	0.000981987	1
LRCH4	0.364653	0.000982171	1
GDI2	0.209902	0.000984816	1
TIMM8B	0.574237	0.000985605	1
CMPK1	0.194888	0.000987005	1
HDAC9	1.02258	0.00098762	1
RANGAP1	0.539981	0.000989026	1
LINC00957	0.754203	0.000991483	1
PARN	0.419486	0.000997412	1
CHUK	0.856236	0.00100041	1
FRG1	0.186561	0.00100112	1
ZNHIT1	0.215911	0.00100182	1
SAMD4B	0.595172	0.00100299	1
OSTF1	0.275391	0.0010095	1
ZNF335	0.402613	0.00101068	1
SNHG32	0.353979	0.00101173	1
GSTO1	0.345985	0.00101255	1
GOT2	0.590222	0.00101627	1
PIK3R1	0.249614	0.00101634	1
HIPK3	0.342083	0.00101819	1
DCAF17	0.472553	0.00101984	1
OGFOD2	0.737635	0.00102071	1
CCDC6	0.417512	0.00102343	1
VPS26B	0.241542	0.00102361	1
THOC3	0.215356	0.00102373	1
DDX39A	0.227602	0.00102491	1
AC017083.1	1.88349	0.0010313	1
TSR3	0.275493	0.00103278	1
SLC2A3	0.227002	0.00103326	1
ARHGAP27	0.481388	0.00104597	1
CROCC	0.578348	0.00105772	1
PAGR1	0.610728	0.00106765	1
MRPL14	0.573193	0.00106983	1
PKN2-AS1	2.13724	0.00107201	1
RASSF5	0.242781	0.00107737	1
HEXD	0.535348	0.00108063	1
FAM174C	0.264474	0.00108165	1
USP47	0.240994	0.00108396	1
KDELR1	0.2377	0.00108485	1
PLEKHF2	0.343511	0.00109009	1
CANT1	0.7931	0.00109389	1
CHERP	0.663039	0.00109436	1
UBE3A	0.199038	0.00109462	1
GTF2A2	0.143518	0.00109591	1
MRPL55	0.396915	0.00109642	1
NDUFB2	0.253764	0.00109686	1
IPO4	1.20541	0.00110031	1
BCL3	0.378062	0.00110053	1
HLA-DRB5	0.480206	0.00111243	1
HIST2H2BF	1.19935	0.00111705	1
TCTN3	0.631804	0.00111814	1
RFLNB	0.658131	0.00112317	1
ATAD1	0.438606	0.00113009	1
BAZ1A	0.225333	0.00114645	1
MBOAT1	0.551585	0.00114714	1
CD2	0.277759	0.00115228	1
GRSF1	0.27162	0.00115515	1
ASXL1	0.140574	0.00115583	1
ZC3H11A	1.09451	0.00115604	1
NAA10	0.743134	0.00115753	1
CDC37	0.187527	0.00116188	1
KDM6B	0.588459	0.00116451	1
LINC02482	1.50497	0.00116574	1
DANCR	0.268438	0.00116637	1
MPV17	0.417512	0.0011692	1
GYG1	0.447546	0.0011699	1
VOPP1	0.238384	0.00117206	1
MGRN1	0.424054	0.00117289	1
OOEP	1.07921	0.00117847	1
FOXN2	0.339873	0.00117955	1
RMDN1	0.409961	0.00118295	1
AC133644.2	0.392251	0.00118357	1
PAIP2	0.130097	0.00118537	1
DDX50	0.30096	0.0011956	1
MAGED1	0.217692	0.00119567	1
AKAP8L	0.250509	0.00119758	1
METTL2B	0.95834	0.00119988	1
CYB5A	1.07286	0.0012003	1
MIB2	0.52359	0.00120048	1
N4BP2L2	0.1858	0.0012017	1
COMMD7	0.269254	0.00120329	1
RC3H1	0.329078	0.00120357	1
AKAP13	0.138607	0.00120492	1
SLC10A1	1.83512	0.00120611	1
NDUFA8	0.467661	0.00120678	1
CLTC	0.205414	0.00121081	1
CST3	-0.840413	0.00121344	1
PSMA6	0.174634	0.00121658	1
HSD17B10	0.37643	0.00121928	1
NEK9	0.514252	0.00122175	1
CHD3	0.283274	0.00122615	1
SH3BP5L	1.53668	0.00122694	1
A1BG	0.463154	0.00122713	1
BOLA2B	1.13301	0.00122881	1
SF3B3	0.451298	0.00123012	1
RAN	0.20743	0.00123328	1
GLMP	0.613681	0.00123584	1
TMEM165	0.243871	0.00123719	1
RABEP2	0.879654	0.00123768	1
MYL6	0.189449	0.00123776	1
DCTN2	0.316445	0.00125031	1
CHMP6	0.572089	0.00125148	1
BRF2	0.926271	0.00125218	1
HCP5	0.476152	0.00125627	1
VASH1	2.45606	0.00125713	1
FP565260.1	2.40544	0.00125904	1
TCOF1	0.605578	0.00126167	1
NUCB1	0.325806	0.00126478	1
CPSF1	0.434882	0.00126839	1
OTUD1	0.962656	0.00126884	1
CPNE2	0.64745	0.00127365	1
NFXL1	0.936406	0.00127419	1
MRFAP1L1	0.31049	0.001277	1
ARHGAP25	0.103342	0.00128311	1
PATL2	0.436027	0.00128464	1
KCTD2	0.86487	0.00128466	1
PALM2-AKAP2	0.262773	0.00128472	1
ABRACL	0.287589	0.00128508	1
CRTAP	0.321326	0.00128699	1
SUPT20H	0.309718	0.00128743	1
PPM1M	0.451298	0.00128866	1
HIST1H2AC	0.531447	0.00129064	1
OVCH1-AS1	1.40544	0.00129305	1
HAPLN3	0.38633	0.00129877	1
DPH2	1.08994	0.0012989	1
NUP50	0.341048	0.00130793	1
CLN3	0.467078	0.00131164	1
MAPKAPK5-AS1	0.325491	0.00132847	1
EMG1	0.613681	0.00133487	1
PMS2	0.382118	0.00133805	1
TNFSF13B	0.614096	0.00133831	1
GNPNAT1	0.737635	0.00133956	1
LINC00649	0.425777	0.00134302	1
ALKBH5	0.263704	0.00134431	1
WDR70	0.176026	0.00134534	1
CLSTN3	0.651195	0.00134561	1
SMIM20	0.456694	0.00134581	1
POLR3A	0.72848	0.00134929	1
VIM-AS1	0.441781	0.00135045	1
TIMMDC1	0.553609	0.00135348	1
SLC14A1	0.260525	0.00135483	1
CWC15	0.120311	0.00135561	1
FLII	0.374527	0.00135726	1
RSL1D1	0.16102	0.00135893	1
MPZL3	0.565701	0.00135992	1
TOLLIP	0.372871	0.00136532	1
DGCR6L	0.206736	0.00136648	1
CDKAL1	0.215712	0.00136788	1
UBQLN1	0.198779	0.00137008	1
NARS2	0.574067	0.00137113	1
CLPP	0.24194	0.00137116	1
ARL17B	-1.29088	0.00137623	1
AC116535.1	2.76801	0.00137751	1
ARL6IP1	0.220959	0.00137804	1
AC087286.2	1.23035	0.00138622	1
CYB561D2	0.389497	0.00138688	1
GPS1	0.257814	0.00139055	1
HLCS	0.598084	0.00139614	1
SLC25A36	0.381239	0.00139666	1
EIF3A	0.224484	0.0013968	1
PXN	0.294615	0.00139704	1
RPL41	0.132658	0.00139723	1
RPL34	-0.103026	0.00139736	1
LINC00861	0.193905	0.00139881	1
WDR47	1.23141	0.00140329	1
CYTOR	0.269701	0.0014037	1
ZNF692	0.806483	0.00140505	1
MGMT	0.283809	0.00140652	1
PSMD12	0.439642	0.00141818	1
MRPL10	0.500076	0.00141976	1
MRPL28	0.43337	0.00142411	1
MBD2	0.266815	0.00142433	1
RO60	0.246843	0.00142744	1
CDK10	0.498402	0.00143417	1
RNPEP	0.496937	0.00143419	1
GABPB1-IT1	0.352971	0.00143554	1
PSMD6	0.224269	0.00143724	1
USP3-AS1	0.496707	0.00143922	1
HSPA9	0.314404	0.00144557	1
WIPI2	0.338782	0.00145397	1
ADAM8	0.429686	0.0014565	1
TCTA	0.623619	0.00145809	1
NPC1	0.424484	0.00145997	1
NUMA1	0.284177	0.00146387	1
PPP1CC	0.158857	0.00146433	1
CD6	0.274485	0.00146814	1
ERAP1	0.540307	0.00147147	1
RPL8	-0.130375	0.00147847	1
NUP50-DT	1.10588	0.00147952	1
NDUFS6	0.289175	0.0014831	1
ZBTB48	0.951721	0.00148428	1
SPATA13	0.175009	0.00148457	1
DHRS7	0.202282	0.00148494	1
LINC01138	0.328987	0.00148934	1
ILF3	0.287088	0.00149153	1
NR3C2	0.576477	0.00149313	1
PRRC2A	0.43055	0.00149875	1
ATG3	0.379111	0.0015002	1
VPS36	0.236081	0.00150139	1
TRIM52-AS1	0.582316	0.00150348	1
PEX6	0.537477	0.0015044	1
SNRPD1	0.197402	0.00151035	1
TXNL1	0.143616	0.00152279	1
DNAJC21	0.248734	0.00152574	1
DLST	0.209326	0.00152733	1
STAM	0.108003	0.00152949	1
TOB1	0.327436	0.00153042	1
SLC44A2	0.24808	0.00153344	1
ITM2C	0.648427	0.00153559	1
AC022364.1	2.07057	0.00153659	1
PPP2R5A	0.267855	0.00153929	1
CCM2	0.111862	0.00154177	1
AP1G2	0.281674	0.00154401	1
NOL8	0.538705	0.00154547	1
ZNF408	1.41571	0.00154689	1
MRPL32	0.533145	0.00154921	1
ARL14EP	0.444913	0.00154991	1
CCNQ	0.413344	0.00155095	1
SLC35B3	0.714767	0.00155786	1
ZBTB25	0.303341	0.00155801	1
PCED1A	0.666564	0.00156222	1
NDUFV2-AS1	0.547811	0.00156976	1
RNF138	0.335049	0.00157079	1
TNFRSF4	0.308577	0.00157243	1
ANXA11	0.20346	0.00157831	1
PGRMC2	0.600773	0.00158057	1
MSC	1.9904	0.00158082	1
RLF	0.342623	0.00158159	1
HADH	0.650825	0.0015851	1
[truncated: 8,318 more rows]

## Sheet: cDC1
Gene	average log2FC	p-value	adjusted p-value
HLA-DRB5	-0.584283	4.41446e-13	1.14242e-08
NAPSA	0.959291	2.47438e-12	6.40346e-08
RPS9	0.682974	6.37334e-12	1.64936e-07
HLA-A	0.843315	6.13259e-11	1.58705e-06
MAML2	2.54148	1.18013e-10	3.05406e-06
ERAP2	1.99095	1.14612e-09	2.96605e-05
MT-CO2	0.543165	2.09493e-09	5.42147e-05
MT-ATP6	0.801487	3.02636e-09	7.83191e-05
RPL3	0.549971	9.60608e-09	0.000248596
FOS	-1.12539	1.83319e-08	0.000474412
TRAPPC12	1.88613	2.28541e-08	0.00059144
EIF1	0.463053	7.53473e-08	0.00194991
PRKCH	4.37156	8.63163e-08	0.00223378
LY86-AS1	5.10852	1.36524e-07	0.00353312
PRKCB	1.32003	3.58353e-07	0.00927382
IRF8	0.468226	3.95199e-07	0.0102273
EIF3G	0.790172	4.7817e-07	0.0123746
YBX3	1.14182	5.82021e-07	0.0150621
HLA-DQB2	1.73597	9.3982e-07	0.0243216
MT-ND1	0.560913	1.16737e-06	0.0302102
CTSZ	0.386782	1.34599e-06	0.034833
RPL36A	-0.463794	1.39102e-06	0.0359981
RPL23	-0.544918	3.15027e-06	0.0815259
RPL29	0.241311	3.28081e-06	0.084904
AC018645.3	4.7866	5.19117e-06	0.134342
AC004556.3	4.7866	5.19117e-06	0.134342
RNASET2	0.645781	6.64733e-06	0.172026
MS4A4E	2.52356	8.31099e-06	0.21508
PABPC1	-0.385906	8.62678e-06	0.223252
JARID2	1.73001	9.74541e-06	0.252201
MTRNR2L12	0.774401	1.09391e-05	0.283092
RPL26	0.287439	1.31696e-05	0.340817
MT-CO3	0.426432	1.50645e-05	0.389854
PIK3C3	1.89351	1.74901e-05	0.452628
TTC28	3.37156	1.90954e-05	0.49417
AC020656.1	-1.28563	2.05626e-05	0.532139
HLA-DQA1	-0.380322	2.25664e-05	0.583996
RPS6	0.259792	2.45985e-05	0.636586
ACTG1	0.309212	2.83063e-05	0.732539
ASRGL1	2.64909	3.14754e-05	0.814553
RPL15	0.260735	3.33996e-05	0.864349
CCZ1B	2.49709	3.40688e-05	0.881665
EID1	0.669829	3.42103e-05	0.885328
MT-ND4L	0.451101	3.45538e-05	0.894218
RPS19	0.243743	4.56406e-05	1
HLA-DRB1	0.27402	4.8431e-05	1
COX4I1	0.35883	4.91647e-05	1
RPS18	0.343742	4.99974e-05	1
NEAT1	1.27964	5.30133e-05	1
PITHD1	1.64909	5.55904e-05	1
FXN	1.88613	6.11257e-05	1
RIPOR2	1.24818	6.14995e-05	1
MALAT1	-0.420038	6.3971e-05	1
LSP1	0.260072	8.35155e-05	1
VAMP1	3.04963	9.31706e-05	1
RPS5	0.213059	9.97363e-05	1
HIST1H4C	-0.875284	0.000102973	1
MED13L	1.15655	0.000104374	1
C12orf10	1.21628	0.000109907	1
XIST	2.37156	0.000110614	1
DDIT4	-1.15424	0.000115788	1
PIP4P2	1.65731	0.000115981	1
TOP1MT	1.1001	0.000119098	1
FBXO44	2.63459	0.000128693	1
ATXN10	1.13259	0.000141248	1
RPL19	0.159404	0.000146541	1
NAA25	1.73929	0.000153973	1
MTRNR2L8	-6.61855	0.00016155	1
ZNF574	2.25608	0.000164763	1
LPIN3	4.10852	0.000167115	1
AL355999.1	3.7866	0.000169664	1
KLHL23	3.7866	0.000169664	1
STAT4	3.7866	0.000169664	1
PRNCR1	3.7866	0.000169664	1
AP001783.1	3.7866	0.000169664	1
RTL10	3.7866	0.000169664	1
EDF1	0.56615	0.000170228	1
CORO1A	0.364804	0.000174186	1
LARGE1	3.20163	0.000177636	1
FLOT2	0.760694	0.000190375	1
TBC1D22A	1.18756	0.000192734	1
PEX3	2.16511	0.000198478	1
C2orf92	4.37156	0.000203874	1
TLR9	4.37156	0.000203874	1
C4orf19	4.37156	0.000203874	1
SCARB2	4.37156	0.000203874	1
AC096564.1	4.37156	0.000203874	1
AC068389.1	4.37156	0.000203874	1
CCNE2	4.37156	0.000203874	1
AL355490.2	4.37156	0.000203874	1
SORL1	4.37156	0.000203874	1
AL355838.1	4.37156	0.000203874	1
AL583722.2	4.37156	0.000203874	1
VPS9D1-AS1	4.37156	0.000203874	1
RASIP1	4.37156	0.000203874	1
PTOV1-AS2	4.37156	0.000203874	1
AF127577.3	4.37156	0.000203874	1
TCF7	5.10852	0.000203883	1
ADGRG7	4.7866	0.000203883	1
SGMS1-AS1	4.7866	0.000203883	1
PHEX	4.7866	0.000203883	1
TRG-AS1	2.7866	0.000214358	1
LIMD1	1.69349	0.000228334	1
HMGCR	1.73215	0.000229805	1
IQCE	1.18088	0.000234048	1
COA4	1.10587	0.000279395	1
FZR1	2.49709	0.000286572	1
VAC14	0.683059	0.000297051	1
GARS-DT	1.69913	0.000306467	1
GK5	2.32716	0.000307988	1
AL135791.1	2.32716	0.000307988	1
RPL18A	0.1841	0.000308093	1
BACH2	3.37156	0.000353382	1
ESR1	3.37156	0.000353382	1
AL117379.1	3.10852	0.000365213	1
IL7R	2.7866	0.000381916	1
MAP3K20	1.07039	0.000390503	1
FTL	0.361825	0.000403102	1
RPL7	-0.2813	0.000408789	1
PIGB	1.7277	0.000478495	1
FNTA	0.80347	0.000487361	1
ADRM1	0.810844	0.000518062	1
S100B	2.75183	0.000522528	1
MT-CYB	0.263918	0.000526021	1
ITPR1	2.37156	0.000582316	1
ZNF438	2.37156	0.000582316	1
CD1C	2.52356	0.000584446	1
B9D2	2.04963	0.000592253	1
RAB7A	0.464668	0.000603864	1
MNDA	0.717006	0.000631186	1
RPL39	-0.181634	0.000676891	1
FOXP1	1.25507	0.00068995	1
YBEY	1.67112	0.00071963	1
SH3BP4	1.06778	0.000722895	1
SNHG6	0.76457	0.000743077	1
AHCY	0.944476	0.000767623	1
TRERF1	1.16921	0.000785694	1
RARS2	1.83906	0.000830488	1
PLEC	1.23201	0.000834136	1
COX7C	-0.301652	0.000866993	1
HLA-DQA2	1.48403	0.000869737	1
GSTM1	-1.33893	0.000894769	1
RPL4	0.263821	0.000896518	1
MT-ND4	0.475181	0.00090232	1
RPL31	-0.275115	0.000907262	1
FUT8-AS1	2.5642	0.000928558	1
RPS15	0.188461	0.000952168	1
RBM3	0.410535	0.000955604	1
C20orf27	0.41645	0.000977688	1
TBL3	1.72247	0.000988133	1
KDM5C	1.72247	0.000988133	1
ATP5MF	-0.364713	0.0009882	1
RPS29	-0.421779	0.00102183	1
C8orf76	1.53284	0.00105466	1
EIF4B	-0.49319	0.00107387	1
SUPT7L	1.5642	0.00111368	1
MIF	0.348259	0.00116052	1
NDUFB7	0.726614	0.00116442	1
HIST1H2BG	2.08616	0.00118052	1
TMEM243	0.755569	0.00119375	1
GCH1	1.9241	0.00119793	1
RPL37	-0.26614	0.00121081	1
SRRM2	0.492605	0.00122974	1
CALR	0.451806	0.00127336	1
KLF2	3.04963	0.00131298	1
ID1	3.04963	0.00131298	1
TSHZ2	3.04963	0.00131298	1
RPLP1	0.116113	0.00133602	1
F12	3.52356	0.00135832	1
ANKRD20A2	2.7866	0.00136318	1
HNRNPA1L2	2.7866	0.00136318	1
OSBPL7	2.7866	0.00136318	1
BEX2	2.7866	0.00136318	1
HEG1	3.20163	0.00139076	1
DGKG	3.20163	0.00139076	1
AC095057.3	3.20163	0.00139076	1
HABP4	3.20163	0.00139076	1
VAC14-AS1	3.20163	0.00139076	1
AKT3	2.52356	0.00141586	1
RPL34	-0.143592	0.0014467	1
ARPC1B	0.208788	0.00145163	1
TMCC1	1.53867	0.00146173	1
MCM3AP	1.39428	0.00148055	1
RBM42	0.973009	0.00148637	1
AP3B1	0.711308	0.00152159	1
COMT	0.516269	0.00172845	1
ESYT2	1.02106	0.00174791	1
MKLN1	1.37156	0.0017934	1
EEF1D	0.291951	0.00184218	1
RBIS	-0.591915	0.00185374	1
NEGR1	0.564204	0.00191496	1
LGALS1	0.33282	0.00191841	1
PIEZO1	1.7277	0.00193297	1
APRT	0.368371	0.00194702	1
SUDS3	1.31947	0.00199481	1
CREBBP	1.31267	0.00200501	1
SSH2	1.15433	0.00201644	1
SNX1	0.766697	0.00204131	1
RASAL3	2.59395	0.00208034	1
STAT5B	1.97924	0.00208133	1
BTG1	1.25316	0.00213287	1
SKI	2.37156	0.00219113	1
RFC4	2.37156	0.00219113	1
FAM50B	2.37156	0.00219113	1
TNFAIP8L2	1.08616	0.002213	1
SIGIRR	1.02476	0.00225345	1
TRABD	0.644577	0.00225398	1
KCTD13	2.13452	0.00232628	1
IRF7	0.941106	0.00234741	1
WSB1	0.716207	0.00235724	1
VPS13B	1.09628	0.00239127	1
ARHGAP15	1.06077	0.00248874	1
DYM	1.08205	0.00250189	1
MTMR10	1.32716	0.00250379	1
RNF141	1.43867	0.00250962	1
RNPEPL1	0.991416	0.0025264	1
ACBD5	1.58015	0.00261962	1
DPYD	1.42403	0.00263993	1
PITPNC1	1.35166	0.002661	1
PPIF	0.83758	0.0027263	1
PRPF4	1.67112	0.0027535	1
CFL1	0.192969	0.00282211	1
NOP53	0.658841	0.00282502	1
GRN	0.281301	0.0028449	1
DTD2	1.24818	0.00287969	1
EPS15	0.959433	0.00292677	1
IRF1	1.45317	0.00293398	1
BIN3	1.64909	0.00301193	1
MAPKAPK5	1.64909	0.00301193	1
SLC41A2	1.2227	0.00301608	1
ATP6V0E1	0.42574	0.00303412	1
ZNF407	1.41736	0.00309194	1
RPS14	0.157464	0.00311642	1
SCML1	0.958077	0.00315974	1
KDM2A	0.912127	0.00316887	1
ARHGEF3	1.95652	0.00334093	1
NAGPA	1.2302	0.00336854	1
PHLPP2	1.87971	0.00346751	1
EGR1	3.90207	0.00349584	1
RALY	0.557115	0.00351769	1
EFL1	1.848	0.00357791	1
MIB2	1.7866	0.00360506	1
SMG9	1.7866	0.00360506	1
MT-CO1	0.187607	0.00366185	1
HLA-DMA	0.200908	0.00371849	1
TIMP2	-0.899904	0.0037457	1
SNX13	1.33408	0.00378057	1
LINC02610	2.52356	0.00379287	1
RUNDC3B	2.52356	0.00379287	1
NAIF1	2.52356	0.00379287	1
OSBPL5	2.52356	0.00379287	1
RPL37A	-0.285754	0.00383148	1
SLC9A1	2.30117	0.00391959	1
Z93930.2	2.20163	0.00392194	1
DENND4A	1.10379	0.00399012	1
ENDOG	1.41736	0.00400519	1
IL32	1.7866	0.00405089	1
RGL2	1.22588	0.00408711	1
LETMD1	1.11417	0.00415519	1
NUP107	1.37156	0.00418931	1
ADD3	0.942247	0.00419016	1
SSBP4	0.716207	0.00419078	1
CST7	2.46467	0.00419939	1
RCN1	1.49114	0.00427832	1
CENPP	2.42403	0.00428314	1
ATP5ME	-0.56592	0.00430424	1
ZNF33A	1.3845	0.00438047	1
MPZL3	2.20163	0.00451877	1
ATN1	2.20163	0.00451877	1
RPL22	-0.193775	0.00463553	1
RPS4Y1	-0.579053	0.00463744	1
PSMB8	0.459525	0.00466642	1
AC006449.6	2.04963	0.00467462	1
SDR39U1	1.09854	0.00468819	1
HIST1H1E	-0.59471	0.00470912	1
TRIM34	1.31711	0.0047557	1
TXK	4.37156	0.00479479	1
PDE3B	3.7866	0.00479479	1
CD7	3.7866	0.00479479	1
TMEM165	0.972152	0.00482339	1
DPP4	1.09145	0.00483977	1
CDC37	0.478929	0.0048455	1
AL133245.1	3.37156	0.00486079	1
CHST10	3.37156	0.00486079	1
FLACC1	3.37156	0.00486079	1
ABCB6	3.37156	0.00486079	1
TAFA1	3.37156	0.00486079	1
FAM13A	3.37156	0.00486079	1
LINC02363	3.37156	0.00486079	1
LINC02149	3.37156	0.00486079	1
CSF1R	3.37156	0.00486079	1
AL136162.1	3.37156	0.00486079	1
RHOBTB2	3.37156	0.00486079	1
PRUNE2	3.37156	0.00486079	1
AL355574.1	3.37156	0.00486079	1
ZSWIM8-AS1	3.37156	0.00486079	1
NCAM1	3.37156	0.00486079	1
BCL9L	3.37156	0.00486079	1
AC069234.2	3.37156	0.00486079	1
PABPC3	3.37156	0.00486079	1
AC105339.6	3.37156	0.00486079	1
MSLN	3.37156	0.00486079	1
ATP2C2-AS1	3.37156	0.00486079	1
USP43	3.37156	0.00486079	1
AC015813.1	3.37156	0.00486079	1
AC005828.1	3.37156	0.00486079	1
ZNF432	3.37156	0.00486079	1
SLC19A1	3.37156	0.00486079	1
AL732509.1	3.37156	0.00486079	1
TCEAL9	3.37156	0.00486079	1
TMSB15B	3.37156	0.00486079	1
AC245140.2	3.37156	0.00486079	1
GNLY	3.85699	0.00486116	1
KLRD1	3.20163	0.00492816	1
LIMD2	0.228713	0.00494624	1
PARP14	1.95652	0.00509502	1
DERA	1.25316	0.00514038	1
UBE2F	1.0276	0.00514725	1
EIF4EBP1	0.619391	0.00518485	1
MAN1A1	1.17779	0.00522705	1
CRBN	1.5642	0.00524836	1
SP140L	1.7277	0.00525403	1
STAG1	0.99013	0.00541353	1
KDM6A	1.89351	0.00541962	1
TUBA1B	0.489785	0.00550228	1
RASA3	3.37156	0.00552487	1
INPP5K	1.66107	0.0055722	1
ATP5F1B	0.313131	0.00562581	1
RPS8	-0.113987	0.0056259	1
ZCCHC7	1.13452	0.00563817	1
DLGAP3	2.7866	0.00568559	1
SHE	2.7866	0.00568559	1
AC079807.1	2.7866	0.00568559	1
LRRC34	2.7866	0.00568559	1
AC109927.1	2.7866	0.00568559	1
MFHAS1	2.7866	0.00568559	1
RNF139-AS1	2.7866	0.00568559	1
A2M	2.7866	0.00568559	1
COQ10A	2.7866	0.00568559	1
DGKH	2.7866	0.00568559	1
EME2	2.7866	0.00568559	1
RNF43	2.7866	0.00568559	1
RNF213-AS1	2.7866	0.00568559	1
ASMTL-AS1	2.7866	0.00568559	1
CHIC1	2.7866	0.00568559	1
NOC2L	1.0562	0.00581158	1
SKAP1	2.20163	0.00585212	1
IGFLR1	0.546393	0.00594074	1
ATP5F1E	-0.185648	0.00596787	1
ZNF593	1	0.00604389	1
USP47	1.08616	0.00608504	1
BTBD2	1.38805	0.00609175	1
PCLAF	1.63459	0.00609269	1
POLR3F	1.63459	0.00609269	1
GSTO1	0.663214	0.00611188	1
PDPK1	0.942247	0.00614145	1
ITGB3BP	1.52356	0.00614401	1
RNH1	0.334507	0.00622989	1
EIF1B	-0.889864	0.00624938	1
DPYSL2	0.550529	0.00640391	1
MPST	0.609403	0.00645529	1
PRCC	1.25608	0.00646899	1
GLB1	0.642761	0.00658286	1
ID2	0.388804	0.00658728	1
AFF3	0.730453	0.00667236	1
IFITM2	0.631318	0.00670042	1
RNF115	1.20163	0.00670742	1
ACTR1A	1.11282	0.00672073	1
ROMO1	-0.399539	0.00691387	1
GET3	0.68551	0.00692229	1
POP4	1.16769	0.00702183	1
HMGB1	-0.263857	0.00702221	1
RPP25L	1.16511	0.00702712	1
PGS1	1.32716	0.00703547	1
HIST1H2BC	1.59395	0.00704415	1
ITSN2	0.507047	0.00718911	1
DERL2	-1.46133	0.00719492	1
MRPL32	1.37156	0.00719733	1
AC007319.1	1.7866	0.00727691	1
SERF2	-0.179876	0.00729732	1
HDAC9	0.508987	0.00732403	1
ZCCHC17	1.27758	0.00739329	1
VRK2	0.968435	0.00743057	1
PSMB7	0.919863	0.00748924	1
ZNF711	-2.70526	0.00749009	1
RPS3	0.111125	0.00750774	1
CD4	-2.76799	0.00750819	1
ATP6V0B	0.372518	0.00761432	1
G3BP2	-0.529045	0.00763248	1
RPL23A	0.19435	0.00771052	1
ARID5B	1.86906	0.00774444	1
CPD	1.86906	0.00774444	1
RPS26	0.55402	0.00780163	1
MAN2A2	1.38805	0.00784424	1
SYNE1	2.7866	0.00787915	1
TSPAN3	0.732958	0.00789861	1
CITED4	1.32716	0.00796893	1
ABCA7	1.54559	0.00798002	1
BANK1	0.775708	0.00806931	1
SAP30L	1.17516	0.00808945	1
CES1	2.5642	0.00822594	1
ZNF207	0.598151	0.00828804	1
SLC1A5	0.598293	0.00832193	1
PARD6A	1.69913	0.00836255	1
GHDC	1.69913	0.00836255	1
ATP11A	2.04963	0.00838131	1
ALAD	1.46467	0.00846972	1
XPO1	-1.10649	0.00849932	1
ZFAND3	1.00638	0.00852478	1
HYAL2	2.30117	0.00858591	1
ZSCAN21	2.30117	0.00858591	1
AGBL3	2.30117	0.00858591	1
SLC25A25-AS1	2.30117	0.00858591	1
SLC16A1-AS1	1.61667	0.00865379	1
TRAPPC1	0.327165	0.008683	1
SLC2A8	1.5642	0.00872999	1
AP3D1	0.767737	0.00877814	1
LRRC23	1.30855	0.0088019	1
NKG7	5.10852	0.00881437	1
IGKV3-15	4.37156	0.00881437	1
MEIKIN	4.37156	0.00881437	1
SAMD3	4.37156	0.00881437	1
AKR1C1	4.37156	0.00881437	1
FANK1	4.37156	0.00881437	1
KLRC2	4.37156	0.00881437	1
HIP1R	4.37156	0.00881437	1
PITPNM2	4.37156	0.00881437	1
AC021701.1	4.37156	0.00881437	1
KLK14	4.37156	0.00881437	1
IGLV1-47	4.37156	0.00881437	1
Z82206.1	4.37156	0.00881437	1
AC233976.1	4.37156	0.00881437	1
CALML6	3.7866	0.00881437	1
GPR153	3.7866	0.00881437	1
AL031848.2	3.7866	0.00881437	1
PLEKHG5	3.7866	0.00881437	1
ERRFI1	3.7866	0.00881437	1
AL445248.1	3.7866	0.00881437	1
ZBTB8B	3.7866	0.00881437	1
SLC2A1-AS1	3.7866	0.00881437	1
LINC01144	3.7866	0.00881437	1
RAD54L	3.7866	0.00881437	1
AL513218.2	3.7866	0.00881437	1
SHISAL2A	3.7866	0.00881437	1
AC119428.2	3.7866	0.00881437	1
ACOT11	3.7866	0.00881437	1
MROH7	3.7866	0.00881437	1
AL033530.1	3.7866	0.00881437	1
CTH	3.7866	0.00881437	1
PTGER3	3.7866	0.00881437	1
S1PR1	3.7866	0.00881437	1
AL360270.1	3.7866	0.00881437	1
TRIM45	3.7866	0.00881437	1
AL359915.1	3.7866	0.00881437	1
ITGA10	3.7866	0.00881437	1
AL450992.1	3.7866	0.00881437	1
FLG-AS1	3.7866	0.00881437	1
S100A16	3.7866	0.00881437	1
SEC16B	3.7866	0.00881437	1
AL353708.3	3.7866	0.00881437	1
LHX4	3.7866	0.00881437	1
KIF14	3.7866	0.00881437	1
SLC41A1	3.7866	0.00881437	1
AC096642.1	3.7866	0.00881437	1
AL513314.2	3.7866	0.00881437	1
AL158214.2	3.7866	0.00881437	1
AL118511.1	3.7866	0.00881437	1
LYST-AS1	3.7866	0.00881437	1
AL359764.2	3.7866	0.00881437	1
ODC1-DT	3.7866	0.00881437	1
LINC01954	3.7866	0.00881437	1
AC010896.1	3.7866	0.00881437	1
AL121652.1	3.7866	0.00881437	1
AC006369.2	3.7866	0.00881437	1
AC007365.1	3.7866	0.00881437	1
LINC02576	3.7866	0.00881437	1
LINC01816	3.7866	0.00881437	1
EGR4	3.7866	0.00881437	1
AC074008.1	3.7866	0.00881437	1
AC007099.1	3.7866	0.00881437	1
CD8A	3.7866	0.00881437	1
VWA3B	3.7866	0.00881437	1
MAP3K19	3.7866	0.00881437	1
GRB14	3.7866	0.00881437	1
AC096649.1	3.7866	0.00881437	1
CCDC150	3.7866	0.00881437	1
ICOS	3.7866	0.00881437	1
ZDBF2	3.7866	0.00881437	1
AC098820.1	3.7866	0.00881437	1
KCNE4	3.7866	0.00881437	1
SLC16A14	3.7866	0.00881437	1
WNT7A	3.7866	0.00881437	1
VIPR1	3.7866	0.00881437	1
PRKAR2A-AS1	3.7866	0.00881437	1
PTPRG-AS1	3.7866	0.00881437	1
SAMMSON	3.7866	0.00881437	1
ROBO2	3.7866	0.00881437	1
LINC02008	3.7866	0.00881437	1
AC021660.2	3.7866	0.00881437	1
SIDT1	3.7866	0.00881437	1
AC093010.2	3.7866	0.00881437	1
CD80	3.7866	0.00881437	1
AC022215.2	3.7866	0.00881437	1
AC092957.1	3.7866	0.00881437	1
AC108718.1	3.7866	0.00881437	1
AC106707.1	3.7866	0.00881437	1
TERC	3.7866	0.00881437	1
CHRD	3.7866	0.00881437	1
PLAAT1	3.7866	0.00881437	1
OPA1-AS1	3.7866	0.00881437	1
LINC002481	3.7866	0.00881437	1
AC104825.1	3.7866	0.00881437	1
NCAPG	3.7866	0.00881437	1
LINC02265	3.7866	0.00881437	1
NSUN7	3.7866	0.00881437	1
AC093677.2	3.7866	0.00881437	1
AC034139.1	3.7866	0.00881437	1
AC093765.3	3.7866	0.00881437	1
AC093864.1	3.7866	0.00881437	1
LINC02365	3.7866	0.00881437	1
KLKB1	3.7866	0.00881437	1
AC137810.1	3.7866	0.00881437	1
AC114977.2	3.7866	0.00881437	1
AC034238.1	3.7866	0.00881437	1
AC010359.2	3.7866	0.00881437	1
AC025442.1	3.7866	0.00881437	1
SERF1B	3.7866	0.00881437	1
AC010245.2	3.7866	0.00881437	1
RASGRF2	3.7866	0.00881437	1
AC008534.1	3.7866	0.00881437	1
AC008840.1	3.7866	0.00881437	1
AC034243.1	3.7866	0.00881437	1
AC011379.2	3.7866	0.00881437	1
AC011379.1	3.7866	0.00881437	1
PCDHGB4	3.7866	0.00881437	1
AC132803.1	3.7866	0.00881437	1
AC008680.1	3.7866	0.00881437	1
AC113391.1	3.7866	0.00881437	1
PRR7-AS1	3.7866	0.00881437	1
AC138035.1	3.7866	0.00881437	1
AL035693.1	3.7866	0.00881437	1
AL133351.1	3.7866	0.00881437	1
AL359643.2	3.7866	0.00881437	1
AL035588.1	3.7866	0.00881437	1
NT5E	3.7866	0.00881437	1
KLHL32	3.7866	0.00881437	1
SLC16A10	3.7866	0.00881437	1
HS3ST5	3.7866	0.00881437	1
COL10A1	3.7866	0.00881437	1
RSPH4A	3.7866	0.00881437	1
AL596202.1	3.7866	0.00881437	1
CLDN20	3.7866	0.00881437	1
AL589693.1	3.7866	0.00881437	1
PDE10A	3.7866	0.00881437	1
Z94721.3	3.7866	0.00881437	1
TMEM106B	3.7866	0.00881437	1
AC011287.1	3.7866	0.00881437	1
ETV1	3.7866	0.00881437	1
AC007036.1	3.7866	0.00881437	1
TRGC2	3.7866	0.00881437	1
ADCY1	3.7866	0.00881437	1
PHKG1	3.7866	0.00881437	1
AC104073.4	3.7866	0.00881437	1
LINC02604	3.7866	0.00881437	1
NRCAM	3.7866	0.00881437	1
GPR85	3.7866	0.00881437	1
AC083862.3	3.7866	0.00881437	1
AC006008.1	3.7866	0.00881437	1
GIMAP8	3.7866	0.00881437	1
AC093726.2	3.7866	0.00881437	1
AC006372.3	3.7866	0.00881437	1
FAM85B	3.7866	0.00881437	1
AC021242.3	3.7866	0.00881437	1
EGR3	3.7866	0.00881437	1
AC087362.1	3.7866	0.00881437	1
FAM110B	3.7866	0.00881437	1
EYA1	3.7866	0.00881437	1
STAU2-AS1	3.7866	0.00881437	1
AC087672.2	3.7866	0.00881437	1
AP002982.2	3.7866	0.00881437	1
SNTB1	3.7866	0.00881437	1
FBXO32	3.7866	0.00881437	1
AC090198.1	3.7866	0.00881437	1
TMEM71	3.7866	0.00881437	1
AC138696.2	3.7866	0.00881437	1
AC067930.3	3.7866	0.00881437	1
AC109322.1	3.7866	0.00881437	1
IGHEP2	3.7866	0.00881437	1
AL158206.1	3.7866	0.00881437	1
CA9	3.7866	0.00881437	1
MSMP	3.7866	0.00881437	1
AL161457.2	3.7866	0.00881437	1
AL354733.2	3.7866	0.00881437	1
AL133477.3	3.7866	0.00881437	1
ODF2-AS1	3.7866	0.00881437	1
NPDC1	3.7866	0.00881437	1
ENTPD8	3.7866	0.00881437	1
TUBB8	3.7866	0.00881437	1
AC025822.2	3.7866	0.00881437	1
LINC02648	3.7866	0.00881437	1
CCDC3	3.7866	0.00881437	1
AL353796.1	3.7866	0.00881437	1
FZD8	3.7866	0.00881437	1
AL356056.2	3.7866	0.00881437	1
AC035139.1	3.7866	0.00881437	1
PRKG1	3.7866	0.00881437	1
MRLN	3.7866	0.00881437	1
AL512662.2	3.7866	0.00881437	1
AL157893.2	3.7866	0.00881437	1
AL359198.1	3.7866	0.00881437	1
AC021037.1	3.7866	0.00881437	1
AL133215.2	3.7866	0.00881437	1
SORCS1	3.7866	0.00881437	1
AL158163.2	3.7866	0.00881437	1
AL158212.3	3.7866	0.00881437	1
AL592546.3	3.7866	0.00881437	1
AL157388.1	3.7866	0.00881437	1
LINC02646	3.7866	0.00881437	1
JAKMIP3	3.7866	0.00881437	1
AC136475.3	3.7866	0.00881437	1
DRD4	3.7866	0.00881437	1
AC079296.1	3.7866	0.00881437	1
AL358944.1	3.7866	0.00881437	1
SLC1A2	3.7866	0.00881437	1
AC087276.3	3.7866	0.00881437	1
AC087521.2	3.7866	0.00881437	1
TSPAN18	3.7866	0.00881437	1
AC116021.1	3.7866	0.00881437	1
AC090589.2	3.7866	0.00881437	1
PACSIN3	3.7866	0.00881437	1
CD6	3.7866	0.00881437	1
AP000873.4	3.7866	0.00881437	1
PRSS23	3.7866	0.00881437	1
ELMOD1	3.7866	0.00881437	1
LINC02550	3.7866	0.00881437	1
C11orf52	3.7866	0.00881437	1
GRIK4	3.7866	0.00881437	1
MIR100HG	3.7866	0.00881437	1
AP000866.1	3.7866	0.00881437	1
KIRREL3	3.7866	0.00881437	1
KIRREL3-AS1	3.7866	0.00881437	1
AC007406.3	3.7866	0.00881437	1
FOXM1	3.7866	0.00881437	1
AC010175.1	3.7866	0.00881437	1
AC010186.3	3.7866	0.00881437	1
KLRK1	3.7866	0.00881437	1
SLCO1B1	3.7866	0.00881437	1
H3F3C	3.7866	0.00881437	1
AC025031.3	3.7866	0.00881437	1
TEX49	3.7866	0.00881437	1
PCBP2-OT1	3.7866	0.00881437	1
NDUFA4L2	3.7866	0.00881437	1
AC022506.2	3.7866	0.00881437	1
GLI1	3.7866	0.00881437	1
LINC02821	3.7866	0.00881437	1
AC011611.3	3.7866	0.00881437	1
LINC02464	3.7866	0.00881437	1
PPFIA2	3.7866	0.00881437	1
AC010203.2	3.7866	0.00881437	1
DEPDC4	3.7866	0.00881437	1
ACACB	3.7866	0.00881437	1
AC007834.1	3.7866	0.00881437	1
AC009731.1	3.7866	0.00881437	1
AC026367.2	3.7866	0.00881437	1
B3GNT4	3.7866	0.00881437	1
LINC00944	3.7866	0.00881437	1
TEX26-AS1	3.7866	0.00881437	1
N4BP2L2-IT2	3.7866	0.00881437	1
AL512506.1	3.7866	0.00881437	1
DIAPH3	3.7866	0.00881437	1
TRDC	3.7866	0.00881437	1
FITM1	3.7866	0.00881437	1
LINC02327	3.7866	0.00881437	1
AL163973.2	3.7866	0.00881437	1
AL358335.2	3.7866	0.00881437	1
POLE2	3.7866	0.00881437	1
AL118556.1	3.7866	0.00881437	1
AL358332.1	3.7866	0.00881437	1
PTGDR	3.7866	0.00881437	1
AL357153.2	3.7866	0.00881437	1
AC005280.2	3.7866	0.00881437	1
AL583722.1	3.7866	0.00881437	1
LINC01193	3.7866	0.00881437	1
AC022306.2	3.7866	0.00881437	1
AC092757.3	3.7866	0.00881437	1
LINC01586	3.7866	0.00881437	1
AC026523.1	3.7866	0.00881437	1
RAB26	3.7866	0.00881437	1
KREMEN2	3.7866	0.00881437	1
AC108134.2	3.7866	0.00881437	1
NAGPA-AS1	3.7866	0.00881437	1
SOCS1	3.7866	0.00881437	1
MPV17L	3.7866	0.00881437	1
AF001548.2	3.7866	0.00881437	1
AC092338.3	3.7866	0.00881437	1
CACNG3	3.7866	0.00881437	1
EIF3CL	3.7866	0.00881437	1
SLX1A	3.7866	0.00881437	1
NPIPB13	3.7866	0.00881437	1
AC106886.3	3.7866	0.00881437	1
AC026471.4	3.7866	0.00881437	1
AC026471.2	3.7866	0.00881437	1
PDP2	3.7866	0.00881437	1
HSF4	3.7866	0.00881437	1
PLEKHG4	3.7866	0.00881437	1
AC020978.2	3.7866	0.00881437	1
ADAMTS18	3.7866	0.00881437	1
DNAAF1	3.7866	0.00881437	1
AC135782.2	3.7866	0.00881437	1
AC137932.1	3.7866	0.00881437	1
TLCD2	3.7866	0.00881437	1
AC015921.1	3.7866	0.00881437	1
AC113189.1	3.7866	0.00881437	1
AC002553.2	3.7866	0.00881437	1
AC107982.3	3.7866	0.00881437	1
AC087294.1	3.7866	0.00881437	1
CORO6	3.7866	0.00881437	1
AC127024.4	3.7866	0.00881437	1
AC127024.6	3.7866	0.00881437	1
AC079336.5	3.7866	0.00881437	1
PYY	3.7866	0.00881437	1
HOXB7	3.7866	0.00881437	1
TTLL6	3.7866	0.00881437	1
AC091133.1	3.7866	0.00881437	1
AC006270.1	3.7866	0.00881437	1
PRR29	3.7866	0.00881437	1
CEP295NL	3.7866	0.00881437	1
AC124319.2	3.7866	0.00881437	1
AC110285.1	3.7866	0.00881437	1
AC132872.1	3.7866	0.00881437	1
TXNDC2	3.7866	0.00881437	1
AC010754.1	3.7866	0.00881437	1
AC090772.2	3.7866	0.00881437	1
AC120049.1	3.7866	0.00881437	1
DCC	3.7866	0.00881437	1
TCF4-AS1	3.7866	0.00881437	1
AC036176.1	3.7866	0.00881437	1
AC027307.2	3.7866	0.00881437	1
AC104530.1	3.7866	0.00881437	1
AC092068.3	3.7866	0.00881437	1
NANOS3	3.7866	0.00881437	1
AC011509.2	3.7866	0.00881437	1
AC020911.2	3.7866	0.00881437	1
LINC01791	3.7866	0.00881437	1
LINC01531	3.7866	0.00881437	1
COX7A1	3.7866	0.00881437	1
ZNF540	3.7866	0.00881437	1
AC010271.1	3.7866	0.00881437	1
SRRM5	3.7866	0.00881437	1
AC006213.4	3.7866	0.00881437	1
AC006213.1	3.7866	0.00881437	1
PPP1R13L	3.7866	0.00881437	1
PPM1N	3.7866	0.00881437	1
PNMA8B	3.7866	0.00881437	1
ZNF114	3.7866	0.00881437	1
NTN5	3.7866	0.00881437	1
PPFIA3	3.7866	0.00881437	1
AC010320.1	3.7866	0.00881437	1
ZNF471	3.7866	0.00881437	1
PLCG1	3.7866	0.00881437	1
SLC2A10	3.7866	0.00881437	1
OGFR-AS1	3.7866	0.00881437	1
FP565260.6	3.7866	0.00881437	1
CU633967.1	3.7866	0.00881437	1
FP236383.5	3.7866	0.00881437	1
GRIK1-AS1	3.7866	0.00881437	1
DNAJC28	3.7866	0.00881437	1
SMIM11A	3.7866	0.00881437	1
AP000704.1	3.7866	0.00881437	1
TTC3-AS1	3.7866	0.00881437	1
ADARB1	3.7866	0.00881437	1
AP001469.3	3.7866	0.00881437	1
AC245060.2	3.7866	0.00881437	1
ADORA2A-AS1	3.7866	0.00881437	1
SGSM1	3.7866	0.00881437	1
SMTN	3.7866	0.00881437	1
AL021707.2	3.7866	0.00881437	1
AL121672.2	3.7866	0.00881437	1
MAPK8IP2	3.7866	0.00881437	1
BX842570.1	3.7866	0.00881437	1
FRMPD4	3.7866	0.00881437	1
SCML2	3.7866	0.00881437	1
LINC02601	3.7866	0.00881437	1
AF196972.1	3.7866	0.00881437	1
AC231533.1	3.7866	0.00881437	1
SHROOM4	3.7866	0.00881437	1
NUDT10	3.7866	0.00881437	1
AL158055.1	3.7866	0.00881437	1
AC234031.1	3.7866	0.00881437	1
FAAH2	3.7866	0.00881437	1
EDA	3.7866	0.00881437	1
ITGB1BP2	3.7866	0.00881437	1
NOX1	3.7866	0.00881437	1
GPRASP1	3.7866	0.00881437	1
AL023653.1	3.7866	0.00881437	1
MIR503HG	3.7866	0.00881437	1
SMIM10	3.7866	0.00881437	1
MCF2	3.7866	0.00881437	1
SARNP	-0.932222	0.00882438	1
CTPS1	1.2841	0.00912475	1
HEBP1	0.925999	0.0093134	1
RASAL2	1.2302	0.00958455	1
RPL27	0.226343	0.00961809	1
TBC1D9	0.954719	0.00964443	1
CAT	0.454753	0.00977818	1
CTDSP1	1.20163	0.0098855	1
TAF1D	0.769523	0.0099099	1
CCM2	1.20163	0.00998354	1
RAB11B	0.801096	0.00999432	1
ICAM3	0.365133	0.0100032	1
ASCC3	1.05724	0.0101432	1
RPL38	-0.354849	0.010199	1
MORC3	-2.07138	0.0102116	1
RPL17	0.242006	0.0102464	1
AAK1	1.97924	0.0104566	1
SPAG16	1.97924	0.0104566	1
ATP5MC1	0.418126	0.0104766	1
ATP13A1	0.836637	0.0109059	1
EIF3D	0.489759	0.0109157	1
STK25	1.05868	0.0109695	1
PML	0.899071	0.011079	1
FLYWCH2	1.04963	0.0111004	1
RBM27	0.960626	0.0111427	1
TTC27	1.64909	0.0111625	1
DNAJC16	1.7866	0.0111723	1
ZFP90	1.7866	0.0111723	1
CEP250	1.7866	0.0111723	1
PKNOX1	1.7866	0.0111723	1
FAM104B	-2.57096	0.0112364	1
MX1	0.835506	0.0112583	1
AC005726.1	1.7866	0.0113423	1
SNHG3	-2.04629	0.0113576	1
PICALM	0.516898	0.0113682	1
SMCHD1	-0.845672	0.0114204	1
SLC23A2	1.2364	0.0114856	1
HIST1H2AK	1.68706	0.0115245	1
KDM3B	0.947877	0.0116311	1
CCDC167	1.42403	0.0117108	1
GALT	1.42403	0.0117108	1
PLBD1	-0.715904	0.0118427	1
NDUFA6	0.610519	0.0120058	1
ZNF480	1.3845	0.0121674	1
ARL11	1.49709	0.0121757	1
RANBP3	1.49709	0.0121757	1
FAM89B	1.17362	0.0122142	1
VANGL1	1.61667	0.0122471	1
PRADC1	1.61667	0.0122471	1
MUS81	1.61667	0.0122471	1
SP2	1.61667	0.0122471	1
VMAC	1.61667	0.0122471	1
ACADS	1.30117	0.0122795	1
RAP1A	-0.365799	0.0122878	1
CFAP97	-1.42286	0.0122973	1
ARFGAP2	1.08033	0.0123865	1
NAPA	0.612345	0.0124127	1
ZFAS1	0.716207	0.0124348	1
LINC01588	-1.99476	0.0125547	1
COPS3	1.00072	0.0126017	1
CD38	0.820812	0.012625	1
GPHN	1.34602	0.0126389	1
MTERF1	1.53867	0.0126478	1
NSA2	-0.570956	0.0127236	1
LCP1	-0.259925	0.0127372	1
NFATC2IP	1.10852	0.012762	1
SLC4A7	2.32716	0.0127744	1
PPP1R35	1.1021	0.0128871	1
MT-ATP8	0.590676	0.0129452	1
DEF6	0.729263	0.0130621	1
NOTCH2	0.855309	0.0130641	1
SGK3	0.732958	0.0130646	1
MLF2	0.445128	0.013217	1
FES	0.559527	0.013397	1
ITM2B	0.593117	0.0134329	1
GCNT1	1.09472	0.0135342	1
NBPF11	1.36033	0.0135945	1
CDK17	1.9981	0.0137635	1
CDV3	-0.393802	0.0138591	1
NSD1	0.786596	0.0139074	1
MBD2	-0.589271	0.0139218	1
CHST2	1.24603	0.0139394	1
PHF20L1	1.20163	0.014117	1
RPL9	0.222098	0.0142024	1
ZCCHC24	1.91213	0.0142786	1
AC025048.4	1.91213	0.0142786	1
BICRA	1.91213	0.0142786	1
S100A10	-0.209287	0.0143569	1
UBXN1	0.423544	0.0144465	1
MATK	1.20163	0.01473	1
JPT1	-0.474237	0.0149165	1
BUD23	0.545588	0.0149496	1
AP1M1	-1.33442	0.0150708	1
GOLGA7	-1.58264	0.0150922	1
MLLT3	3.04963	0.0150946	1
RNF213	3.04963	0.0150946	1
STX17-AS1	2.7866	0.0150946	1
MIATNB	2.7866	0.0150946	1
ARRDC2	1.35364	0.0151458	1
TLE5	0.558155	0.0151458	1
RPS20	-0.341909	0.0154105	1
POU2F2	0.661065	0.0155142	1
DDX5	0.323097	0.0155349	1
CPNE3	-0.205783	0.0155738	1
OSGEPL1	2.46467	0.0155826	1
ZBTB47	2.46467	0.0155826	1
SLC9A3-AS1	2.46467	0.0155826	1
TRIM23	2.46467	0.0155826	1
MEF2C-AS1	2.46467	0.0155826	1
AC073343.2	2.46467	0.0155826	1
GLCCI1	2.46467	0.0155826	1
MPP6	2.46467	0.0155826	1
AC016831.7	2.46467	0.0155826	1
PPP1R32	2.46467	0.0155826	1
NPIPB4	2.46467	0.0155826	1
PRSS36	2.46467	0.0155826	1
LRRC37B	2.46467	0.0155826	1
HOXB4	2.46467	0.0155826	1
CLEC17A	2.46467	0.0155826	1
TRMT1	0.945294	0.0157817	1
ITPKB	1.87971	0.0158074	1
TMC6	1.25935	0.0159856	1
SELENOK	-0.938296	0.0159956	1
PPP1R16B	2.37156	0.0159962	1
AC003102.1	1.70859	0.0160769	1
RNF111	1.14274	0.0164517	1
DYSF	1.43296	0.0165736	1
NIPA1	1.43296	0.0165736	1
ZNF430	1.43296	0.0165736	1
NT5C3B	1.1389	0.0167049	1
ASH1L-AS1	2.10852	0.0167202	1
SOCS5	2.10852	0.0167202	1
WDR92	2.10852	0.0167202	1
DACT1	2.10852	0.0167202	1
PJA1	2.10852	0.0167202	1
AMMECR1	2.10852	0.0167202	1
SELPLG	0.297393	0.0167782	1
SLC35E2B	1.68706	0.0168917	1
USP19	1.68706	0.0168917	1
AC127502.2	1.68706	0.0168917	1
E4F1	1.68706	0.0168917	1
HMOX2	0.851691	0.0169751	1
SYMPK	0.702532	0.017081	1
ATP13A3	1.37156	0.0171145	1
ATF7	1.37156	0.0171145	1
CCDC88C	1.9386	0.0171525	1
CD300C	1.17516	0.0171573	1
EEF1G	0.166473	0.0171677	1
NME3	0.592586	0.0171717	1
SACM1L	1.24603	0.0172078	1
STARD7	-0.549687	0.0172476	1
DIPK1A	1	0.0172626	1
CHCHD2	0.274042	0.0173006	1
SLC25A6	0.195203	0.0173853	1
MAP2K1	0.786596	0.0174883	1
COX17	-0.843881	0.0175721	1
RALA	0.947877	0.0176083	1
B3GAT3	1.03171	0.0176083	1
DUSP10	1.44264	0.0176092	1
ARL8A	0.641166	0.017645	1
CD44	0.786596	0.0176974	1
TTC7A	1.01401	0.0177551	1
VRK3	1.20163	0.0178192	1
FAM49B	0.344188	0.0178801	1
SNTA1	1.46467	0.0178902	1
PSMD3	0.538669	0.0180407	1
PRDX1	0.425599	0.0180443	1
RAC2	0.636354	0.0180558	1
ATP5MD	-0.255573	0.0181025	1
MAP3K7	1.13452	0.0181393	1
SMIM14	-0.628441	0.0181411	1
RPL10A	0.155475	0.0181982	1
CREM	-1.60572	0.0182102	1
RAB32	0.305166	0.0182338	1
PPP6R3	1.17189	0.0182919	1
ARHGDIB	0.188386	0.0183196	1
RPTOR	1.38805	0.0185163	1
RPS10	1.04963	0.0185346	1
EIF4A1	0.194808	0.01894	1
RPL21	0.161627	0.0190019	1
HLA-DPA1	-0.109548	0.0190238	1
SUZ12	-1.17688	0.0191526	1
IMMP2L	0.979241	0.0194062	1
SOX4	-0.789088	0.019575	1
DNTTIP1	0.711308	0.019723	1
CYTOR	0.819763	0.0197466	1
HMBS	1.00899	0.0198155	1
RNF166	0.786596	0.0198188	1
SIK3	0.947877	0.0198476	1
TMEM107	-1.38333	0.0198997	1
EEF2	0.185738	0.0200717	1
TMEM120B	1.52356	0.0202518	1
MTMR3	1.52356	0.0202518	1
HPS1	0.517563	0.0203513	1
LRBA	0.626132	0.0204571	1
SKIL	-2.34269	0.0204666	1
SBDS	-2.34269	0.0204666	1
PDF	-2.34269	0.0204666	1
PRNP	1.16769	0.0204921	1
MYPOP	-1.76799	0.020939	1
ERVK3-1	-1.76799	0.020939	1
FLOT1	0.597935	0.0210381	1
RPN1	0.480209	0.0210802	1
MKNK2	-0.71325	0.0210962	1
HIST1H2AL	-1.2134	0.0214028	1
TMEM97	-0.885829	0.0214583	1
LYSMD3	2.00899	0.0214654	1
GARNL3	2.00899	0.0214654	1
GNAI2	0.216178	0.0214941	1
ATP5MC3	0.236191	0.0215804	1
SERPINB6	0.444204	0.0216804	1
MIA2	1.11674	0.0217205	1
IMP3	0.683503	0.0217574	1
PWP1	0.730743	0.021805	1
NAA15	1.16511	0.0218526	1
TCEAL3	0.930986	0.0219045	1
DTX4	1.89351	0.0220275	1
LRRC40	1.37156	0.0220695	1
UBE2O	1.37156	0.0220695	1
TRIR	0.315805	0.0221039	1
LTBP3	1.63459	0.022137	1
SLC39A11	1.63459	0.022137	1
PPM1G	0.486201	0.0221955	1
VSIR	0.448274	0.0222096	1
TMSB4X	0.202513	0.0222828	1
ELK1	-2.30087	0.0225989	1
TMCO4	1.7866	0.022699	1
TET3	1.7866	0.022699	1
HIST1H4A	1.7866	0.022699	1
ZSCAN12	1.7866	0.022699	1
SNAPC3	1.7866	0.022699	1
ATL1	1.7866	0.022699	1
HIRA	1.7866	0.022699	1
SPIN3	1.7866	0.022699	1
MRPS9	0.890432	0.0227492	1
WDPCP	1.31267	0.0227534	1
DRAP1	0.439133	0.022764	1
UBE3A	0.879706	0.0228208	1
PMPCA	1.03171	0.0229118	1
PON2	0.510962	0.0229303	1
ZNF638	0.818305	0.0229746	1
POLD4	0.403678	0.0230086	1
ZBTB48	1.06077	0.0231534	1
CKLF	0.455537	0.0231594	1
STX3	-0.660863	0.023226	1
GSN	0.502803	0.0233446	1
WDFY4	0.277881	0.0233495	1
MRPS25	1.01721	0.023425	1
TCEA1	-0.443353	0.0234742	1
DCAF6	1.46467	0.0236176	1
ATG16L1	1.08616	0.0236225	1
DDA1	1.1389	0.0236485	1
THUMPD3-AS1	1.33914	0.0236986	1
TRPV2	0.68226	0.0237578	1
HSH2D	0.724312	0.0238646	1
NDUFV3	-0.642247	0.0238727	1
RAB13	1.46467	0.0238903	1
ZNF141	1.46467	0.0238903	1
NAPEPLD	1.46467	0.0238903	1
TANGO6	1.46467	0.0238903	1
STK26	1.46467	0.0238903	1
FAM107B	1.5642	0.0238931	1
ARL15	1.02106	0.0239118	1
TSKS	3.20163	0.023915	1
PTTG1IP	-0.340893	0.0239759	1
EMP3	0.319238	0.0240155	1
CHD2	0.771646	0.0242609	1
GBP1	2.7866	0.0243937	1
AL160408.2	2.7866	0.0243937	1
LINC00954	2.7866	0.0243937	1
CHAC2	2.7866	0.0243937	1
EML6	2.7866	0.0243937	1
AC007881.2	2.7866	0.0243937	1
ITGA6	2.7866	0.0243937	1
AC019080.1	2.7866	0.0243937	1
B3GNT5	2.7866	0.0243937	1
SPON2	2.7866	0.0243937	1
AF213884.3	2.7866	0.0243937	1
AC137770.1	2.7866	0.0243937	1
TRAM2-AS1	2.7866	0.0243937	1
MINDY4	2.7866	0.0243937	1
AP003352.1	2.7866	0.0243937	1
AC016074.2	2.7866	0.0243937	1
AC084125.2	2.7866	0.0243937	1
ALOX5	2.7866	0.0243937	1
AL592430.1	2.7866	0.0243937	1
NUCB2	2.7866	0.0243937	1
AP002495.1	2.7866	0.0243937	1
ETS1	2.7866	0.0243937	1
AC023509.2	2.7866	0.0243937	1
DPY19L2	2.7866	0.0243937	1
AC107032.2	2.7866	0.0243937	1
DCUN1D2	2.7866	0.0243937	1
JPH4	2.7866	0.0243937	1
CDKL1	2.7866	0.0243937	1
AL136038.5	2.7866	0.0243937	1
AC018946.1	2.7866	0.0243937	1
ZNF597	2.7866	0.0243937	1
NPIPB3	2.7866	0.0243937	1
EFCAB5	2.7866	0.0243937	1
AC145207.2	2.7866	0.0243937	1
CCDC102B	2.7866	0.0243937	1
NFIX	2.7866	0.0243937	1
AC123912.1	2.7866	0.0243937	1
ZNF283	2.7866	0.0243937	1
HSD17B14	2.7866	0.0243937	1
ZNF841	2.7866	0.0243937	1
AC008440.1	2.7866	0.0243937	1
ZFP28	2.7866	0.0243937	1
RTL5	2.7866	0.0243937	1
BARD1	1.59395	0.0244916	1
SLC17A5	1.59395	0.0244916	1
PAN2	1.59395	0.0244916	1
KIF1C	1.59395	0.0244916	1
RNGTT	1.39428	0.0245829	1
SNHG1	1.39428	0.0245829	1
NCOR1	0.586659	0.0247287	1
SLAMF9	2.37156	0.0248836	1
SP2-AS1	2.37156	0.0248836	1
FIBP	0.55465	0.0249023	1
SPINT1	0.743952	0.0249068	1
RPL39L	-2.07138	0.024907	1
NDUFA8	0.83054	0.024922	1
ZEB1	0.576029	0.0249296	1
C6orf226	-1.4358	0.0249685	1
HNRNPD	-0.428417	0.0250301	1
ATP2B1	0.637219	0.025044	1
METTL14	1.50649	0.0251595	1
TFEB	0.786596	0.0251976	1
NT5DC1	1.08616	0.0252477	1
LRRFIP1	0.337695	0.0253175	1
CCT7	0.550708	0.0254889	1
SLC35A5	-1.73697	0.0255153	1
NPC2	0.383632	0.0256176	1
URM1	0.629055	0.0257609	1
ZNF346	1.42403	0.025842	1
RPS15A	-0.125918	0.0259708	1
ZBTB44	1.20163	0.0260484	1
ANKRD26	1.20163	0.0260851	1
ZNF672	0.869059	0.0263989	1
MARCKSL1	-0.353193	0.0264337	1
NREP	0.6562	0.0265872	1
ARF5	0.284096	0.026909	1
KAT8	0.841738	0.0269732	1
NCSTN	1.00524	0.0269733	1
FBP1	0.747068	0.0270144	1
MTA2	-1.27949	0.0270244	1
SESTD1	1.15857	0.0271098	1
NEU1	1.15857	0.0271098	1
SLC9A9	0.557778	0.0273179	1
RPLP2	-0.119237	0.0273839	1
CCDC91	0.786596	0.027421	1
HNRNPK	0.283377	0.0274377	1
RPL13A	-0.166898	0.0274583	1
TENT5C	-2.2134	0.027538	1
XPR1	2.20163	0.0277917	1
LGALS3	-0.509645	0.0278521	1
TPT1	0.166444	0.0279871	1
LSM1	0.979241	0.0280086	1
ACAT2	-1.76799	0.0280533	1
MGST1	-0.577976	0.0281004	1
RPLP0	0.140967	0.0281235	1
TBCA	-0.340783	0.0281893	1
HNRNPF	0.423298	0.0282913	1
BECN1	0.956521	0.0284538	1
TMEM256	-0.535332	0.0286772	1
LAMTOR5	0.555642	0.0288056	1
TMTC4	1.31267	0.0288078	1
REEP4	1.33914	0.0289984	1
OGG1	1.9386	0.0290756	1
CCDC50	1.9386	0.0290756	1
CNPY4	1.9386	0.0290756	1
CHD7	1.9386	0.0290756	1
CTSL	1.9386	0.0290756	1
MS4A4A	1.9386	0.0290756	1
ZFYVE1	1.9386	0.0290756	1
IQCH-AS1	1.9386	0.0290756	1
MESP1	1.9386	0.0290756	1
EPG5	1.9386	0.0290756	1
ZNF587B	1.9386	0.0290756	1
LINC01278	1.9386	0.0290756	1
PCIF1	0.767737	0.02934	1
SRSF4	0.598969	0.0295422	1
IFITM1	1.7866	0.0295903	1
TUBA4A	1.25608	0.0296561	1
SATB1	1.25608	0.0296561	1
RRM2B	-0.899904	0.0298726	1
AC026369.3	-1.46133	0.0299753	1
OXR1	1.16511	0.0300651	1
UGP2	0.912127	0.0301365	1
MALSU1	1.24228	0.0301593	1
SPIN1	1.24228	0.0301593	1
SPI1	0.19132	0.0302861	1
TMEM115	-2.2134	0.0304081	1
CORO1C	0.767737	0.0305053	1
ALG1	-1.67284	0.0311183	1
PRKRIP1	1.20163	0.0311216	1
TIMM22	1.54559	0.0311436	1
FHIT	1.2286	0.0311954	1
BBX	0.850727	0.0314252	1
STK38L	1.02106	0.0314671	1
NBEAL2	0.841738	0.0315334	1
DDX3X	-0.468218	0.0315805	1
ADSS	0.829665	0.0318366	1
HCFC1R1	-0.5733	0.031961	1
CRTC1	1.39428	0.0320438	1
GUSB	0.549557	0.0320447	1
XXYLT1	1.69913	0.0320585	1
Z94721.1	2.52356	0.0321139	1
URGCP	1.89351	0.0322257	1
ZNF585B	1.89351	0.0322257	1
NFAT5	0.9981	0.032246	1
CALM3	0.56163	0.0323873	1
IMP4	0.786596	0.0327967	1
REPIN1	0.353637	0.0330235	1
GIT2	0.771646	0.0331315	1
MIR924HG	-0.798366	0.0331621	1
NPLOC4	0.872326	0.0331791	1
MAPRE3	2.20163	0.0332164	1
CLIP4	2.20163	0.0332164	1
ASNSD1	2.20163	0.0332164	1
SATB1-AS1	2.20163	0.0332164	1
SGMS2	2.20163	0.0332164	1
PLEKHG4B	2.20163	0.0332164	1
MDC1	2.20163	0.0332164	1
MAFK	2.20163	0.0332164	1
NRBP2	2.20163	0.0332164	1
PBLD	2.20163	0.0332164	1
SLIT1	2.20163	0.0332164	1
ANO9	2.20163	0.0332164	1
EMP1	2.20163	0.0332164	1
AC004943.2	2.20163	0.0332164	1
STXBP4	2.20163	0.0332164	1
ANO8	2.20163	0.0332164	1
ZNF587	2.20163	0.0332164	1
AL034405.1	2.20163	0.0332164	1
VMA21	0.691439	0.0332414	1
CLDND1	0.995183	0.0334323	1
C2orf49	-2.12029	0.0335362	1
TMEM185B	-2.12029	0.0335362	1
KRT18	-2.12029	0.0335362	1
PEX1	-2.1676	0.0335534	1
SNX19	-2.2134	0.0335693	1
PRDX2	0.625133	0.0336382	1
MCRIP2	-0.81544	0.0337438	1
HSP90AA1	0.364458	0.0337725	1
ADA	0.823122	0.0338078	1
WSB2	1.26303	0.0338149	1
SDHD	0.436789	0.033859	1
KANSL3	1.67112	0.0340828	1
CCDC71	1.67112	0.0340828	1
PRKAR1B	1.67112	0.0340828	1
TMEM138	1.67112	0.0340828	1
FAM168A	1.67112	0.0340828	1
ASB7	1.67112	0.0340828	1
HSBP1L1	1.67112	0.0340828	1
APBA3	1.67112	0.0340828	1
TTTY14	1.67112	0.0340828	1
SPCS3	-0.68053	0.0342472	1
PAXIP1	1.50649	0.034248	1
AC073896.2	1.50649	0.034248	1
VPS18	1.50649	0.034248	1
MAPKBP1	1.50649	0.034248	1
GTF3C3	-1.60572	0.0344296	1
UBE2D4	1.0761	0.0344733	1
FBXL20	1.44779	0.034518	1
HNRNPC	0.312058	0.0348182	1
NSFL1C	-0.913843	0.0348498	1
TMLHE	1.35364	0.0348917	1
CANX	-0.322893	0.0350656	1
TEFM	1.42403	0.0351194	1
RP2	0.8324	0.0352401	1
SRSF7	0.474652	0.0352467	1
CD83	-0.588443	0.035399	1
CTNNB1	-0.611953	0.0356835	1
ZNF609	0.963474	0.0357046	1
JAK2	0.638698	0.0358217	1
NDUFA1	-0.254106	0.0359681	1
LINC00528	1.34602	0.0360082	1
PYCARD	0.326478	0.0361054	1
UPK3A	-0.744785	0.0361509	1
HDDC3	1.03936	0.0364512	1
FAH	-0.810339	0.0365212	1
TANC2	0.786596	0.0365412	1
LMNB2	1.20163	0.036814	1
NACA	0.16531	0.0368745	1
WDFY2	0.860597	0.0368863	1
FBXL6	-1.32888	0.0369057	1
MED12L	1.25608	0.0369276	1
FAR2	-2.07138	0.0370026	1
ICK	-2.12029	0.0370202	1
C11orf54	-2.12029	0.0370202	1
LRP10	0.53637	0.0370954	1
AFF4	0.666857	0.0371097	1
HOOK2	1.24603	0.0371874	1
MEMO1	0.912127	0.0373565	1
CDC42SE2	0.561176	0.0373802	1
POLR2L	-0.400282	0.0374078	1
TMEM109	0.671119	0.0375479	1
SMDT1	0.2566	0.0375482	1
ATG4B	1.09472	0.0375888	1
NFKB1	0.986895	0.0376998	1
SERPINF1	0.359586	0.0377033	1
ZC3HAV1	0.912127	0.0378542	1
EIF3F	0.246346	0.0378827	1
POLG	1.16211	0.0379434	1
ANXA6	-0.324912	0.0385072	1
EIF3M	0.286167	0.0385641	1
DDX54	0.836637	0.0386383	1
FNBP1	0.294556	0.0387491	1
SREK1IP1	1.12363	0.0391004	1
MPEG1	0.409439	0.0393501	1
RTCB	0.893512	0.0394752	1
CBX5	1.15433	0.039656	1
POLDIP3	0.749122	0.0396652	1
AC008014.1	1.43296	0.03997	1
CLCN4	-0.774119	0.0401012	1
MCL1	-0.335033	0.0401819	1
ZNF143	1.08616	0.0402855	1
MED16	1.08616	0.0402855	1
TANK	0.856986	0.040307	1
ACSF3	1.43867	0.0403994	1
GAS2L3	-1.32888	0.0404623	1
AUH	1.37156	0.0404662	1
MTF2	-1.30087	0.0406463	1
FOXK2	1.01401	0.0406609	1
ZNF506	1.7866	0.040663	1
TTLL3	1.0761	0.0407559	1
USP34	0.649093	0.040794	1
RUFY2	-2.02076	0.040824	1
GPALPP1	-2.07138	0.0408421	1
PCYOX1L	-2.12029	0.0408587	1
PRPF31	0.844699	0.0408748	1
POLR2J	0.932447	0.0410233	1
PIN1	0.761061	0.041367	1
DDX18	-0.650809	0.0414057	1
CEP128	0.960626	0.0415601	1
PFDN2	0.34315	0.0415851	1
METRN	-1.57096	0.0418228	1
STK16	1.03657	0.041988	1
AMBRA1	1.32716	0.0419965	1
CNOT6L	1.31267	0.0420645	1
TICAM1	0.928615	0.0425398	1
NBPF14	0.748461	0.0426562	1
SRI	0.312253	0.0427139	1
ANXA11	0.385346	0.0428667	1
RANBP2	0.645241	0.0429552	1
TOPORS	1.26303	0.0430803	1
PFDN5	0.21255	0.0432259	1
RPL12	0.168187	0.0432588	1
NSMF	0.945294	0.0432653	1
HDAC10	1.09472	0.0434268	1
XYLB	1.61667	0.0434545	1
BRF1	1.61667	0.0434545	1
HADHB	0.638205	0.0434851	1
LIMA1	-0.625787	0.0436518	1
SLC8A1	0.609292	0.0436736	1
KAT6A	0.829665	0.0436768	1
STMP1	-0.423971	0.0437988	1
KAT6B	0.806774	0.0441107	1
LENG8	1.25935	0.0441514	1
IPO13	2.04963	0.044265	1
TLR3	-1.0614	0.0443099	1
ITGB2	0.170074	0.0443686	1
FYN	0.763756	0.0444838	1
SPG21	-0.383329	0.0447615	1
SNHG15	0.869059	0.0449331	1
CEPT1	-1.96829	0.0450379	1
PRDM4	-1.96829	0.0450379	1
AIFM3	-1.96829	0.0450379	1
ZNF335	-2.02076	0.0450563	1
MYO1E	1.01216	0.0451899	1
ASF1A	-1.53533	0.0461306	1
SNRPB	0.47416	0.0461307	1
MAST2	1.7866	0.0461389	1
WDR49	1.7866	0.0461389	1
KLC4	1.7866	0.0463325	1
TNFAIP3	1.7866	0.0463325	1
ZKSCAN5	1.7866	0.0463325	1
AC026979.2	1.7866	0.0463325	1
VPS37C	1.7866	0.0463325	1
ATP10A	1.7866	0.0463325	1
TNFRSF12A	1.7866	0.0463325	1
TSPOAP1	1.7866	0.0463325	1
RNF125	1.7866	0.0463325	1
MIRLET7BHG	1.7866	0.0463325	1
SLC25A22	1.58496	0.0463996	1
BABAM2	1.848	0.0463996	1
HS1BP3	1.42403	0.046405	1
AC006064.4	1.42403	0.046405	1
SELENOH	0.391737	0.0465447	1
COPS6	0.543142	0.0465519	1
BEST1	-1.23577	0.046571	1
2019-07-01	-0.481892	0.0467318	1
CCDC106	0.932447	0.0468168	1
YIF1B	0.421312	0.0469589	1
BTN3A3	1.68706	0.0471614	1
SMYD3	1.20163	0.0472281	1
CYB561D1	1.64909	0.04729	1
CDK5RAP2	1.34602	0.0475085	1
PIP4K2A	1.34602	0.0475085	1
LAGE3	-0.960638	0.0476547	1
STX12	0.589295	0.0477043	1
KIF13A	0.902074	0.0483182	1
QRSL1	0.979241	0.0484313	1
ANXA7	0.730013	0.0485768	1
SNRNP40	0.694674	0.0485808	1
CRELD2	0.836637	0.048634	1
TYMP	0.302161	0.048638	1
SNX14	-0.871615	0.0486701	1
SARS	0.710245	0.0487118	1
MIOS	-1.30087	0.0487878	1
PPP3CC	0.8324	0.0487907	1
CC2D1B	1.5642	0.0487944	1
PTK2B	1.5642	0.0487944	1
ZNF564	1.5642	0.0487944	1
PRMT3	1.1021	0.0488664	1
TAPBP	0.47318	0.0489421	1
ARL4C	-0.207278	0.0489529	1
U2AF2	-0.711655	0.0490445	1
PMS1	1.09854	0.0490658	1
PSMA3-AS1	1.03657	0.0491946	1
CLNK	0.296069	0.0491988	1
PLOD1	-1.24315	0.0492372	1
MRPS17	-1.24315	0.0492372	1
RFX5	-0.897902	0.0493055	1
FRYL	0.958777	0.0494618	1
GID4	-1.91384	0.0496857	1
SMIM8	-1.96829	0.0497044	1
SPINT1-AS1	-1.96829	0.0497044	1
CLEC11A	-1.96829	0.0497044	1
AC099560.1	-2.02076	0.0497216	1
NUP93	0.979241	0.0498611	1
PRIMPOL	1.46467	0.0498675	1
STK40	1.01401	0.0499172	1
SNX29	0.967169	0.0499742	1
HPS5	0.54374	0.0500464	1
SNHG32	0.786596	0.0508407	1
ADK	0.875864	0.0512775	1
ANP32E	-0.968291	0.0514403	1
LONP2	0.584963	0.0515175	1
CD55	0.651081	0.0515329	1
WAS	0.400538	0.0516598	1
ANKRD44	0.570278	0.0517201	1
STIM2	-0.742657	0.0517568	1
C12orf43	-0.913843	0.0518736	1
ADH5	0.573603	0.0519483	1
ROBO1	1.20163	0.0520682	1
RASGEF1B	-1.14414	0.0521303	1
DUSP23	0.597254	0.0522312	1
CCDC112	-0.767992	0.0523345	1
TJP2	-0.932222	0.0524525	1
RPS4X	0.15671	0.052627	1
EIF3H	0.191217	0.0528051	1
PARP8	0.979241	0.0528834	1
TRA2A	-0.672835	0.0529634	1
SCFD1	0.567151	0.0529969	1
U2AF1L4	-1.07138	0.053148	1
ARFIP2	-1.32888	0.053162	1
APMAP	1.30117	0.0532148	1
IGBP1	0.490355	0.0532211	1
APBB1IP	0.324782	0.0532274	1
JOSD2	0.925999	0.0533427	1
TCF4	0.921526	0.0535444	1
ZFP36	0.167687	0.0536995	1
UBE2D3	0.302475	0.0538095	1
PSAP	-0.163057	0.053815	1
DPY30	0.747068	0.053879	1
EVA1B	1.26303	0.0539091	1
SIRT3	1.26303	0.0539091	1
CD226	-0.81544	0.0540697	1
PPP2R2D	-1.2134	0.0541556	1
ASL	0.8324	0.054167	1
GCHFR	0.829665	0.054197	1
SAT1	0.352365	0.0542452	1
FTH1	-0.154021	0.0543934	1
LINC02649	-1.85726	0.0548138	1
RASGEF1A	-1.85726	0.0548138	1
PARP2	-1.85726	0.0548138	1
ZNF28	-1.85726	0.0548138	1
U2AF1	-1.85726	0.0548138	1
AL513166.1	-1.91384	0.0548329	1
SDCCAG8	0.676972	0.0548421	1
BRAT1	1	0.0549777	1
FERMT3	0.485427	0.0550453	1
FBXL17	1.00899	0.0550938	1
CAPNS1	-0.25333	0.0551555	1
CMTM3	1.20163	0.0552237	1
MAP2K2	0.336913	0.0553983	1
CWC27	0.742202	0.0554534	1
TRPC4AP	0.860597	0.0554827	1
VPS11	1.15857	0.0554873	1
ENOX1	-0.685891	0.0555171	1
BCLAF1	-0.199464	0.0556763	1
INPP4B	2.7866	0.0557806	1
C18orf32	0.406663	0.055841	1
FAM200B	1.20163	0.0559767	1
NSMCE1	0.649093	0.056101	1
PSMA7	0.28505	0.056113	1
TFDP1	-0.950369	0.0562277	1
ARHGAP4	0.583063	0.056311	1
SEC61A1	0.886132	0.0564843	1
PHF14	1.15188	0.0565283	1
MOB4	-0.727977	0.0567479	1
GMFB	0.979241	0.0568438	1
GYS1	1.11674	0.0569742	1
UBR4	-1.14414	0.0571819	1
ANXA2	0.375502	0.0572923	1
FBXO27	-1.0614	0.0577554	1
MECR	1.14917	0.057821	1
BTN2A1	1.14917	0.057821	1
UBXN2B	1.14917	0.057821	1
AKAP1	1.14917	0.057821	1
ZNF121	1.14917	0.057821	1
SHFL	1.14917	0.057821	1
GMFG	-0.289031	0.0581108	1
BLOC1S2	0.388719	0.0581179	1
TPP1	0.320278	0.0582235	1
PAIP2	0.523562	0.0583744	1
RNF7	0.391011	0.0584319	1
LEF1	2.37156	0.0584599	1
RBM17	0.472281	0.0584635	1
TOX	0.591046	0.0586568	1
IDI1	1.03657	0.0586594	1
AAGAB	-1.2723	0.05872	1
ZMIZ2	1.16511	0.05872	1
CPSF4	0.9981	0.0588152	1
TMA7	-0.232809	0.0588725	1
HLA-E	0.314322	0.0589047	1
SYNE3	0.912127	0.0589086	1
KIF20B	0.864599	0.0590246	1
ALG8	1.06413	0.0591978	1
KMT2A	-0.868755	0.0592092	1
SMURF1	1.2841	0.0592839	1
FNIP1	1.09854	0.0592875	1
LMBRD1	0.699134	0.0593747	1
PUM2	0.678072	0.0593749	1
EPB41	0.531339	0.0593816	1
EIF4EBP3	0.979241	0.0594855	1
YARS2	-1.18303	0.0595395	1
FLVCR1-DT	1.97924	0.0598271	1
LGALS8	1.97924	0.0598271	1
CLHC1	1.97924	0.0598271	1
ANKRD28	1.97924	0.0598271	1
GPD1L	1.97924	0.0598271	1
MON1A	1.97924	0.0598271	1
AL139095.4	1.97924	0.0598271	1
AL353759.1	1.97924	0.0598271	1
ZNF713	1.97924	0.0598271	1
ZCWPW1	1.97924	0.0598271	1
BICC1	1.97924	0.0598271	1
RAB38	1.97924	0.0598271	1
FAM216A	1.97924	0.0598271	1
PAQR4	1.97924	0.0598271	1
NPIPB5	1.97924	0.0598271	1
USP31	1.97924	0.0598271	1
ARMC5	1.97924	0.0598271	1
CMTM1	1.97924	0.0598271	1
NQO1	1.97924	0.0598271	1
ZNF23	1.97924	0.0598271	1
CENPN	1.97924	0.0598271	1
PGAP3	1.97924	0.0598271	1
AC008105.1	1.97924	0.0598271	1
HOXB-AS1	1.97924	0.0598271	1
AC005332.4	1.97924	0.0598271	1
RHBDF2	1.97924	0.0598271	1
TMC8	1.97924	0.0598271	1
AC145207.5	1.97924	0.0598271	1
EPOR	1.97924	0.0598271	1
ZSCAN18	1.97924	0.0598271	1
SLCO4A1	1.97924	0.0598271	1
LINC00894	1.97924	0.0598271	1
VASH1	0.712596	0.0599653	1
LINC00486	1.38805	0.0600199	1
DCUN1D1	-0.672835	0.0602652	1
TFDP2	0.921526	0.0603623	1
ARMCX6	0.921526	0.0603623	1
COQ8A	0.960626	0.0604577	1
SLC20A1	-1.85726	0.0604936	1
LMBRD2	-1.85726	0.0604936	1
TVP23A	-1.85726	0.0604936	1
MYOM1	-1.85726	0.0604936	1
PAXX	0.547525	0.0605394	1
SEPTIN6	0.362457	0.060679	1
SRFBP1	-0.774119	0.0607472	1
SLC9A3R1	1.7866	0.0608858	1
MRPL45	0.727703	0.060894	1
DAXX	0.622621	0.060988	1
IQSEC1	0.754175	0.0610955	1
SLC9B2	1.34602	0.0611651	1
HIBADH	1.34602	0.0611651	1
AC007993.3	1.34602	0.0611651	1
ZBED4	1.34602	0.0611651	1
SLAMF8	-0.447201	0.0616795	1
NUTM2B-AS1	0.699134	0.0618004	1
ARL6IP5	-0.549007	0.0618932	1
RXRB	-1.38333	0.0619749	1
PUM3	0.995183	0.0620568	1
SMARCA4	0.616671	0.0621211	1
MDP1	0.9241	0.0621356	1
PAG1	3.10852	0.062154	1
IGF1R	3.37156	0.0621544	1
MYO5A	0.993047	0.062173	1
ELP4	0.893512	0.0621841	1
SHPRH	0.979241	0.0623749	1
WDFY3	1.27202	0.0625264	1
LINC00278	2.13452	0.0628618	1
PTBP2	1.29183	0.0630287	1
MTERF4	1.37156	0.0630866	1
TIMM10B	1.37156	0.0630866	1
TRPM7	-1.07138	0.0630933	1
ATXN3	0.905241	0.0631221	1
PPIH	-1	0.0631777	1
MRPL21	0.699134	0.0633894	1
SLC25A3	0.232318	0.0635399	1
DNAJB4	2.7866	0.0636048	1
RNF144A	2.7866	0.0636048	1
ENC1	2.7866	0.0636048	1
AC083837.1	2.7866	0.0636048	1
LINC01500	2.7866	0.0636048	1
MARCKS	-1.1676	0.0636726	1
LARS	-1	0.0636927	1
MT-ND3	0.285309	0.0637233	1
MAD2L2	0.786596	0.0638256	1
MACO1	0.851691	0.063844	1
ZNF124	0.851691	0.063844	1
HNRNPUL2	-0.52682	0.0639076	1
NSL1	0.786596	0.063926	1
TCF12	0.606024	0.0639384	1
STK38	0.938599	0.064012	1
HYOU1	0.938599	0.064012	1
MED30	-0.957565	0.0642091	1
SAMM50	0.533616	0.0642517	1
FNIP2	-0.4243	0.0643496	1
PRRC2A	0.526069	0.0644369	1
SH3YL1	1.31267	0.0645592	1
TNRC6B	0.657313	0.0647233	1
SAMD4B	-1.2134	0.0648304	1
SS18	1.04963	0.0648783	1
STYX	0.860597	0.064902	1
ECSIT	0.860597	0.064902	1
CD302	-0.622795	0.0650109	1
PSIP1	0.738233	0.0650527	1
VWA1	2.37156	0.0650816	1
NBPF3	2.37156	0.0650816	1
EXO5	2.37156	0.0650816	1
DPYD-AS1	2.37156	0.0650816	1
THBS3	2.37156	0.0650816	1
AL353807.5	2.37156	0.0650816	1
CD247	2.37156	0.0650816	1
ARHGAP31-AS1	2.37156	0.0650816	1
PLD1	2.37156	0.0650816	1
TIGD2	2.37156	0.0650816	1
AP002075.1	2.37156	0.0650816	1
AC108206.1	2.37156	0.0650816	1
SNX18	2.37156	0.0650816	1
AC106818.2	2.37156	0.0650816	1
AL078600.1	2.37156	0.0650816	1
CASTOR2	2.37156	0.0650816	1
DYNC1I1	2.37156	0.0650816	1
AC105052.4	2.37156	0.0650816	1
AC005586.1	2.37156	0.0650816	1
SMIM18	2.37156	0.0650816	1
ZHX2	2.37156	0.0650816	1
AL590399.1	2.37156	0.0650816	1
NOTCH1	2.37156	0.0650816	1
MKI67	2.37156	0.0650816	1
AC104389.5	2.37156	0.0650816	1
TIGD3	2.37156	0.0650816	1
AP001831.1	2.37156	0.0650816	1
SLC4A8	2.37156	0.0650816	1
AC025034.1	2.37156	0.0650816	1
AC007569.1	2.37156	0.0650816	1
VASH1-AS1	2.37156	0.0650816	1
AC009554.1	2.37156	0.0650816	1
KDM8	2.37156	0.0650816	1
AC092368.3	2.37156	0.0650816	1
P2RX5	2.37156	0.0650816	1
FLCN	2.37156	0.0650816	1
SECTM1	2.37156	0.0650816	1
ZNF554	2.37156	0.0650816	1
CERS4	2.37156	0.0650816	1
CEBPA-DT	2.37156	0.0650816	1
LRFN1	2.37156	0.0650816	1
ZNF155	2.37156	0.0650816	1
POFUT2	2.37156	0.0650816	1
ZNF70	2.37156	0.0650816	1
APOBEC3D	2.37156	0.0650816	1
SERHL2	2.37156	0.0650816	1
MAGIX	2.37156	0.0650816	1
RASSF1	1.25054	0.0652345	1
MRPS30	-0.913843	0.0652469	1
AIP	0.429044	0.0653629	1
DDX17	0.438673	0.0653706	1
VAV1	0.932447	0.0656594	1
PCED1B	2.32716	0.0658353	1
CARF	1.91213	0.0658353	1
CCR2	1.91213	0.0658353	1
TPD52	0.829665	0.0658974	1
CEBPD	-0.80503	0.0665067	1
BSG	0.538669	0.0665583	1
SCARB1	1.11674	0.0666589	1
CLCC1	-1.73697	0.0667254	1
ABCB10	-1.73697	0.0667254	1
THAP7	-1.73697	0.0667254	1
SCIMP	-0.600427	0.0668902	1
RPS16	0.14263	0.0670321	1
NBPF19	1.46467	0.067104	1
ARV1	1.46467	0.067104	1
HEMK1	1.46467	0.067104	1
KATNB1	1.46467	0.067104	1
SPATA2L	1.46467	0.067104	1
MKS1	1.46467	0.067104	1
TLR8	1.46467	0.067104	1
CORO1B	0.406824	0.0671054	1
NCOA7	0.448274	0.0673713	1
ARPP19	0.814611	0.0676423	1
CDC27	0.903953	0.0676777	1
SCYL1	-0.895228	0.0676796	1
ARMH3	0.921526	0.0677482	1
CNFN	-1.46133	0.0677864	1
ATOX1	-0.426885	0.0678911	1
SIAH1	1.20163	0.0679182	1
SLC35E1	-1.38333	0.0681325	1
CCNL1	0.559527	0.0681382	1
MAP3K1	0.747068	0.0681772	1
HCLS1	0.174361	0.0682879	1
PPP2R5A	-1.34269	0.0683032	1
HIF1A-AS3	-1.34269	0.0683032	1
ESF1	-1.34269	0.0683032	1
UPF3A	-0.895228	0.0683311	1
IFFO2	1.37156	0.0684662	1
ITGB1	-0.458026	0.0684962	1
DNASE1L3	-0.554261	0.06865	1
ZNF487	-1.07138	0.0686831	1
FMO5	1.64909	0.0689221	1
CD1D	1.64909	0.0689221	1
RBM43	1.64909	0.0689221	1
TRAK2	1.64909	0.0689221	1
FAM126A	1.64909	0.0689221	1
BBS9	1.64909	0.0689221	1
PPP2R5B	1.64909	0.0689221	1
FN3K	1.64909	0.0689221	1
ZNF266	1.64909	0.0689221	1
PAK4	1.64909	0.0689221	1
WDR46	0.812592	0.0689489	1
MFN1	0.879706	0.0690089	1
JPX	1.12948	0.0690811	1
GRAMD2B	-1.04629	0.0691271	1
NIT2	0.716207	0.0692077	1
UBASH3B	1.14274	0.0694844	1
FO393401.1	1.14274	0.0694844	1
CAMK2D	0.352895	0.0694929	1
LPCAT1	-1.02076	0.0695716	1
TSFM	-1.02076	0.0695716	1
CDC42EP3	-0.605721	0.0695731	1
PCBP2	0.34886	0.0696178	1
PSMC3	0.676972	0.0696432	1
BORCS5	0.786596	0.069644	1
DCAF11	0.786596	0.069644	1
NINJ1	1.52356	0.0702068	1
GM2A	-0.473271	0.0704276	1
CDK13	0.786596	0.0704287	1
TOLLIP	0.765535	0.0705599	1
EEF1B2	0.132734	0.0705783	1
UVRAG	0.351529	0.0706403	1
ALKBH4	1.09854	0.0708165	1
ALKBH3	1.09854	0.0708165	1
TMEM123	-0.562132	0.0708963	1
DKC1	0.786596	0.0710759	1
ATXN7L1	1.08616	0.0710779	1
MBD4	-0.945208	0.0710989	1
TMEM161A	1.02106	0.071121	1
CSNK1A1	0.361791	0.0712307	1
PARP1	0.442067	0.0712308	1
CKAP2	-0.64879	0.0713685	1
EBNA1BP2	0.588657	0.0714512	1
CASP6	0.9241	0.07156	1
HADH	0.759116	0.071691	1
BATF3	0.266123	0.0718636	1
WDR75	-1.12029	0.0718746	1
AC009005.1	-1.12029	0.0718746	1
TMEM208	-0.622795	0.0719596	1
RIN3	0.55879	0.0719772	1
APEH	0.803874	0.0721541	1
NDUFB10	0.263971	0.0722026	1
RACK1	0.140591	0.0723944	1
HLA-DQB1	-0.126977	0.0724694	1
TERF2IP	0.568173	0.0729161	1
PLK3	0.979241	0.0729298	1
RPL35A	-0.104225	0.0729416	1
ZRSR2	0.761061	0.0732372	1
IDO2	0.552799	0.0734856	1
NR1D2	-1.67284	0.0736326	1
GPR141	-1.67284	0.0736326	1
KCTD9	-1.67284	0.0736326	1
FOXJ2	-1.67284	0.0736326	1
ENGASE	-1.67284	0.0736326	1
TSHZ1	-1.67284	0.0736326	1
ZNF567	-1.67284	0.0736326	1
NMI	0.511974	0.0736678	1
KDM5A	0.50531	0.07368	1
AC073111.4	-1.91384	0.0736989	1
SDHB	0.498027	0.0737476	1
ZNF626	1.46467	0.0737615	1
COX7A2L	0.264175	0.073792	1
APOL3	0.555642	0.0739082	1
CCDC126	0.525636	0.0739606	1
MAP7D1	-0.689137	0.0740235	1
AUP1	0.339913	0.0740247	1
STAT1	0.847997	0.074242	1
ZNF33B	1.40808	0.0742608	1
NFYB	1.00233	0.0742688	1
APH1A	0.244278	0.074633	1
MYO1F	0.322315	0.0746439	1
MLH1	-1.42286	0.0746912	1
MCM7	-1.42286	0.0746912	1
ISCA2	0.809316	0.0750236	1
GDAP2	-1.34269	0.0750754	1
C6orf136	-1.30087	0.0752652	1
OTUD6B	-1.30087	0.0752652	1
FXR2	-1.30087	0.0752652	1
RBM48	1.39428	0.0753171	1
PLEKHJ1	0.610747	0.0753379	1
GTF3A	0.33203	0.0753816	1
GART	-0.957565	0.075446	1
TSPO	0.345087	0.0755042	1
MRE11	-0.599462	0.0757621	1
HTATSF1	-0.81544	0.0759906	1
FAM120B	0.956521	0.0760421	1
ADAMTSL4-AS1	1.24603	0.0761914	1
COG5	1.24603	0.0761914	1
COA1	1.01401	0.0762403	1
RPUSD3	0.902074	0.076317	1
KXD1	0.609719	0.0763898	1
UBE2J2	0.810844	0.0764151	1
ST3GAL5	-0.968291	0.0766661	1
BCOR	-0.913843	0.0766668	1
ABHD2	0.786596	0.0769237	1
POGZ	0.879706	0.0770128	1
RGS14	0.69262	0.077053	1
CSK	0.325623	0.0772122	1
COMMD6	-0.238066	0.0775889	1
PNISR	0.378938	0.0777389	1
BRWD1	-0.868755	0.0778956	1
STAT6	0.710245	0.0780749	1
ZNF664	-1.12029	0.0785579	1
IRF9	0.84318	0.0785925	1
LARS2	1.27202	0.0786828	1
NOM1	1.27202	0.0786828	1
PPP2CB	1.27202	0.0786828	1
EEF1AKMT1	1.27202	0.0786828	1
PRR11	1.27202	0.0786828	1
SSU72	0.418621	0.0787499	1
CCDC58	-1.08787	0.07892	1
SLC35D2	-1.08787	0.07892	1
KRIT1	1.20163	0.078959	1
SLC25A19	1.20163	0.078959	1
RRP7A	0.601241	0.0790136	1
SH3TC1	0.649093	0.0794172	1
SMC5	0.580921	0.0794415	1
RPS6KB2	0.639755	0.0794837	1
CST3	-0.182816	0.0796017	1
MANF	0.68226	0.0797572	1
RSBN1L	0.864599	0.0798477	1
SHTN1	-0.240427	0.079952	1
PPP3CA	0.945294	0.0802609	1
TSPAN15	0.847997	0.0802656	1
PRKCD	0.786596	0.0802682	1
AC012358.3	1.20163	0.0803242	1
JADE1	1.20163	0.0803242	1
RNF34	1.20163	0.0803242	1
HLCS	1.20163	0.0803242	1
SNX4	0.642206	0.0804611	1
VTI1B	0.642206	0.0804611	1
DCTPP1	0.456675	0.0806704	1
TRIP11	-1.09605	0.080727	1
JAZF1	1.15433	0.0808032	1
SFXN4	1.15433	0.0808032	1
GLMN	-1.60572	0.0812698	1
AC016747.1	-1.60572	0.0812698	1
HINT3	-1.60572	0.0812698	1
AL080276.2	-1.60572	0.0812698	1
ST6GALNAC6	-1.60572	0.0812698	1
THTPA	-1.60572	0.0812698	1
WRAP53	-1.60572	0.0812698	1
AMZ2	0.968435	0.0813201	1
OSBPL9	-0.367209	0.0817514	1
NSUN2	0.9241	0.0818802	1
CLIC3	0.9241	0.0818802	1
TMEM230	-0.520832	0.0820681	1
H2AFV	0.267723	0.0821637	1
NAIP	-1.38333	0.0822876	1
SERPINF2	0.481742	0.0823033	1
IWS1	-1.02076	0.0823098	1
SH3BP2	0.912127	0.0823306	1
NDUFA3	-0.307063	0.0824257	1
EIF2D	0.81697	0.0824478	1
AL135925.1	0.81697	0.0824478	1
CSNK2A2	0.81697	0.0824478	1
SNX27	0.732149	0.0825643	1
ATXN2L	-0.711655	0.0826607	1
NBAS	1.06077	0.0827013	1
GATB	-1.30087	0.0827139	1
IER5L	-1.30087	0.0827139	1
GSK3B	0.768674	0.0828533	1
SLC39A13	-1.2578	0.0829246	1
RITA1	-1.2578	0.0829246	1
KCTD6	-0.913843	0.0830252	1
GTF2F2	0.711308	0.0835982	1
VDAC3	0.457648	0.083665	1
BAZ2B	0.921526	0.0836728	1
RUSC1	0.584963	0.0837226	1
PNP	0.80797	0.0838515	1
LUC7L	0.888476	0.0839938	1
SLC39A6	0.888476	0.0839938	1
MRPL12	0.4544	0.0841202	1
PTPN23	1.14274	0.0841331	1
CCDC82	1.14274	0.0841331	1
TEPSIN	1.14274	0.0841331	1
DIP2B	1.59395	0.0843828	1
NFATC1	1.59395	0.0843828	1
GPI	0.383472	0.0845151	1
ASXL2	0.979241	0.0845804	1
RHOT1	0.979241	0.0845804	1
TSTA3	0.786596	0.0847461	1
RBM22	-0.588443	0.0847855	1
CPVL	0.223727	0.0850005	1
NFKBIA	0.18117	0.0853537	1
COX7B	-0.124594	0.0853678	1
ADAP2	0.655893	0.0853705	1
NDUFV1	0.341185	0.0856194	1
ATP5PB	0.174078	0.0856341	1
CDK5	0.902074	0.0858343	1
TRPT1	0.902074	0.0858343	1
TNPO1	0.752649	0.0861292	1
ARRDC1	0.426194	0.0863529	1
HDLBP	-0.413543	0.0866485	1
TYW3	0.786596	0.0868366	1
HNRNPA3	-0.296545	0.0869528	1
XRCC1	1.12363	0.0874754	1
WBP4	1.00233	0.0876033	1
DUSP18	-0.65966	0.0877035	1
ARL5A	0.329124	0.0877307	1
BEX4	0.727703	0.0881728	1
DNM1L	-0.660863	0.0883	1
TXNL4A	0.424026	0.0883124	1
RPL7L1	-0.818266	0.0884172	1
NEK3	-0.818266	0.0884172	1
AAAS	-0.957565	0.0884248	1
ARHGDIA	0.376873	0.0884898	1
CTNNBIP1	0.498027	0.0885624	1
BMS1	-0.628441	0.0886232	1
PLCB2	0.367057	0.0886807	1
DOK1	0.899071	0.088738	1
GXYLT1	1.37156	0.0887994	1
KIAA2026	0.979241	0.0888915	1
SLC35A3	1.37156	0.0891803	1
FKBP7	1.37156	0.0891803	1
KANSL1L	1.37156	0.0891803	1
PCGF3	1.37156	0.0891803	1
GTPBP2	1.37156	0.0891803	1
GPR107	1.37156	0.0891803	1
SNX11	1.37156	0.0891803	1
TIMM21	1.37156	0.0891803	1
ZNF677	1.37156	0.0891803	1
GGT7	1.37156	0.0891803	1
GMEB2	1.37156	0.0891803	1
SMIM19	-0.613334	0.0893941	1
TRAPPC6A	0.625133	0.0894838	1
KDM6B	0.759116	0.0895281	1
RPS21	-0.106402	0.0895595	1
LINC01128	-1.53533	0.0897209	1
MINDY1	-1.53533	0.0897209	1
NIPBL-DT	-1.53533	0.0897209	1
MAK16	-1.53533	0.0897209	1
AC068888.1	-1.53533	0.0897209	1
PCNX1	-1.53533	0.0897209	1
GABPB1	-1.53533	0.0897209	1
ST6GALNAC2	-1.53533	0.0897209	1
RPRD1B	-1.53533	0.0897209	1
TCTN1	-1.60572	0.0897403	1
ERLIN2	-0.913843	0.0898539	1
AREG	-1.49881	0.0899249	1
INPP5F	-0.561327	0.0899386	1
NBDY	-0.506185	0.0901622	1
INTS10	0.747068	0.0901916	1
PMVK	0.671119	0.0904406	1
SUCLA2	0.84318	0.090442	1
COA8	-0.891476	0.0905721	1
HPS4	-0.891476	0.0905721	1
ABI2	-0.968291	0.090605	1
MEAF6	0.486201	0.0907291	1
MMP25	-0.763601	0.0908121	1
KDM1B	0.474006	0.0908174	1
MROH6	1.2841	0.0908552	1
TTLL1	-1.30087	0.0908828	1
SELENOO	1.20163	0.0910458	1
UBIAD1	-1.2578	0.0911183	1
CLK4	-1.2578	0.0911183	1
STX11	-1.2578	0.0911183	1
[truncated: 9,340 more rows]

## Sheet: cDC2
Gene	average log2FC	p-value	adjusted p-value
RPS9	0.718632	4.05924e-100	1.05049e-95
RPL3	0.683973	3.54982e-91	9.18658e-87
HLA-A	0.993792	3.65604e-91	9.46146e-87
MTRNR2L12	1.1426	5.13486e-75	1.32885e-70
MT-ATP6	0.751709	4.03121e-69	1.04324e-64
RPS18	0.489454	2.08703e-62	5.40103e-58
MT-CO2	0.442398	1.92354e-52	4.97793e-48
RPS19	0.339557	1.33187e-43	3.44675e-39
LSP1	0.383232	1.32065e-41	3.4177e-37
AC004556.3	4.84158	1.83678e-41	4.75339e-37
MT-ND1	0.521258	3.5545e-38	9.19868e-34
HLA-DRB1	0.338445	1.05475e-36	2.72959e-32
GRN	0.483033	1.40675e-35	3.64053e-31
CORO1A	0.384981	5.33912e-35	1.38171e-30
HLA-DMA	0.417407	2.28339e-34	5.90919e-30
NAPSA	0.916983	5.25547e-34	1.36006e-29
STAT1	1.77493	9.63269e-34	2.49284e-29
MT-CO3	0.376031	7.61574e-33	1.97088e-28
RPL22	-0.331635	1.28244e-32	3.31881e-28
AREG	-1.52483	1.48862e-32	3.85239e-28
RPL36A	-0.405528	1.48284e-31	3.83745e-27
MTRNR2L8	-4.50704	2.01307e-31	5.20961e-27
RPL26	0.266412	3.25365e-31	8.42013e-27
RPL4	0.36314	1.92543e-30	4.98282e-26
S100A4	-0.380969	7.53109e-30	1.94897e-25
RPS4Y1	-0.79423	7.71671e-30	1.99701e-25
FCGR2B	1.44862	1.87519e-29	4.8528e-25
EEF2	0.358391	2.27382e-28	5.88443e-24
RPS6	0.262803	1.34029e-27	3.46853e-23
TYMP	0.746426	1.53411e-27	3.97012e-23
CPVL	0.63291	3.03041e-27	7.84241e-23
HLA-DPB1	0.332884	5.52386e-27	1.42952e-22
HLA-DQB2	1.58339	6.07569e-27	1.57233e-22
HLA-B	0.363947	6.5158e-27	1.68622e-22
IFITM2	0.699573	7.57464e-27	1.96024e-22
DPYD	0.839127	2.81636e-26	7.28845e-22
TMSB4X	0.261548	7.56021e-26	1.95651e-21
RPL13	0.238519	1.45532e-25	3.76621e-21
RPS27A	-0.22352	2.06571e-25	5.34584e-21
RPL15	0.257471	2.31977e-25	6.00333e-21
PSME2	0.803193	6.55555e-25	1.69651e-20
PSMB8	0.683569	7.26181e-25	1.87928e-20
JAML	0.518536	7.62691e-25	1.97377e-20
ACTG1	0.323671	2.66992e-24	6.90949e-20
UBE2L6	0.988195	6.73693e-24	1.74345e-19
LGALS9	0.548647	1.63812e-23	4.2393e-19
HLA-DRB5	-0.297037	1.83652e-23	4.75274e-19
S100A10	-0.403646	3.16761e-23	8.19745e-19
ANKRD44	0.82373	5.11341e-23	1.3233e-18
AOAH	0.777122	9.8393e-23	2.54631e-18
TAP1	1.23325	1.96143e-22	5.07597e-18
ANXA2	0.378815	3.53665e-22	9.1525e-18
HLA-E	0.581369	5.38057e-22	1.39244e-17
RPS24	-0.180632	5.64241e-22	1.4602e-17
ERAP2	1.5329	1.70164e-21	4.40369e-17
FOS	-0.441144	3.57372e-21	9.24844e-17
MT-CO1	0.239002	3.92793e-21	1.01651e-16
EEF1G	0.285629	6.57258e-21	1.70092e-16
RPS8	-0.173507	1.48691e-20	3.84796e-16
GNAI2	0.313313	6.03829e-20	1.56265e-15
RPLP2	-0.228028	6.21039e-20	1.60719e-15
MAML2	1.65774	9.22926e-20	2.38844e-15
ARHGAP15	0.837439	1.03907e-19	2.689e-15
RBM3	0.429946	1.15071e-19	2.97791e-15
IRF1	1.02886	2.2009e-19	5.69571e-15
RPL31	-0.298342	3.32419e-19	8.60267e-15
FOXP1	0.815373	3.63864e-19	9.41645e-15
RNH1	0.411582	4.59636e-19	1.18949e-14
RPS10	1.16616	4.80609e-19	1.24377e-14
RPL34	-0.232318	5.54048e-19	1.43382e-14
RIPOR2	0.800934	6.28811e-19	1.6273e-14
HLA-DMB	0.404873	7.28262e-19	1.88467e-14
CIITA	0.593407	9.20304e-19	2.38165e-14
SAT1	0.588037	1.1434e-18	2.959e-14
PRKCB	0.625646	1.4341e-18	3.71131e-14
VSIR	0.490555	2.38965e-18	6.18417e-14
RPL35A	-0.211573	4.18123e-18	1.08206e-13
RPL13A	-0.237106	4.72968e-18	1.22399e-13
RPL29	0.167104	6.67591e-18	1.72766e-13
MBNL1	0.474667	1.03083e-17	2.66769e-13
RPL7	-0.265992	1.32377e-17	3.42578e-13
DDIT4	-0.759427	2.77162e-17	7.17268e-13
RPL39	-0.223754	5.28595e-17	1.36795e-12
RNF213	0.841995	6.10309e-17	1.57942e-12
FTL	0.332187	8.45158e-17	2.18718e-12
HNRNPC	0.448538	9.339e-17	2.41684e-12
HSP90AA1	0.427299	1.49561e-16	3.87048e-12
SELL	-0.5531	2.19173e-16	5.67199e-12
UVRAG	0.542976	2.25043e-16	5.82388e-12
RPS15A	-0.157935	2.8561e-16	7.3913e-12
GNAQ	0.658748	3.86517e-16	1.00027e-11
EIF4A1	0.262773	4.67447e-16	1.20971e-11
PFDN5	0.273078	6.46445e-16	1.67294e-11
XIST	1.37405	6.63747e-16	1.71771e-11
DOCK10	0.687431	6.95279e-16	1.79931e-11
SLC2A3	-1.0487	7.76087e-16	2.00843e-11
IFITM1	1.44419	1.17999e-15	3.05369e-11
RPL23A	0.231017	1.42873e-15	3.6974e-11
NPC2	0.528559	1.4533e-15	3.761e-11
GBP1	1.23069	1.49783e-15	3.87623e-11
PSMB9	0.696205	2.31544e-15	5.99212e-11
LRMDA	0.576705	2.82982e-15	7.32328e-11
ATP5F1B	0.323417	2.90643e-15	7.52156e-11
MYO1F	0.472159	3.24838e-15	8.40647e-11
HLA-DQA2	2.20222	3.5177e-15	9.10347e-11
ATP2B1	0.624233	4.44461e-15	1.15022e-10
FCGRT	0.407395	4.955e-15	1.2823e-10
CD1C	0.738523	6.77936e-15	1.75443e-10
S100A8	-1.33629	7.7879e-15	2.01543e-10
RPL18A	0.14807	1.00281e-14	2.59516e-10
RPS20	-0.411146	1.06604e-14	2.75881e-10
ADA2	0.675961	1.21366e-14	3.14083e-10
MT-ND4	0.293201	1.22684e-14	3.17494e-10
NEAT1	0.86463	1.3162e-14	3.4062e-10
S100A12	-1.16705	1.38167e-14	3.57563e-10
AHR	0.575017	1.44216e-14	3.73217e-10
HNRNPF	0.482903	1.75729e-14	4.54768e-10
PARVG	0.422233	2.05874e-14	5.32782e-10
RNASET2	0.401265	2.06973e-14	5.35626e-10
RPS5	0.185698	2.83126e-14	7.32702e-10
BST2	0.507315	3.05952e-14	7.91772e-10
RPL37	-0.232782	4.06585e-14	1.0522e-09
EIF1	0.251889	4.32683e-14	1.11974e-09
BCL11B	4.18008	5.31914e-14	1.37654e-09
ARID1B	0.822417	5.61448e-14	1.45297e-09
RPL23	-0.326318	5.8348e-14	1.50999e-09
RPL38	-0.360382	7.68795e-14	1.98956e-09
INPP4B	2.53092	7.90947e-14	2.04689e-09
ARID4B	0.752522	8.11793e-14	2.10084e-09
SLC8A1	0.525075	8.35755e-14	2.16285e-09
RPS26	0.550699	8.94304e-14	2.31437e-09
PABPC1	-0.230249	9.47452e-14	2.45191e-09
RPS29	-0.325398	1.03038e-13	2.66652e-09
SPI1	0.240989	1.2164e-13	3.14791e-09
FYB1	0.669124	2.52488e-13	6.53415e-09
RPL39L	-3.30546	2.67198e-13	6.91481e-09
NOP53	0.502209	2.73309e-13	7.07296e-09
PLXDC2	0.551568	3.18959e-13	8.25434e-09
LDLRAD4	0.722474	5.2522e-13	1.35922e-08
EIF3D	0.563512	5.83198e-13	1.50926e-08
LRRFIP1	0.318604	6.72607e-13	1.74064e-08
PICALM	0.509278	7.04291e-13	1.82264e-08
ELMO1	0.525845	7.21065e-13	1.86604e-08
PHACTR2	0.665823	8.04003e-13	2.08068e-08
CTSS	0.372965	8.17599e-13	2.11587e-08
CHST11	0.702032	9.61429e-13	2.48808e-08
STAG1	0.809106	9.64093e-13	2.49498e-08
DOCK2	0.517891	1.2816e-12	3.31665e-08
DOCK8	0.385267	1.36926e-12	3.54351e-08
COX4I1	0.197787	1.69823e-12	4.39486e-08
MAML3	0.783932	2.00942e-12	5.20018e-08
TUBA1B	0.335143	2.04879e-12	5.30205e-08
HDAC9	0.611451	2.53538e-12	6.56131e-08
CD44	0.568176	2.82565e-12	7.3125e-08
TGFBR2	0.786672	3.15712e-12	8.17031e-08
MED13L	0.664994	3.55055e-12	9.18847e-08
PSMB10	0.468969	4.1237e-12	1.06717e-07
CASP1	0.417955	5.57195e-12	1.44196e-07
RABGAP1L	0.83872	5.88287e-12	1.52243e-07
ATP5MF	-0.340416	5.9738e-12	1.54596e-07
PTPN6	0.345218	6.11807e-12	1.58329e-07
RAB7A	0.360797	6.72668e-12	1.7408e-07
ZFP36L1	0.605247	6.95543e-12	1.8e-07
TBC1D5	0.532212	7.43737e-12	1.92472e-07
TPT1	0.177566	8.34088e-12	2.15854e-07
TCIRG1	0.522179	9.05864e-12	2.34429e-07
HSP90AB1	-0.350292	9.70914e-12	2.51263e-07
LAPTM5	0.2578	1.15922e-11	2.99995e-07
CCSER1	0.614569	1.22679e-11	3.17482e-07
EEF1D	0.218179	1.24387e-11	3.21902e-07
JUNB	-0.289451	1.31131e-11	3.39353e-07
MT-ND4L	0.226076	1.49822e-11	3.87725e-07
LAP3	0.871141	1.56352e-11	4.04624e-07
TNRC6B	0.753351	1.61246e-11	4.17288e-07
ICAM3	0.450677	1.68817e-11	4.36881e-07
KANSL1-AS1	-2.17244	1.71614e-11	4.44119e-07
EIF3G	0.387134	1.8341e-11	4.74646e-07
ZEB2	0.537599	2.16519e-11	5.60331e-07
WAS	0.364971	2.55375e-11	6.60884e-07
MAP3K8	-0.558098	3.11628e-11	8.06461e-07
TOB1	-0.964477	4.14324e-11	1.07223e-06
MVP	0.607227	4.1596e-11	1.07646e-06
PLAAT4	1.45692	4.76522e-11	1.23319e-06
RPL19	0.115934	7.06095e-11	1.8273e-06
BRI3	0.352865	7.10932e-11	1.83982e-06
PLEKHO1	0.460103	7.88184e-11	2.03974e-06
EXOC4	0.735151	7.97047e-11	2.06268e-06
RPS13	-0.113903	8.23698e-11	2.13165e-06
NAGK	0.542884	1.04446e-10	2.70296e-06
LPP	0.688182	1.06661e-10	2.76029e-06
GBP4	1.64233	1.07428e-10	2.78014e-06
RAC1	0.221641	1.20701e-10	3.12363e-06
SP110	0.569138	1.29057e-10	3.33988e-06
EDF1	0.330148	1.31789e-10	3.41056e-06
MARCH1	0.512998	1.38988e-10	3.59688e-06
KMT2C	0.59957	1.52172e-10	3.93805e-06
DDX5	0.238472	1.56454e-10	4.04888e-06
CD74	0.116235	1.66904e-10	4.31932e-06
IRF7	0.928675	1.88857e-10	4.88744e-06
RPL10A	0.166693	2.31655e-10	5.995e-06
ADAR	0.638643	2.70707e-10	7.00563e-06
MGST1	-0.762681	2.77758e-10	7.1881e-06
PIM3	-0.923434	2.8383e-10	7.34524e-06
NDUFA1	-0.379822	3.20012e-10	8.2816e-06
CTSZ	0.19961	3.28548e-10	8.5025e-06
RPL11	-0.107583	3.97812e-10	1.0295e-05
LY6E	0.837528	4.23029e-10	1.09476e-05
SAMSN1	-1.07558	4.52272e-10	1.17043e-05
RALY	0.437696	4.57968e-10	1.18517e-05
RPL17	0.187446	4.76808e-10	1.23393e-05
SIK3	0.651731	4.91153e-10	1.27106e-05
ZBTB20	0.658963	4.98492e-10	1.29005e-05
ZFAND3	0.614664	5.6767e-10	1.46907e-05
SOCS3	-1.5815	5.73683e-10	1.48463e-05
DENND1A	0.658846	5.85096e-10	1.51417e-05
PSMA7	0.29294	6.34769e-10	1.64272e-05
ANXA1	-0.319256	6.5625e-10	1.69831e-05
C1QB	3.04781	7.13048e-10	1.8453e-05
ISG15	1.00565	7.70415e-10	1.99376e-05
HIST2H2AC	-1.5345	8.03508e-10	2.0794e-05
WSB1	0.450252	8.05355e-10	2.08418e-05
ATP5F1E	-0.186211	9.52514e-10	2.46501e-05
RPL9	0.158523	1.00044e-09	2.58903e-05
AKAP13	0.39864	1.01432e-09	2.62495e-05
PAN3	0.621785	1.03625e-09	2.68171e-05
IGFLR1	0.42267	1.14703e-09	2.96839e-05
POLD4	0.506548	1.16677e-09	3.0195e-05
CD247	3.09435	1.20158e-09	3.10957e-05
MALAT1	-0.202884	1.23346e-09	3.19208e-05
RHOG	0.269921	1.23821e-09	3.20435e-05
ETV6	0.338727	1.37057e-09	3.5469e-05
CTDNEP1	0.49058	1.39718e-09	3.61576e-05
TAPBP	0.45594	1.42117e-09	3.67786e-05
COX7A2	-0.35944	1.47512e-09	3.81747e-05
ATP5MD	-0.387901	1.66554e-09	4.31025e-05
CUL1	0.711066	1.80042e-09	4.65931e-05
RPL37A	-0.210501	1.99893e-09	5.17302e-05
FGL2	0.329385	2.17221e-09	5.62145e-05
IFI44L	1.55785	2.17352e-09	5.62485e-05
ARHGAP45	0.550975	2.22401e-09	5.75551e-05
SCLT1	0.586555	2.34216e-09	6.06128e-05
FMNL1	0.384132	2.35102e-09	6.08422e-05
LCP2	0.46095	2.36505e-09	6.12052e-05
UTRN	0.625184	2.42287e-09	6.27014e-05
CAMK4	2.28699	2.69193e-09	6.96645e-05
MZT2A	0.551034	2.70116e-09	6.99034e-05
ABI3	0.509981	2.77196e-09	7.17355e-05
NXT1	-0.989523	2.7929e-09	7.22774e-05
HLA-DRA	0.182977	2.82953e-09	7.32255e-05
LYN	0.341367	3.03171e-09	7.84575e-05
SNX10	0.513039	3.26318e-09	8.44478e-05
UBXN1	0.394298	3.32391e-09	8.60195e-05
LUC7L3	0.499036	3.72288e-09	9.63445e-05
COX7C	-0.228414	3.96119e-09	0.000102512
JMJD1C	0.569725	4.31347e-09	0.000111628
MACF1	0.598938	4.31559e-09	0.000111683
FOXN3	0.399594	4.32231e-09	0.000111857
HIST1H4C	-0.581594	4.32357e-09	0.00011189
USP3	0.416218	4.34617e-09	0.000112475
SSH2	0.556542	4.408e-09	0.000114075
TBC1D22A	0.666408	4.4211e-09	0.000114414
HIST1H1E	-0.618891	4.56314e-09	0.000118089
FAM49B	0.29468	5.14001e-09	0.000133018
HLA-C	0.248909	5.14589e-09	0.000133171
TRPS1	0.830058	5.17805e-09	0.000134003
APBB1IP	0.431462	5.25367e-09	0.00013596
FGR	0.333012	5.45807e-09	0.000141249
ANAPC16	0.464453	5.75906e-09	0.000149039
UQCRB	-0.303392	5.97945e-09	0.000154742
MX1	1.03645	6.58202e-09	0.000170336
RPL27	0.213173	6.58435e-09	0.000170396
UBAC2	0.662674	6.71312e-09	0.000173729
KDM2A	0.53356	6.86414e-09	0.000177637
CDC42SE2	0.514504	7.32024e-09	0.00018944
OAZ1	0.155313	7.94009e-09	0.000205481
CSTB	-0.276935	7.94851e-09	0.000205699
CSTA	-0.377056	8.16079e-09	0.000211193
POLR2L	-0.400123	8.31493e-09	0.000215182
ITGAX	0.461917	1.05436e-08	0.000272857
COMT	0.379732	1.28584e-08	0.000332764
AL589693.1	2.77242	1.32225e-08	0.000342186
SELPLG	0.467857	1.42693e-08	0.000369274
AFF3	0.41482	1.53518e-08	0.00039729
TAOK3	0.400156	1.537e-08	0.00039776
NEDD9	0.755471	1.56599e-08	0.000405262
PAK1	0.324756	1.6179e-08	0.000418696
EPSTI1	0.782804	1.62044e-08	0.000419352
BPTF	0.481931	1.69124e-08	0.000437676
FERMT3	0.445992	1.79097e-08	0.000463484
SRRM2	0.332124	1.79804e-08	0.000465314
CD99	-0.423121	1.82814e-08	0.000473104
MT-ATP8	0.487616	1.88847e-08	0.000488718
RBIS	-0.415744	1.92221e-08	0.000497448
TBXAS1	0.578722	1.93254e-08	0.000500123
DEF6	0.516308	1.99485e-08	0.000516247
COPE	0.316097	2.09322e-08	0.000541706
CYTH1	0.670199	2.1227e-08	0.000549333
JAK2	0.449414	2.21524e-08	0.000573282
ARMH1	-1.475	2.23489e-08	0.000578368
HLA-DPA1	0.175639	2.23733e-08	0.000578998
CCDC88A	0.3121	2.32182e-08	0.000600865
AC253572.2	-1.61071	2.47632e-08	0.000640846
S100A6	-0.176277	2.51335e-08	0.000650429
AP2S1	0.195044	2.78995e-08	0.000722012
TCF12	0.618976	2.93949e-08	0.000760709
NFKBIA	-0.45112	3.09262e-08	0.000800339
EIF3F	0.227472	3.09643e-08	0.000801325
MT-ND2	0.305459	3.41943e-08	0.000884913
CAT	0.331617	3.48838e-08	0.000902757
INSYN2B	1.40985	3.78881e-08	0.000980507
RPS16	0.144989	3.95643e-08	0.00102388
RIN3	0.368012	4.18078e-08	0.00108194
ARL4C	-0.347163	4.25171e-08	0.0011003
SKAP1	3.03907	4.26802e-08	0.00110452
PRKCH	1.26354	4.57959e-08	0.00118515
CCNL1	0.483619	4.62383e-08	0.0011966
RPS4X	0.141493	4.74298e-08	0.00122744
BEST1	-0.786255	5.12722e-08	0.00132687
NR4A2	-0.625133	5.45642e-08	0.00141207
MAP2K2	0.425274	5.56611e-08	0.00144045
PARP8	0.753379	5.90932e-08	0.00152927
PTGS2	-1.24828	6.04188e-08	0.00156358
SUCLG2-AS1	5.09435	6.08165e-08	0.00157387
MT-ND3	0.350609	6.66302e-08	0.00172432
FCER1A	-0.252169	6.80862e-08	0.001762
PSME1	0.286994	6.84535e-08	0.00177151
SPINT2	0.296696	7.2026e-08	0.00186396
LIMD2	0.228803	7.24232e-08	0.00187424
EIF1AY	-1.38018	7.50297e-08	0.00194169
AC008537.4	1.31737	7.81059e-08	0.0020213
CDC42	-0.284379	8.00315e-08	0.00207114
LCK	3.55003	8.40121e-08	0.00217415
SERF2	-0.147432	8.54829e-08	0.00221221
DIAPH2	0.599082	8.64032e-08	0.00223603
CIB1	0.396116	9.03174e-08	0.00233732
OAS3	0.985104	9.27098e-08	0.00239924
QARS	-0.535547	9.35662e-08	0.0024214
FTX	0.776379	9.57484e-08	0.00247787
RGS19	0.353704	9.82656e-08	0.00254302
ANKRD11	0.400483	9.84476e-08	0.00254773
DUSP23	0.384668	9.85529e-08	0.00255045
SECTM1	0.916503	9.85977e-08	0.00255161
NDUFA3	-0.455396	1.01113e-07	0.00261672
GRASP	-0.488652	1.18103e-07	0.00305638
C12orf75	-0.790495	1.25927e-07	0.00325886
RPS15	0.109385	1.32231e-07	0.00342199
TMEM219	0.407255	1.34194e-07	0.0034728
TNFAIP8L2	0.548964	1.39981e-07	0.00362258
CLTA	0.309796	1.61032e-07	0.00416735
SMYD3	0.945378	1.7176e-07	0.00444498
STK10	0.506947	1.76543e-07	0.00456876
SLC38A1	0.491417	1.80013e-07	0.00465854
ADGRE5	0.508799	1.87975e-07	0.00486459
MEF2C	0.293284	1.88352e-07	0.00487436
INPP5D	0.541377	1.9443e-07	0.00503166
DDX3Y	-0.962265	2.04437e-07	0.00529062
TNFRSF1B	0.546274	2.04654e-07	0.00529623
CMIP	0.66116	2.23146e-07	0.00577478
ARRB2	0.276856	2.2744e-07	0.00588593
MTMR11	-0.616192	2.30975e-07	0.00597741
FAF1	0.713638	2.33671e-07	0.00604718
PPP2R1A	0.397304	2.55579e-07	0.00661412
HNRNPAB	-0.495378	2.66697e-07	0.00690185
LAMTOR4	0.241163	2.69769e-07	0.00698136
COP1	0.558457	2.89598e-07	0.00749451
NSMCE3	-1.2232	2.96628e-07	0.00767644
RACK1	0.119735	2.97962e-07	0.00771097
STAT3	0.54059	3.00647e-07	0.00778044
NCOA3	0.538593	3.05183e-07	0.00789784
CD300A	0.592684	3.11955e-07	0.00807309
NOTCH2	0.536253	3.27609e-07	0.0084782
TBC1D10C	0.649564	3.39524e-07	0.00878655
FZD2	0.7244	3.65706e-07	0.0094641
JDP2	-0.627964	3.76017e-07	0.00973095
SEC61G	-0.434603	3.76343e-07	0.00973939
PLD3	0.449694	4.11661e-07	0.0106534
AC020656.1	-0.583626	4.15539e-07	0.0107537
IFI27L2	-0.558678	4.25686e-07	0.0110163
VAMP3	-0.688758	4.34545e-07	0.0112456
BABAM2	0.692944	4.37689e-07	0.011327
FKBP8	0.326543	4.63236e-07	0.0119881
RBMS1	0.526065	4.77014e-07	0.0123446
LEF1	2.58655	4.95089e-07	0.0128124
STK4	0.341338	5.01904e-07	0.0129888
S100B	1.47071	5.04665e-07	0.0130602
TC2N	3.28699	5.05548e-07	0.0130831
RNF157	3.28699	5.05548e-07	0.0130831
CST3	-0.159565	5.44189e-07	0.0140831
CFL1	0.114094	5.45418e-07	0.0141149
HSPA8	0.350839	5.54362e-07	0.0143463
CD4	0.535618	5.60402e-07	0.0145026
NDUFS7	0.322938	5.65445e-07	0.0146331
OVCH1-AS1	2.19953	5.76378e-07	0.0149161
DISC1	0.591575	5.83383e-07	0.0150974
AKNA	0.562209	5.89991e-07	0.0152684
COX7B	-0.334167	6.10083e-07	0.0157883
TNFAIP8	0.555037	6.17151e-07	0.0159712
SEPTIN11	-1.15041	6.26143e-07	0.016204
KLF10	-0.386705	6.33077e-07	0.0163834
MBP	0.38031	6.33078e-07	0.0163834
CUX1	0.578043	6.37712e-07	0.0165034
IMMP2L	0.886653	6.43729e-07	0.0166591
COX6C	-0.262344	6.51266e-07	0.0168541
RPL5	-0.11592	6.55602e-07	0.0169663
SRSF5	0.24975	6.67942e-07	0.0172857
UPK3A	-0.492732	7.02446e-07	0.0181786
AIP	0.484505	7.23055e-07	0.0187119
TRMT6	-0.677974	7.38168e-07	0.0191031
GUK1	0.328988	7.56517e-07	0.0195779
AL445623.2	4.87196	7.67833e-07	0.0198708
GLDN	4.87196	7.67833e-07	0.0198708
KDM6A	0.735979	7.70477e-07	0.0199392
SSBP4	0.60692	7.90802e-07	0.0204652
ABR	0.632491	8.28718e-07	0.0214464
ASH1L	0.588574	8.31998e-07	0.0215313
CD3D	3.28699	8.33672e-07	0.0215746
ANKRD12	0.399469	8.42906e-07	0.0218136
C1QA	2.70203	8.76533e-07	0.0226838
LYST	0.581093	8.8367e-07	0.0228685
RBM14	0.798834	9.01184e-07	0.0233217
EPB41	0.582901	9.35257e-07	0.0242035
EIF3M	0.251708	9.39026e-07	0.0243011
FTH1	-0.125321	9.41288e-07	0.0243596
PER1	-0.68929	9.97378e-07	0.0258111
LINC01619	0.836681	1.08174e-06	0.0279943
DYNC1H1	0.448559	1.09327e-06	0.0282927
MAP3K5	0.566096	1.09401e-06	0.0283119
TOP1	0.43689	1.09558e-06	0.0283526
BHLHE40	-0.462937	1.17053e-06	0.0302922
RASGRF2	3.19388	1.1878e-06	0.030739
CAMK2D	0.935009	1.21187e-06	0.031362
COPS9	-0.434409	1.21408e-06	0.0314192
PARP14	0.786921	1.23922e-06	0.0320698
RUFY3	0.442315	1.30144e-06	0.0336799
EGR1	1.68317	1.35507e-06	0.0350679
ZFP36	-0.114511	1.35829e-06	0.0351511
PIK3CD	0.672099	1.36343e-06	0.0352842
TMA7	-0.191084	1.40769e-06	0.0364295
ITFG1	0.559307	1.42055e-06	0.0367625
SAMHD1	0.133326	1.4285e-06	0.036968
NFIL3	-0.912863	1.46831e-06	0.0379984
SRSF4	0.406744	1.49413e-06	0.0386666
SIGLEC1	1.55003	1.52617e-06	0.0394958
AMBRA1	0.862496	1.55545e-06	0.0402536
BANF1	0.368871	1.55978e-06	0.0403656
DPM3	-0.563341	1.59895e-06	0.0413793
HCLS1	0.210276	1.61169e-06	0.041709
WASHC1	0.51832	1.62604e-06	0.0420803
VASP	0.276726	1.68566e-06	0.0436231
LAMTOR1	0.219976	1.70471e-06	0.0441161
BAX	0.308581	1.72894e-06	0.0447434
PACS1	0.698576	1.78423e-06	0.046174
FYN	0.436407	1.91218e-06	0.0494854
ETV7	2.70203	1.92237e-06	0.0497491
VBP1	-0.699585	1.98353e-06	0.0513317
MGAT1	0.486004	2.05036e-06	0.0530612
LIMA1	-1.31232	2.05101e-06	0.0530782
ATRX	0.375531	2.07561e-06	0.0537148
VPS26A	-0.653564	2.22209e-06	0.0575055
ARHGAP30	0.3743	2.24985e-06	0.0582239
PDE7A	0.735979	2.29953e-06	0.0595096
SRSF7	0.350828	2.30249e-06	0.0595863
PYCARD	0.221112	2.4229e-06	0.0627023
PAXX	0.406247	2.44945e-06	0.0633894
PREX1	0.412525	2.46706e-06	0.063845
ATG3	0.300836	2.47294e-06	0.0639972
SCPEP1	-0.601424	2.61173e-06	0.0675889
GPAT3	0.414854	2.64379e-06	0.0684185
RALB	-0.647118	2.67251e-06	0.0691619
FRYL	0.660136	2.70997e-06	0.0701312
TNFRSF14	0.679614	2.84839e-06	0.0737136
OXA1L	0.306286	2.86474e-06	0.0741366
RGS2	-0.424624	2.89009e-06	0.0747926
SERP1	0.190749	2.89014e-06	0.074794
TMEM131L	0.818845	2.89739e-06	0.0749815
CREB1	0.51881	2.91463e-06	0.0754276
RNF11	-0.876504	2.91578e-06	0.0754574
YBX3	0.628686	2.93659e-06	0.075996
SAMD4A	1.07287	3.16995e-06	0.082035
ARL2BP	-0.754228	3.23005e-06	0.0835905
EXOSC6	-0.9789	3.25598e-06	0.0842615
EIF3E	0.252258	3.66653e-06	0.094886
EIF4A2	0.470385	3.72735e-06	0.0964601
KDM4C	0.629695	3.82119e-06	0.0988887
SIPA1L2	1.35209	3.90616e-06	0.101087
CDC26	-0.793926	3.9072e-06	0.101114
DDX17	0.351385	3.94763e-06	0.102161
FCHSD2	0.428428	3.95727e-06	0.10241
TEX14	-0.704785	3.98142e-06	0.103035
SYTL3	-1.05878	4.02024e-06	0.10404
S1PR4	0.708332	4.04233e-06	0.104611
PIP4K2A	0.500103	4.21674e-06	0.109125
UBAC1	-0.541346	4.22321e-06	0.109292
GPATCH11	-0.713006	4.23066e-06	0.109485
CARD16	0.269895	4.28717e-06	0.110948
MLF2	0.336605	4.30768e-06	0.111478
LINC00243	3.28699	4.42468e-06	0.114506
CFLAR	0.577291	4.48942e-06	0.116182
ERAP1	-0.938615	4.53065e-06	0.117249
NBPF14	0.542375	4.55502e-06	0.117879
TMEM273	0.56252	4.587e-06	0.118707
NDUFS8	0.289077	4.74201e-06	0.122718
CYBA	0.131229	4.78684e-06	0.123879
PSMA4	0.374925	4.94541e-06	0.127982
BAZ1A	0.439919	4.98476e-06	0.129001
OTUB1	0.306672	5.02297e-06	0.129989
FOSL2	-0.79045	5.0828e-06	0.131538
KLF9	-0.748195	5.08429e-06	0.131576
COX6A1	-0.202355	5.11505e-06	0.132372
PRDX5	0.31238	5.32257e-06	0.137743
TMBIM6	-0.302722	5.33307e-06	0.138015
CHCHD2	0.216023	5.41768e-06	0.140204
PTPRC	0.185297	5.47005e-06	0.141559
EPC1	0.426788	5.55216e-06	0.143684
CD37	0.201275	5.81542e-06	0.150497
BIRC6	0.453845	5.89604e-06	0.152584
SCN9A	-0.907859	5.95301e-06	0.154058
BRK1	0.202021	5.95757e-06	0.154176
LINC02100	2.11707	6.0102e-06	0.155538
NCOA2	0.574146	6.43558e-06	0.166546
LGALS1	0.230907	6.44168e-06	0.166704
IAH1	-0.604962	6.46073e-06	0.167197
MPEG1	0.556709	6.4937e-06	0.16805
LRBA	0.76762	6.51682e-06	0.168649
HPRT1	-0.520361	6.60775e-06	0.171002
GSTM1	-0.554	6.77097e-06	0.175226
KCTD12	0.384842	6.80316e-06	0.176059
RTN1	0.412102	7.10623e-06	0.183902
PLCL2	0.677071	7.14682e-06	0.184952
TRABD	0.393064	7.32072e-06	0.189453
UNC93B1	0.324196	7.42056e-06	0.192037
PFDN6	-0.680825	7.84682e-06	0.203068
RAI1	0.980333	7.89991e-06	0.204442
EID1	0.253364	7.93205e-06	0.205274
PPP1R12A	0.408259	7.97657e-06	0.206426
SEPTIN6	0.349631	7.98973e-06	0.206766
ACSL3	-0.805655	8.14867e-06	0.210879
UQCRQ	-0.298493	8.46595e-06	0.21909
MT-ND5	0.165797	8.63486e-06	0.223461
SNHG15	-0.732199	8.70741e-06	0.225339
AL356356.1	2.80157	8.79886e-06	0.227706
SMIM19	-0.650876	8.79954e-06	0.227723
GLO1	-0.635003	9.11131e-06	0.235792
GAPDH	-0.123937	9.11862e-06	0.235981
PIK3R5	0.459175	9.19335e-06	0.237915
MXD1	-0.690794	9.70141e-06	0.251063
PLD6	4.60892	9.84838e-06	0.254866
CKLF	0.260194	1.01192e-05	0.261875
ICAM2	0.595343	1.01367e-05	0.262328
CFP	0.195165	1.02896e-05	0.266283
KLF6	0.413725	1.08488e-05	0.280757
UBE2V2	-0.641237	1.09209e-05	0.282622
THBD	-1.49728	1.10707e-05	0.286499
RORA	2.28699	1.15806e-05	0.299695
XRRA1	1.22559	1.1608e-05	0.300402
HLA-DQA1	-0.203821	1.16378e-05	0.301173
CYC1	0.294704	1.1819e-05	0.305865
CSK	0.245602	1.19771e-05	0.309955
ARHGAP26	0.430758	1.19971e-05	0.310472
SORL1	1.00159	1.21417e-05	0.314216
H2AFY	0.183672	1.22039e-05	0.315826
ZSWIM5	2.5765	1.25174e-05	0.323939
ACAP2	0.273036	1.27672e-05	0.330402
PSMA5	0.31889	1.28067e-05	0.331424
NAPA	0.374965	1.28508e-05	0.332567
SERPING1	1.439	1.3159e-05	0.340543
STAT2	0.669791	1.32217e-05	0.342164
IMPACT	-0.926353	1.33004e-05	0.3442
SEPTIN7	-0.349008	1.34912e-05	0.34914
CEBPB	-0.418644	1.35102e-05	0.34963
CTSH	0.198115	1.3671e-05	0.353792
UQCRFS1	0.264016	1.37182e-05	0.355012
SOX4	-0.920331	1.38461e-05	0.358322
SMIM4	-0.744651	1.39254e-05	0.360374
DCTD	-0.794394	1.40182e-05	0.362776
LYZ	-0.200169	1.4313e-05	0.370407
AC087294.1	2.41253	1.47423e-05	0.381517
FBN2	1.70203	1.48637e-05	0.384657
ARF6	0.250535	1.49655e-05	0.387291
COPS2	-0.57151	1.49692e-05	0.387387
VWA3B	3.87196	1.50065e-05	0.388353
AC008269.1	3.87196	1.50065e-05	0.388353
TPBG	3.87196	1.50065e-05	0.388353
AP001783.1	3.87196	1.50065e-05	0.388353
VPS13B	0.494508	1.52999e-05	0.395947
ADI1	-0.396109	1.56556e-05	0.405151
SNX17	0.299273	1.63177e-05	0.422285
DOCK5	0.455902	1.69305e-05	0.438145
HNRNPDL	-0.291668	1.70531e-05	0.441317
NCF2	0.310912	1.72889e-05	0.447418
SH3BGRL	-0.221185	1.74858e-05	0.452514
NDFIP1	0.341249	1.75658e-05	0.454584
LINC00910	-1.20625	1.76647e-05	0.457144
BCAS3	0.76762	1.77516e-05	0.459394
LEPROT	-0.692828	1.78758e-05	0.462607
RPS21	-0.125524	1.84097e-05	0.476424
SCAF11	0.295147	1.85912e-05	0.481122
CHRAC1	-0.627276	1.88345e-05	0.487419
ATP6V0D1	0.30473	1.90322e-05	0.492535
EIF3L	0.178376	1.91487e-05	0.49555
TBC1D23	-1.03493	1.96248e-05	0.507869
CYLD	0.488518	1.96767e-05	0.509213
PCED1B	0.858151	1.96865e-05	0.509467
SLC25A24	-0.531263	1.98793e-05	0.514456
PSTPIP1	0.533155	1.98954e-05	0.514874
VAMP8	0.1865	1.99577e-05	0.516484
RNF130	0.160865	2.00006e-05	0.517596
FHIT	0.791786	2.04807e-05	0.530021
ADCY4	1.78003	2.0648e-05	0.534351
EIF1B	-0.551866	2.16479e-05	0.560226
NAV1	0.575302	2.17295e-05	0.562337
SEPTIN9	0.255156	2.20021e-05	0.569392
MEAF6	-0.548121	2.21756e-05	0.573883
LYRM2	-0.727026	2.2711e-05	0.587737
RUFY4	1.61714	2.36984e-05	0.613292
UFM1	-0.610756	2.45289e-05	0.634784
PDE4B	-1.65384	2.47493e-05	0.640488
SFXN3	-0.923366	2.50418e-05	0.648058
AP2M1	0.251437	2.62744e-05	0.679955
PIAS1	0.398311	2.64317e-05	0.684026
C1D	-0.635251	2.67616e-05	0.692563
FEZ2	-0.55539	2.79537e-05	0.723413
PIP4P1	-0.715655	2.84515e-05	0.736298
MAP4K1	0.387281	2.90431e-05	0.751606
STMP1	-0.370809	2.92833e-05	0.757824
ALOX5	0.368608	2.96534e-05	0.767399
EML4	0.683827	3.01103e-05	0.779225
CELF1	0.540181	3.01614e-05	0.780546
AKIRIN2	0.467022	3.02748e-05	0.783482
FAM204A	-0.424428	3.05622e-05	0.790919
IFIT3	1.37106	3.06405e-05	0.792947
SBDS	-0.882931	3.06737e-05	0.793805
WNK1	0.41073	3.11693e-05	0.806631
ETV3	-0.59639	3.19019e-05	0.825589
ARPC1B	0.102955	3.21232e-05	0.831317
NIPBL	0.313403	3.28513e-05	0.850159
NEGR1	0.472317	3.3138e-05	0.857577
ZNF331	-1.22571	3.31798e-05	0.85866
BCL2	0.97109	3.33849e-05	0.863969
THAP12	-0.772988	3.3599e-05	0.869508
HNRNPR	0.335629	3.46864e-05	0.89765
PRKAG2-AS1	-0.882931	3.53266e-05	0.914217
TCF7	1.528	3.55474e-05	0.919931
FABP5	-0.404823	3.62295e-05	0.937584
POU2F2	0.387984	3.70683e-05	0.959292
LINC02316	2.96507	3.71135e-05	0.960461
GIMAP4	0.753171	3.71157e-05	0.960518
CD96	2.87196	3.72731e-05	0.964591
SHTN1	-0.409575	3.74533e-05	0.969254
GPR183	-0.358255	3.80747e-05	0.985336
CD86	0.277451	3.83257e-05	0.991831
N4BP2L2	0.382372	3.84663e-05	0.995468
CAB39	0.446018	4.05342e-05	1
INPP4A	0.54569	4.07697e-05	1
UBE2E2	0.37467	4.09737e-05	1
SLC25A3	0.183117	4.09949e-05	1
ARHGEF1	0.335994	4.28789e-05	1
NCF1	0.857436	4.41907e-05	1
JUP	0.652044	4.42452e-05	1
AP001610.2	1.47964	4.42655e-05	1
ACTA2	1.75648	4.44898e-05	1
ZNF330	-0.657567	4.51685e-05	1
IFITM3	0.800014	4.5182e-05	1
POLDIP2	-0.637506	4.53044e-05	1
AC104695.2	-0.973533	4.57119e-05	1
FCER1G	-0.151617	4.59391e-05	1
PSMG3	-0.749957	4.61992e-05	1
RERE	0.470816	4.66227e-05	1
LRRC59	-0.612665	4.70838e-05	1
LSM5	-0.473335	4.70985e-05	1
WARS	0.507384	4.71448e-05	1
PCBP2	0.263736	4.84823e-05	1
TRAPPC5	0.212032	4.91827e-05	1
CCDC12	0.362874	4.92959e-05	1
GNAS	-0.152309	4.93012e-05	1
TTC21B-AS1	1.28699	5.01858e-05	1
HEATR5A	0.680815	5.05631e-05	1
HNRNPD	0.231252	5.17091e-05	1
RB1	0.306517	5.17196e-05	1
ZNF469	0.915738	5.29373e-05	1
SIGLEC5	0.932329	5.31562e-05	1
KIAA1143	-0.667202	5.32239e-05	1
HAPLN3	2.16146	5.34637e-05	1
MBD5	0.624956	5.3536e-05	1
ZYX	0.20551	5.39866e-05	1
SELENOH	0.219389	5.42768e-05	1
C20orf27	0.280681	5.59347e-05	1
MAPKBP1	1.00011	5.64171e-05	1
CEBPZ	-0.622565	5.66374e-05	1
EIF4G2	0.334051	5.68199e-05	1
C1orf162	0.17999	5.75779e-05	1
VIM	-0.129854	5.78494e-05	1
ZFP91	-0.541792	5.83205e-05	1
SLAIN2	-0.631869	5.86141e-05	1
SRPRA	-0.505076	5.86723e-05	1
RPP30	-0.663253	5.88445e-05	1
RCAN3	-1.21763	5.9745e-05	1
MAP3K1	0.603254	5.98256e-05	1
C5orf56	0.990601	6.09007e-05	1
BSG	0.290401	6.18706e-05	1
TRBC2	2.70203	6.18858e-05	1
JPT1	-0.438717	6.23985e-05	1
NCOA1	0.568549	6.24544e-05	1
YTHDF3	-0.674689	6.28967e-05	1
IFI6	1.04074	6.31997e-05	1
SQSTM1	0.342768	6.53259e-05	1
SPTLC2	0.366663	6.56032e-05	1
C16orf87	-0.56148	6.61204e-05	1
SDSL	0.743852	6.78755e-05	1
HLA-F	0.463544	6.80929e-05	1
CREM	-0.746808	6.91734e-05	1
SLAMF8	1.12034	7.02964e-05	1
COPS4	-0.698148	7.05588e-05	1
PITHD1	-0.82548	7.0646e-05	1
TAGAP	0.473555	7.07381e-05	1
RAPGEF6	0.727232	7.1208e-05	1
HIST1H2BI	3.09435	7.13415e-05	1
AC016773.1	1.99749	7.17028e-05	1
LMAN2	0.368209	7.29053e-05	1
EWSR1	0.263606	7.31832e-05	1
AFG3L2	-0.623544	7.321e-05	1
GOLGA7	-0.687817	7.42315e-05	1
ODF3B	0.446599	7.43601e-05	1
HSBP1L1	1.55003	7.46373e-05	1
MAP3K20	0.374085	7.54105e-05	1
KLF2	0.728263	7.54296e-05	1
HERPUD1	-0.419182	7.56231e-05	1
SYNE2	2.55003	7.60772e-05	1
HIP1	0.385352	7.76014e-05	1
EVA1B	0.586555	7.82989e-05	1
ITM2C	-0.490613	7.85312e-05	1
DENND4A	0.557736	7.86492e-05	1
MPHOSPH6	-0.782047	7.9244e-05	1
FAM102B	-0.401506	8.07126e-05	1
DEDD	-0.713006	8.16173e-05	1
TERF2IP	0.369687	8.23226e-05	1
TRMT10C	-0.7574	8.25264e-05	1
WDR1	0.256272	8.29103e-05	1
APBA1	0.98214	8.31307e-05	1
NDUFS2	0.362201	8.34574e-05	1
ATM	0.580041	8.3519e-05	1
MRE11	-0.719549	8.35779e-05	1
LIPA	-0.474613	8.68052e-05	1
TUBA1A	0.315161	8.72778e-05	1
FNTA	0.374457	8.78951e-05	1
GTPBP10	-1.17932	8.82948e-05	1
TXNIP	-0.228328	8.83466e-05	1
PRELID1	0.176035	9.01091e-05	1
CDKN1A	-0.326997	9.31565e-05	1
REV1	-0.865958	9.33447e-05	1
ATXN10	0.371449	9.41758e-05	1
C19orf25	-1.11104	9.67766e-05	1
FCF1	-1.10532	9.73854e-05	1
CFD	-0.490386	9.78051e-05	1
PDHB	-0.479266	9.78691e-05	1
DDOST	0.220981	9.79955e-05	1
PPP2R5C	0.815988	9.81508e-05	1
CSF3R	0.329536	0.000100399	1
SNU13	0.246795	0.000100436	1
GRIP1	-0.75833	0.000106084	1
SNHG3	-0.680114	0.000106287	1
SUCLA2	-0.520361	0.000106872	1
MAX	0.528496	0.000107903	1
A1BG	-0.530027	0.00010796	1
RBM47	0.413718	0.000109109	1
MS4A4E	0.642173	0.000110487	1
COA8	-0.622808	0.000111227	1
ALG6	-1.44719	0.00011222	1
AC132153.1	1.84642	0.000114099	1
ASGR2	0.731394	0.000114286	1
RAB24	0.330891	0.000114927	1
CRIP1	-0.252624	0.00011496	1
TGFB1	0.242486	0.000115648	1
LGALS3BP	1.39718	0.000116124	1
RAC2	0.218651	0.000116453	1
NUP210	0.493579	0.000116929	1
RNF214	-1.05088	0.000117476	1
TRAPPC2L	-0.518234	0.000117668	1
LINC01684	0.997488	0.000120808	1
MRC1	0.904694	0.000121444	1
FURIN	-0.668925	0.000121767	1
FAM200B	-0.612283	0.000123918	1
LINC01618	3.28699	0.000124538	1
RASIP1	3.28699	0.000124538	1
USP25	0.451805	0.000124707	1
2019-07-01	-0.470519	0.000125204	1
PRPS1	-1.11776	0.00013084	1
NELL2	3.28699	0.000132311	1
GBP2	1.03546	0.000133435	1
AC119403.1	2.70203	0.000133999	1
PCMTD2	-0.808163	0.000137452	1
METRNL	0.425812	0.000139606	1
FLT3	0.282647	0.000140381	1
NOSIP	0.470575	0.0001419	1
VOPP1	0.323786	0.00014221	1
JAK1	0.271279	0.000142563	1
NARS	-0.527881	0.000142901	1
CD1D	0.343653	0.000144768	1
CUL3	0.436687	0.000145073	1
TPRKB	-0.628358	0.000145488	1
SEC22B	-0.923573	0.000146376	1
SF3B5	0.245442	0.000153785	1
ZNF804A	0.692446	0.000154228	1
FLI1	0.315429	0.00015547	1
DENND10	-0.624697	0.000155864	1
LYSMD4	1.80157	0.000158859	1
SIGLEC9	0.540669	0.000161602	1
TCEAL8	-0.612754	0.000162034	1
IRF9	0.572472	0.000162171	1
DDX39B	0.26108	0.000162991	1
2014-07-01	-0.181706	0.000163671	1
CDIPT	-0.750095	0.000164054	1
ARID1A	0.416925	0.000165647	1
LPXN	0.333469	0.000166223	1
HSP90B1	-0.205094	0.000166888	1
HCK	0.252988	0.000168424	1
PPP1CA	0.196067	0.000168912	1
PIGC	-0.813142	0.000168922	1
LTB4R	0.729382	0.000169474	1
AC073575.2	2.45692	0.000172983	1
DPP7	0.294144	0.000173707	1
AMY2B	1.44569	0.000174961	1
AC131934.1	3.60892	0.000175431	1
AC011939.2	3.60892	0.000175431	1
AC023825.2	3.60892	0.000175431	1
NR4A1	-0.267595	0.000175446	1
AL136962.1	2.16146	0.000177351	1
TET2	0.356257	0.000178367	1
RAP1B	0.239919	0.000179162	1
SPIB	-0.827221	0.000180302	1
PAG1	0.747019	0.000180802	1
UQCRC1	0.253951	0.000181087	1
TRIR	0.21326	0.000183669	1
VAMP5	0.905124	0.000183785	1
GRK3	0.473146	0.000184462	1
PRRC2C	0.22108	0.000185161	1
PDIA4	-0.616888	0.000187951	1
MRPS35	-0.392004	0.000188752	1
ADD3	0.430303	0.000190376	1
RPA3	-0.745754	0.000191316	1
GPSM3	0.160766	0.000192725	1
MT2A	0.709359	0.000193649	1
PCBP1	0.151143	0.0001947	1
CES1	-0.597429	0.000196122	1
RAB1B	0.323345	0.000201151	1
DNTTIP2	-0.445259	0.000201348	1
MRPS18C	-0.448647	0.000202249	1
PLBD1	-0.260166	0.000202417	1
KMT2E	0.278116	0.000204099	1
ARHGEF11	0.997488	0.000204233	1
RNF44	-0.71647	0.000205132	1
C22orf39	-0.609813	0.000205646	1
ALDH2	0.225025	0.000206924	1
AC007952.4	-0.487002	0.00020848	1
ATG7	0.453455	0.000212298	1
PKN1	0.379422	0.000212453	1
CLTC	0.405935	0.000213802	1
YTHDF1	-0.733665	0.000216853	1
ATP11A	0.560974	0.000220114	1
TAP2	0.540087	0.000221572	1
SNHG16	-0.709997	0.000226995	1
SP140	0.685544	0.000227172	1
TMBIM1	-0.678392	0.000227551	1
BTG2	-0.486546	0.000235297	1
KIAA1191	-1.02379	0.00023788	1
DNPH1	-0.400243	0.000240549	1
DDX52	-0.846405	0.000240651	1
PNPLA8	-0.466305	0.000243112	1
AL117332.1	1.47964	0.000243201	1
C15orf40	-0.84425	0.000243473	1
MTERF4	-1.0134	0.000243483	1
ANK3	1.85636	0.000244556	1
MCUR1	-0.512412	0.000250018	1
AC083862.3	1.89997	0.000251085	1
PNRC1	-0.213755	0.000251135	1
ITPR2	0.487487	0.000252304	1
SYTL1	0.390499	0.000252475	1
LYPLAL1	-0.492822	0.000253758	1
IQGAP2	0.294616	0.00025392	1
KYAT3	-0.68701	0.000257018	1
TMEM18	-0.608536	0.000259489	1
ZCCHC7	0.595421	0.000259789	1
RPL7L1	-0.590096	0.000260437	1
VTI1A	0.55981	0.000261874	1
LOXL3	1.1968	0.000262261	1
NDUFA13	0.153587	0.000263274	1
HERC1	0.455775	0.000263732	1
TBL1XR1	0.526333	0.00026415	1
ADAM8	0.293056	0.000267846	1
COMMD2	-0.578505	0.000268229	1
LLPH	-0.604215	0.000268999	1
CNOT10	-0.731384	0.000269494	1
SLC20A1	-0.769082	0.000272538	1
AC092652.1	1.70203	0.000272921	1
S100A13	-1.65161	0.000275934	1
CELF6	1.55003	0.000277902	1
UBE2R2	0.384292	0.000282436	1
CARMIL1	0.666583	0.000283525	1
ZNF207	0.308435	0.000285731	1
FAM170B-AS1	2.77242	0.000288613	1
AL353660.1	2.77242	0.000288613	1
ALG3	-0.544129	0.000295816	1
MPHOSPH8	0.455749	0.000296254	1
RBM22	-0.554308	0.000296918	1
ROCK1	0.310508	0.00029741	1
ANKRD49	-1.02891	0.000298811	1
TNFRSF10B	-0.622808	0.000308056	1
PRKCE	0.524573	0.000309035	1
FYTTD1	-0.684093	0.000311291	1
PUM2	0.485473	0.000312878	1
HOOK2	-0.685525	0.000316316	1
ATP5MPL	-0.246548	0.000316728	1
LINC00630	1.50939	0.000318221	1
ZBTB8OS	-0.670777	0.000321324	1
MZT2B	0.233309	0.000324814	1
NDUFV1	0.306743	0.000327075	1
YIF1B	0.272768	0.000331168	1
PAXBP1	-0.564483	0.000331266	1
DYNLL1	0.177249	0.000336018	1
WIPF1	0.285385	0.00033637	1
ACTR3	0.176075	0.000336754	1
RFK	-0.581761	0.000337477	1
UBE2J1	-0.518339	0.000338645	1
SETD2	0.31883	0.00033991	1
PDCL3	-0.464458	0.000341118	1
DOCK4	1.01237	0.000342781	1
PLCB2	0.304086	0.000343731	1
GLTP	-0.448778	0.000347476	1
ANKHD1	0.33845	0.000347526	1
MYCBP2	0.332187	0.000348276	1
AC106791.1	0.997488	0.000350269	1
ZBTB24	-0.662965	0.000356175	1
EIF3J	-0.485918	0.000360432	1
LINC01002	1.93907	0.000364452	1
TRAPPC9	0.544269	0.000367209	1
KYNU	0.463245	0.000368061	1
CDIP1	-1.22871	0.000369636	1
RBMS2	0.751785	0.000370508	1
TLR2	0.500633	0.000373738	1
C15orf61	-0.491312	0.000375861	1
GTF2H5	-0.486898	0.000376299	1
ERG28	-0.763632	0.000376747	1
COG3	-0.632664	0.000381203	1
HDDC2	-0.599912	0.00038162	1
CYBC1	0.340106	0.000384197	1
FLOT2	0.332064	0.000386031	1
CSRNP1	-0.460619	0.000388646	1
RAD51C	-0.882931	0.000391584	1
CCDC82	-0.82548	0.000393401	1
CATSPERD	2.47964	0.000394009	1
UQCC3	-0.610106	0.000395803	1
DTNB	1.16146	0.000396094	1
NR3C1	0.289883	0.000404972	1
CDC14A	0.816104	0.000406314	1
AC009060.1	2.14949	0.000406861	1
GSK3B	0.457647	0.000410897	1
THYN1	-0.57993	0.000415466	1
NINJ1	-0.713006	0.000417156	1
DDX21	-0.301319	0.000417368	1
DLEU2	0.58713	0.000425063	1
NUP210L	2.28699	0.000425892	1
NAA20	-0.447416	0.000428422	1
DMAC2L	-0.662022	0.000429991	1
UCHL3	-0.40615	0.00043037	1
MAN1C1	1.67032	0.000431665	1
POLD2	-0.709465	0.000432934	1
SFT2D2	0.41137	0.000439655	1
SLC50A1	-0.662965	0.000440881	1
THEM4	-0.993962	0.000440885	1
FAM229A	1.81751	0.000441955	1
USP30-AS1	1.44746	0.000444328	1
ANKRD17	0.421644	0.000444738	1
CCR1	0.740506	0.000446358	1
TENM4	0.659387	0.000447846	1
CASK	0.814241	0.000448098	1
DIAPH1	0.31458	0.000455202	1
AKT3	0.899971	0.000455969	1
TPRG1L	-0.849378	0.000456048	1
ERGIC2	-0.837701	0.000456979	1
SDAD1	-0.466705	0.000458046	1
CBLL1	-0.789547	0.000460098	1
ANXA11	0.270521	0.000461708	1
PSMC1	-0.432785	0.000462056	1
TIPRL	-0.473055	0.000464133	1
FXYD5	-0.114171	0.000464879	1
IDI1	-0.557355	0.000465949	1
C1orf54	-0.702664	0.000471567	1
IL15	0.970735	0.000474562	1
HSPA6	0.89333	0.000483412	1
S100A11	0.107063	0.000484483	1
COX14	0.286994	0.000484544	1
SMIM26	0.247905	0.000488238	1
ELOB	-0.189274	0.000488792	1
CALU	-0.787006	0.000491582	1
LYL1	0.348734	0.000491638	1
FAM228B	-0.646455	0.000499453	1
PDCD4	0.526848	0.000502564	1
TTC37	-0.537434	0.000503065	1
MKLN1	0.499642	0.00050653	1
SYK	0.187459	0.000509834	1
TWF1	-0.608036	0.000520544	1
TIMM10	-0.375971	0.000521907	1
SSBP2	0.594318	0.000524987	1
PARVB	-0.398713	0.00052849	1
MRPL48	-0.557101	0.000529307	1
USP12	-0.706311	0.000529747	1
NR1D2	-0.764845	0.000530467	1
SUGT1	-0.41248	0.000531596	1
IMMT	-0.473818	0.000536668	1
ADAMTSL4	0.801567	0.000539245	1
ATF7IP2	-0.735846	0.000542209	1
SRSF2	0.204795	0.000545337	1
ST6GAL1	0.773115	0.000552792	1
RAD50	-0.578076	0.000553217	1
CNBP	0.202159	0.000557209	1
DHRSX	0.560939	0.000557669	1
TPD52L2	-0.507422	0.000563707	1
RNF149	0.378762	0.000564825	1
PPP1R18	0.303414	0.000566599	1
NDUFB7	0.247263	0.000568336	1
METTL23	-0.591113	0.000569222	1
FUCA2	-0.429997	0.000573526	1
CNPY3	0.164353	0.000576989	1
QKI	0.24785	0.000578398	1
SUMF1	0.471419	0.000581107	1
PSMB8-AS1	0.551856	0.00058689	1
CISD3	-0.502522	0.000590859	1
BCAP29	-0.611385	0.000590948	1
SNAI1	-1.35686	0.000599368	1
RCBTB2	-0.637598	0.000600574	1
ZNF831	3.09435	0.000601775	1
C1orf167	2.87196	0.000604328	1
AL136985.3	2.87196	0.000604328	1
GPR174	2.87196	0.000604328	1
STK17B	0.193985	0.000606722	1
THOC3	-0.721994	0.000610599	1
FAM219B	-0.8203	0.000611043	1
TNFAIP8L1	-1.41345	0.000612013	1
WASF2	0.248769	0.000618416	1
RICTOR	0.474364	0.000623248	1
TPP1	0.229071	0.000627788	1
ZNF148	0.478091	0.000628466	1
FAM110A	0.626481	0.000631575	1
COQ4	-0.57993	0.000634808	1
SMNDC1	-0.477716	0.00063877	1
TLE1	-1.81454	0.0006414	1
ATF6	0.482673	0.000657626	1
ITSN2	0.269412	0.000659515	1
RFC2	-0.713006	0.000660399	1
SKP1	-0.2005	0.000661016	1
IL1RN	-0.428992	0.000665845	1
UQCR11	-0.149	0.000673845	1
CKAP2	-0.618369	0.000675451	1
TULP2	1.93907	0.000687798	1
PLA2G4C	1.439	0.000698361	1
C9orf139	0.830137	0.000708338	1
MT1X	-0.759872	0.00070875	1
RPS6KC1	0.433899	0.000709371	1
CDC42SE1	0.299363	0.000715649	1
PRRC1	-0.798042	0.000722809	1
HMGB1	-0.147152	0.000735004	1
TMEM126B	-0.681979	0.000735624	1
IDO2	1.66551	0.000752238	1
SEPHS2	-0.463978	0.00075598	1
ZMPSTE24	-0.552709	0.000757998	1
DNAJB11	-0.429539	0.00075913	1
ATP5ME	-0.257584	0.000761225	1
USP9Y	-0.871435	0.000769646	1
SIRPD	1.05751	0.000780842	1
MIR22HG	-0.738034	0.000781269	1
DBI	-0.205832	0.000782309	1
IBTK	-0.42988	0.000787728	1
G6PC3	-0.440676	0.000787794	1
TSPAN32	0.447459	0.000788899	1
STRN4	-0.591327	0.000791896	1
HIST1H1D	-0.601281	0.000793212	1
C2orf49	-1.01418	0.000796844	1
RMDN1	-0.517749	0.000797921	1
CCNYL1	-0.888264	0.000799979	1
NDUFAF8	-0.397504	0.000800551	1
PHF5A	-0.450884	0.000801084	1
NR1H3	1.07754	0.000801506	1
VPS37C	0.832092	0.000801542	1
ACTR6	-0.795468	0.000809637	1
ZSCAN16-AS1	-0.630951	0.000810478	1
SQLE	-0.698309	0.00081431	1
RAB38	2.28699	0.00081446	1
PPFIBP2	0.84811	0.000821928	1
AC005154.4	2.02396	0.000822337	1
CHMP1B	-0.370282	0.000824212	1
PLAUR	-0.187785	0.000825787	1
DTNA	0.629275	0.000826904	1
PPIH	-0.484737	0.000831757	1
TMED4	-0.559961	0.000834892	1
GLOD4	-0.597792	0.000838529	1
AC130324.2	1.42026	0.000839144	1
PRKCA	0.680909	0.000842644	1
IER3IP1	-0.486009	0.000847703	1
AL136987.1	-2.7574	0.000863322	1
RGS14	0.381038	0.000868651	1
ANP32A	0.205311	0.000872536	1
PKN2-AS1	1.25457	0.0008768	1
TREX1	1.25457	0.0008768	1
NUP58	-0.604299	0.000881646	1
ADAP2	0.458695	0.000882717	1
THEMIS	3.02396	0.000887963	1
SRSF3	0.185187	0.000896605	1
AC008964.1	2.50939	0.000898421	1
AL359636.2	2.50939	0.000898421	1
MAFIP	2.50939	0.000898421	1
ABCA7	0.605816	0.000899283	1
DNAJB12	-0.444358	0.000900701	1
LCMT1	-0.617658	0.000901505	1
MAGEF1	-0.414613	0.000908713	1
AC092747.4	1.63492	0.000909244	1
GNG10	-0.351266	0.000911301	1
FCGR1B	1.28699	0.000914324	1
EDA	2.55003	0.000921086	1
EIF4G3	0.414354	0.000925437	1
INAFM1	0.7401	0.000929931	1
PDE4D	-0.872877	0.000930908	1
BCL3	-0.345473	0.000932986	1
AL357079.1	2.13499	0.000936805	1
AL031600.1	2.13499	0.000936805	1
SLC31A2	0.563055	0.00093702	1
DUSP12	-0.500183	0.000937149	1
CARD19	-0.381626	0.000941231	1
WDR45	-0.594018	0.000943354	1
CTSA	-0.418262	0.000944049	1
HLA-G	1.12945	0.000951433	1
PRKCD	0.280485	0.000962293	1
CLEC2B	0.426893	0.000962472	1
MAST2	0.612395	0.000967722	1
DBF4	-0.791663	0.000978369	1
ARL6IP4	0.179466	0.00100082	1
ARHGAP4	0.315753	0.00100493	1
FOLR3	-1.63187	0.00101262	1
RRAGC	-0.52322	0.00101938	1
CELF2	0.192784	0.00102073	1
BCL10	-0.558283	0.00102607	1
ZNF706	0.253412	0.00103448	1
KLHL6	0.728504	0.00103907	1
ZMYM6	-0.452457	0.00104243	1
PPA1	0.199197	0.00104565	1
ZNF710	0.453455	0.00104847	1
ARL6IP6	-0.587475	0.00105253	1
MTX1	-0.471998	0.00106185	1
AUP1	0.280717	0.00106885	1
FLNA	0.240817	0.00107121	1
MRPS36	-0.376502	0.0010739	1
MEGF9	0.414642	0.00107534	1
ZBP1	0.855655	0.00107688	1
SLCO3A1	0.576937	0.00109335	1
CYFIP2	0.718426	0.00109343	1
ESR1	0.985825	0.00109974	1
HSH2D	0.470816	0.00110067	1
ZFAS1	0.261251	0.00110227	1
NDUFA4	-0.170946	0.0011044	1
FKBP3	-0.343981	0.00111486	1
SLC49A3	0.990013	0.00112999	1
CLEC11A	-0.590632	0.0011314	1
LNPK	-0.964544	0.00113846	1
TMEM30A	-0.42275	0.00114378	1
BACH2	0.720891	0.00115681	1
TATDN1	-0.505773	0.00115694	1
LHFPL6	0.830356	0.00116571	1
ARIH2OS	0.965066	0.00116823	1
ATP5PF	-0.195101	0.00117212	1
ARL5B	-0.96782	0.00117637	1
ALG2	-0.669224	0.00118174	1
PCMT1	-0.339388	0.00118403	1
MAPKAPK5-AS1	-0.762249	0.00119154	1
TMEM44	3.02396	0.00119194	1
GPM6A	3.02396	0.00119194	1
FAM66B	3.02396	0.00119194	1
NUTM2G	3.02396	0.00119194	1
CLEC4D	3.02396	0.00119194	1
CATSPERB	3.02396	0.00119194	1
AC090607.1	3.02396	0.00119194	1
AC022167.2	3.02396	0.00119194	1
DHX58	0.827563	0.00119834	1
TAF9	-0.515824	0.00119957	1
SYCP2L	1.28699	0.00123376	1
AL023882.1	1.83954	0.00123455	1
TSTD1	-0.668806	0.00124316	1
ARL17B	-1.25733	0.00125427	1
IFI35	0.495581	0.00127095	1
JMJD6	-0.67648	0.00127252	1
GPX4	0.176591	0.00128833	1
ATPAF1	-0.668236	0.00129477	1
FN3KRP	-1.00579	0.00130513	1
SNHG29	-0.13683	0.00131558	1
CAPZA1	0.19724	0.00131596	1
TNFSF10	0.584992	0.00132389	1
PGAM1	0.205435	0.0013368	1
UCHL5	-0.62171	0.00134436	1
PRXL2C	-0.460698	0.00135845	1
MRPL22	-0.459168	0.00136652	1
TNIP2	-0.672364	0.00137247	1
AP3S1	-0.400845	0.0013756	1
CYBRD1	0.610109	0.0013796	1
ITGAE	-0.3723	0.00138026	1
PTPN11	-0.525379	0.00138393	1
GOLGA2	-0.652968	0.00138643	1
HNRNPLL	-0.589857	0.00138735	1
TRIM28	0.413258	0.00138897	1
MRPS25	-0.490613	0.00139819	1
ISG20	0.849185	0.00139936	1
RBMX	0.317101	0.0014014	1
XRCC1	-0.681883	0.00141787	1
AC090630.1	1.50939	0.00141934	1
NLRC5	0.981492	0.00143186	1
NIPSNAP1	-0.864315	0.00143554	1
RNF168	-0.4566	0.00143665	1
MORF4L2	-0.454837	0.00144365	1
GOSR1	-0.613248	0.00144375	1
MECP2	0.68097	0.00144454	1
CPT1A	-0.46416	0.00144561	1
PRAM1	0.335475	0.00145975	1
SH3GLB1	-0.328935	0.00147913	1
NCOA4	0.219018	0.00148215	1
AGK	-0.820809	0.00148703	1
TRUB1	-1.36836	0.00149648	1
TSNAX	-0.535219	0.00149693	1
DERL1	-0.539554	0.00150296	1
GSTM2	-0.671848	0.00150442	1
IFIT1	1.03174	0.00150677	1
LMNB1	-0.395681	0.001516	1
PGM2	-0.443019	0.00152577	1
TSPOAP1	0.852591	0.00153419	1
MYNN	-0.876752	0.00153441	1
NCSTN	-0.361371	0.00153453	1
PSPH	-0.861869	0.00154011	1
GIMAP7	0.782	0.00154045	1
CP	1.90848	0.00154533	1
SAC3D1	0.639296	0.00154719	1
BCDIN3D	1.49345	0.001552	1
DIPK2A	-0.470118	0.00155724	1
CBWD2	-0.596982	0.001559	1
PARM1	1.0567	0.00156266	1
ERLEC1	-0.479642	0.00156692	1
ADH5	-0.434588	0.00157263	1
TGIF1	-0.785414	0.00157461	1
TKT	-0.141612	0.00158423	1
FAM53C	-0.77529	0.00158594	1
BOLA3	-0.493888	0.00158645	1
SLC25A1	-0.443166	0.00158857	1
NONO	0.337035	0.00159579	1
RRP15	-0.648875	0.00159605	1
MMGT1	-0.559093	0.00159833	1
CREB5	0.420619	0.00160391	1
STT3A	-0.530758	0.00160909	1
SS18L2	-0.395681	0.00161932	1
HNRNPH3	0.388344	0.00162669	1
ZNF609	0.517114	0.00162688	1
EVL	0.364869	0.00163553	1
RBX1	0.208006	0.00163741	1
PDS5A	0.361692	0.00164211	1
SAMD9L	0.548928	0.00164304	1
AC011405.1	1.42901	0.00164723	1
AC087284.1	1.42901	0.00164723	1
ARL16	-0.679839	0.00165936	1
ARHGAP22	0.918607	0.00165979	1
LY9	-2.05286	0.00166138	1
AZIN1	-0.531028	0.00167466	1
MRPL12	-0.301192	0.00167867	1
L3MBTL4	1.08706	0.00168193	1
UQCC2	-0.417267	0.00168637	1
2009-07-01	0.232547	0.0016961	1
TRIO	0.42463	0.00169917	1
DNM3	1.365	0.0016996	1
SPACA6	-1.37122	0.00170738	1
DEC1	0.984432	0.00170914	1
TSG101	-0.384201	0.00172256	1
CC2D2A	0.965066	0.0017279	1
FBXO11	0.428768	0.00173419	1
PHB2	0.194428	0.00174998	1
FRG1	-0.365082	0.00175232	1
SCGB3A1	-0.957313	0.0017582	1
TFDP1	-0.347388	0.00176114	1
MIDN	-0.284126	0.00178102	1
UAP1	-1.01197	0.00178276	1
HAUS2	-0.703483	0.00178909	1
KDM5D	-1.00424	0.00179118	1
PMF1	-0.398897	0.00181992	1
TMEM126A	-0.39691	0.0018218	1
CLN6	-0.61633	0.00182485	1
PDLIM1	-0.261899	0.00183021	1
AP3B1	0.32514	0.00183441	1
LINC02631	0.997488	0.00183483	1
BET1L	-0.764434	0.00183602	1
ATOX1	-0.294192	0.00184505	1
PAPSS2	0.744467	0.00185414	1
SNRPE	-0.319871	0.00186504	1
CD33	0.171704	0.00186863	1
TRAF6	-0.740912	0.00187045	1
WDR83OS	0.143597	0.00188243	1
C2orf74	-0.792232	0.00188506	1
OCLN	1.87196	0.00188892	1
TNIP1	0.411674	0.00188923	1
XAF1	0.47336	0.00191806	1
SUSD3	-0.581275	0.00192432	1
TBC1D7	-0.52641	0.00192592	1
KHDC4	-0.730353	0.00193054	1
RPS17	-0.13139	0.00193437	1
GADD45A	-0.972873	0.00194924	1
ATF7IP	0.52659	0.00195001	1
SNHG5	0.227233	0.00195962	1
APOL3	0.688735	0.00195987	1
UTP23	-0.675639	0.00196089	1
PDCD10	-0.441505	0.00196319	1
SREK1IP1	-0.474466	0.00196851	1
RPP25L	0.564528	0.00197436	1
CD302	-0.182364	0.001981	1
CORO7	0.433971	0.00198342	1
BRD2	0.294661	0.00198413	1
HUS1	-0.696518	0.00198441	1
PRPF8	0.281189	0.00198656	1
ATG14	-0.703225	0.00198818	1
TLE5	0.299726	0.00199624	1
STK26	-0.81174	0.00200956	1
DHRS7	-0.325917	0.00201514	1
MRPL35	-0.613744	0.00202582	1
SMG1	0.363682	0.00204349	1
FNBP1	0.290369	0.00204602	1
SEMA4F	2.55003	0.00204894	1
P4HA3	2.55003	0.00204894	1
YES1	2.55003	0.00204894	1
ZNF610	2.55003	0.00204894	1
CCDC47	-0.382205	0.0020586	1
ALOX5AP	-0.452956	0.00206522	1
CFAP298	-0.508363	0.00206851	1
EXOC6	0.419393	0.00207821	1
C11orf58	0.201623	0.00207907	1
POP7	-0.496902	0.00208147	1
SERINC5	0.632491	0.00208282	1
LRRFIP2	-0.499066	0.00209685	1
DLGAP1-AS3	1.74643	0.0021038	1
ZFP28	1.74643	0.0021038	1
NUCKS1	0.252584	0.00210526	1
NBDY	0.346074	0.00211382	1
ABCC11	1.50939	0.0021185	1
KMT2A	0.514662	0.00212044	1
PLCB1	1.074	0.00212138	1
CUL4B	-0.707988	0.00212817	1
ULK3	-0.940075	0.00213185	1
NSFL1C	-0.386099	0.00214623	1
CLK4	-0.672866	0.00216719	1
AL513008.1	2.11707	0.00216746	1
RAPSN	2.11707	0.00216746	1
FKBP2	-0.911786	0.00217659	1
F13A1	-0.164762	0.00217779	1
MKRN1	0.360995	0.00218743	1
HNRNPA0	0.215255	0.00219261	1
CISH	-2.15041	0.00219283	1
GAS7	0.426157	0.00220213	1
KIF5C	-1.32091	0.00220593	1
AKAP9	0.310864	0.00220819	1
ARHGAP24	0.761167	0.00221044	1
MLLT3	1.04124	0.00221941	1
CD1E	0.57816	0.00222113	1
BCAS2	-0.564082	0.00222136	1
TMEM263	-1.54951	0.00224684	1
ATP6V1D	-0.4852	0.00224834	1
NDUFAF5	-0.875944	0.00225594	1
TP53INP1	-1.52036	0.00225632	1
RBPJ	0.237847	0.00226766	1
TAFA1	2.64956	0.00226854	1
FXN	-0.666211	0.00227116	1
AC005632.3	1.0906	0.00227135	1
TENT5C	-1.22608	0.0022871	1
OVGP1	2.28699	0.00229709	1
RASGRP3	2.28699	0.00229709	1
PCAT1	2.28699	0.00229709	1
CCDC183-AS1	2.28699	0.00229709	1
SYTL2	2.28699	0.00229709	1
AC079601.1	2.28699	0.00229709	1
AC008750.4	2.28699	0.00229709	1
NPTN	-0.368162	0.00229936	1
TMEM72-AS1	0.97505	0.00230355	1
FAM76B	-0.602122	0.00231582	1
FAM210B	-0.763632	0.00233581	1
TOPBP1	-0.605023	0.00234974	1
HSD17B12	-0.449102	0.00236242	1
CDKN2D	-0.297968	0.0023633	1
PDE3B	1.12584	0.0023635	1
AC015813.1	1.33006	0.00236465	1
COG6	-0.81854	0.00236494	1
PSMC2	-0.422347	0.00236564	1
SERPINB9	0.846422	0.0023749	1
TMEM154	-0.363902	0.00237529	1
SNRNP25	-0.315456	0.00237588	1
VAMP4	-0.89743	0.00238398	1
AL662844.4	1.28699	0.00238465	1
COG5	0.471794	0.00238745	1
GPR65	-0.595649	0.00239063	1
IKZF1	0.331425	0.00239287	1
BAG5	-0.546356	0.00239738	1
CSNK1A1	0.255459	0.00240061	1
PHF3	0.30561	0.00240635	1
TAF10	0.161243	0.00242923	1
PDIA3	-0.183431	0.00243025	1
PAK4	1.03324	0.00243948	1
NME4	-0.347524	0.00244874	1
ELF1	0.23649	0.00246611	1
MFSD4B	0.634055	0.00246752	1
CACNA2D3	0.292436	0.00247497	1
RENBP	0.693904	0.00248942	1
TAMM41	-0.855964	0.00249409	1
RHBDD2	-0.562384	0.00250002	1
KCTD18	-0.769837	0.00250438	1
TNK2	0.560676	0.0025071	1
HOTAIRM1	-0.30551	0.00250861	1
RWDD4	-0.549507	0.00252675	1
CSRP1	-0.3253	0.00253186	1
PEX19	-0.572975	0.00253627	1
WDR54	-0.71846	0.00253962	1
ATAD2B	0.37471	0.00255419	1
ZNF749	-1.05404	0.00256368	1
TPST2	-0.682632	0.00256968	1
CCDC91	0.47255	0.00256977	1
FRMD3	1.55003	0.00257561	1
HOXA9	0.973334	0.00258037	1
INO80E	-0.405859	0.00259028	1
CDK14	0.492023	0.0025972	1
SMIM14	-0.357347	0.00260663	1
LDHA	-0.151242	0.0026157	1
BATF3	-0.299831	0.00265945	1
SCAMP1-AS1	-1.15212	0.00266883	1
MRPL24	-0.386406	0.00268335	1
CETN2	-1.13151	0.00268748	1
DMXL2	-0.345274	0.0026907	1
KPNB1	0.384691	0.00270888	1
SP3	0.316923	0.00273006	1
HELZ2	0.801567	0.00275344	1
DLD	-0.444646	0.00275643	1
RTL8C	-0.423499	0.00277833	1
TPGS2	-0.520361	0.00278123	1
CD63	0.184344	0.00281503	1
VPS13D	0.477559	0.00282437	1
APPL1	-0.278226	0.0028431	1
MPC2	-0.235454	0.00285156	1
KCNAB2	0.316248	0.00286445	1
KLHL9	-1.08556	0.00288489	1
DNM2	0.337692	0.00288933	1
ANP32E	-0.416024	0.00290306	1
IL6R	0.301815	0.00290838	1
TFEB	0.357384	0.00290848	1
RBM38	-0.778297	0.00290856	1
ZNF461	1.18266	0.00291612	1
LGMN	-0.356862	0.00293053	1
HAUS3	-1.14185	0.00293354	1
RTN4	0.173527	0.00293425	1
MSN	0.188938	0.00294002	1
MMD	-0.800469	0.00294036	1
CHIC2	-0.662243	0.00295059	1
TIMM8B	-0.263932	0.00295104	1
LAT2	0.244386	0.00295789	1
DDX1	-0.499175	0.00295909	1
RNF139	-0.545896	0.00296796	1
AGA	-0.71863	0.00296921	1
HECA	0.593365	0.00299066	1
MBD6	-0.67648	0.00299212	1
KIF5B	0.254862	0.00302149	1
CASZ1	1.21299	0.00305156	1
YWHAH	0.257071	0.00305716	1
EXOSC7	-0.529842	0.00305796	1
MS4A6A	0.348864	0.00305935	1
UTP11	-0.499602	0.00306755	1
MIOS	-0.570987	0.00306841	1
ATXN1	0.644151	0.00308041	1
SRA1	-0.279353	0.00310084	1
IFT20	-0.36384	0.00311528	1
FEM1B	-0.536435	0.00311546	1
CLEC16A	0.61957	0.00313178	1
TMEM71	-0.623738	0.00314151	1
ATF6B	0.414609	0.00314383	1
USP10	0.321661	0.00315674	1
DNAJC2	-0.427848	0.00316754	1
ZNF318	-0.499299	0.00317877	1
DANT2	0.871957	0.00319268	1
RNF113A	-0.624261	0.00319788	1
PLRG1	-0.589857	0.00320013	1
C4orf3	0.219696	0.00321807	1
GLUL	-0.309109	0.00322266	1
PARP6	-0.696518	0.00322892	1
PCID2	-0.658966	0.00323176	1
R3HCC1	-0.554941	0.00323616	1
AC002558.3	1.28699	0.00323707	1
RSF1	0.368422	0.00325389	1
WDR11	-0.471998	0.0032561	1
RPS10-NUDT3	1.3328	0.00326346	1
AL139099.1	1.3328	0.00326346	1
CD47	0.253364	0.00326504	1
PPP3CA	0.381096	0.0032811	1
NUDCD2	-0.497641	0.0032889	1
BORCS5	-0.493996	0.003294	1
SF3A3	-0.375971	0.00330329	1
MGLL	-0.900633	0.00330918	1
AHNAK	0.177595	0.00331017	1
LRP1	0.476337	0.00331368	1
AL157402.2	0.735199	0.00331543	1
CCDC25	-0.548039	0.00331546	1
SKIL	-0.444325	0.00332437	1
ARF5	0.103316	0.0033306	1
FP236383.3	0.974404	0.00334953	1
SF3A2	0.342136	0.00336659	1
ING3	-0.677507	0.00336856	1
OTUD6B-AS1	-0.654454	0.00337195	1
CD58	-0.234027	0.00337604	1
TXNDC9	-0.536887	0.00338421	1
TMX3	-0.462355	0.00339711	1
AC139887.4	1.65896	0.00342417	1
ACY3	1.65896	0.00342417	1
TMEM65	0.516476	0.00343718	1
DRAIC	-2.05878	0.00344957	1
AC093495.1	1.87196	0.00347033	1
LINC01001	1.87196	0.00347033	1
AC027682.4	1.87196	0.00347033	1
SDHAF2	-0.387367	0.00348871	1
TRADD	0.399162	0.00349922	1
GSTO1	0.239328	0.00352422	1
TGS1	-0.723894	0.00352431	1
XPOT	-0.723894	0.00352431	1
CIAO2A	0.195679	0.00353026	1
CAMTA1	-0.294978	0.00354815	1
HACD2	-0.504419	0.00355345	1
STK38L	0.340375	0.00355422	1
ALG5	-0.449971	0.00356823	1
LGALS3	-0.209876	0.00357039	1
TMEM214	-0.724233	0.00358659	1
DRG2	-0.489267	0.00359331	1
RPS6KA3	0.300487	0.00360917	1
NUP98	-0.511981	0.00361935	1
DYNLT3	-0.769274	0.00362796	1
AL158071.1	-1.84229	0.00363214	1
HECW2	0.955788	0.00363774	1
SYNGR1	-0.352549	0.0036445	1
SEC61B	-0.164642	0.00364889	1
GNL3	-0.476148	0.00365712	1
RRM1	-0.991865	0.00366904	1
DRAP1	0.154751	0.0036751	1
CHAMP1	-0.728831	0.00367806	1
TCF3	-0.643743	0.00369167	1
PEMT	-0.505013	0.00370526	1
NT5C3A	-0.491979	0.00370737	1
KLF12	0.673687	0.00374744	1
TRAF3IP3	0.247796	0.00376744	1
MMP25	-1.50556	0.0037696	1
RASA2	0.405314	0.00377726	1
UBL4A	-0.814544	0.00379834	1
ABHD14A	-0.735374	0.00379859	1
SPSB2	0.882604	0.00381173	1
CSF2RA	-0.199093	0.00383785	1
POLE3	-0.387605	0.00386774	1
TLR1	0.451488	0.00387622	1
LINC00623	-0.639005	0.00388306	1
FPR1	-0.252335	0.00388755	1
LRP1B	0.628301	0.00389968	1
BCL2L13	-0.448955	0.00390282	1
SLC6A12	1.55003	0.0039351	1
SNUPN	-0.61347	0.00393629	1
DEDD2	-0.626917	0.00394361	1
TMEM242	-0.580902	0.00397542	1
GABARAPL1	-0.674758	0.00397814	1
ABHD13	-0.570987	0.0039799	1
ACAA1	0.19237	0.00400534	1
AGGF1	-0.322298	0.00403738	1
DAP	-0.416554	0.00404048	1
USP46	-0.669937	0.00404921	1
TLR5	0.583196	0.00408227	1
NELFB	-0.4639	0.00408562	1
RNF125	0.573298	0.00408788	1
MRPL32	-0.538019	0.00409222	1
GSN	0.174574	0.00413097	1
FRAT1	-0.691632	0.00413213	1
DST	-0.272353	0.00413582	1
AC084198.2	0.916157	0.00413781	1
ST3GAL6	0.376381	0.00414343	1
ITGA4	0.262668	0.00414473	1
CYSTM1	-0.309109	0.00417578	1
ZNF836	-0.932174	0.00418902	1
L3MBTL1	1.20899	0.00420445	1
PPIG	0.285702	0.00421953	1
NDUFB1	-0.209864	0.00422126	1
TRPC6	1.60892	0.00424114	1
ZNF675	-0.979792	0.0042442	1
DCAF7	0.311461	0.00425214	1
BTBD11	0.733741	0.00426101	1
DYM	0.446302	0.00426213	1
NRAS	-0.585949	0.00426516	1
AC145207.2	1.46387	0.00426851	1
IDO1	1.72512	0.00427551	1
DNAJB9	-0.762636	0.0042826	1
AL118516.1	-0.505013	0.0042872	1
ZMIZ1-AS1	1.96507	0.00429013	1
TERF1	-0.538019	0.00433309	1
FAM120A	0.312085	0.00434383	1
SMAP2	0.179483	0.0043523	1
OSM	-0.640655	0.00435972	1
GGACT	1.24517	0.00436328	1
INTS8	-0.54469	0.00437826	1
MED30	-0.423276	0.00438233	1
ABCD1	0.569928	0.00438514	1
SSR3	-0.244691	0.00438623	1
ROMO1	-0.236096	0.00438644	1
CCDC14	-0.674236	0.00438744	1
PIGK	-0.615079	0.00439953	1
ARFGAP3	-0.484589	0.00440794	1
TMEM170A	-0.488652	0.00440917	1
CTBS	-0.392151	0.00441064	1
EED	-0.691632	0.00442522	1
GBP5	1.38653	0.00445252	1
IFNGR1	-0.238333	0.00446634	1
P2RY12	1.22559	0.00446647	1
DNM1	1.28699	0.00447112	1
BST1	-0.614442	0.00447416	1
AGFG1	0.392762	0.00447725	1
ETF1	-0.28366	0.00448828	1
TRERF1	0.386074	0.0045042	1
ZNF202	1.13172	0.00450442	1
ZNRF3	1.96507	0.00451081	1
EPS15	0.261598	0.00451395	1
GMPS	-0.414664	0.0045184	1
APPBP2	-0.643104	0.00453155	1
KAT6A	0.536223	0.00454188	1
C12orf4	-0.774117	0.0045432	1
ZNF770	-0.62495	0.00454565	1
TMC8	0.524034	0.00454702	1
MOB4	-0.331916	0.00454908	1
LMCD1	-1.6199	0.00455523	1
AL031963.3	1.09435	0.00455538	1
C12orf45	0.302699	0.0045899	1
APEX2	-0.627276	0.00459317	1
PSMD1	-0.292534	0.00459459	1
MX2	0.425274	0.00460035	1
OGT	0.333419	0.00460482	1
ZDHHC7	-0.354641	0.00462063	1
AL355816.2	2.60892	0.00465898	1
DIP2C	2.60892	0.00465898	1
AL390866.1	2.60892	0.00465898	1
AC093525.4	2.60892	0.00465898	1
TTC39C-AS1	2.60892	0.00465898	1
U52111.1	2.60892	0.00465898	1
AC145212.1	2.60892	0.00465898	1
RAB11FIP1	0.248599	0.00466125	1
TRUB2	-0.601459	0.0046998	1
DNAJC10	-0.318432	0.00472244	1
DYRK4	-0.544883	0.00476339	1
CRCP	-0.445525	0.00477147	1
ZSCAN5A	0.651759	0.00477325	1
AC244090.1	-0.810616	0.00477564	1
EXT1	0.784494	0.00477748	1
GATD3A	0.866151	0.00481202	1
DCTN4	-0.350208	0.00481976	1
CNOT6L	0.544269	0.00482171	1
NDUFS1	-0.375044	0.0048339	1
SELENOF	0.231953	0.00486242	1
RAB4A	-0.320999	0.00486846	1
SYPL1	-0.488574	0.00488117	1
FARSB	-0.399054	0.00488433	1
TAGLN2	-0.156102	0.00488742	1
PVR	1.0292	0.0048891	1
ID1	-1.08556	0.00491124	1
CCM2	0.43689	0.00492849	1
MRTO4	-0.496113	0.00495341	1
GET1	-0.672364	0.00496263	1
STAMBP	-0.475755	0.00497332	1
RASA3	1.24852	0.00499093	1
AL136456.1	2.60892	0.00501445	1
LINC00598	2.28699	0.00501445	1
DTD1	-0.423732	0.00501521	1
INSIG1	-0.396532	0.00503029	1
PRELID3B	-0.373156	0.005033	1
AC064836.4	2.09435	0.00504731	1
TXLNB	2.09435	0.00504731	1
AUTS2	0.502723	0.00506217	1
FAM13A	0.691385	0.00506492	1
ZMYND11	-0.667202	0.00506701	1
ARHGEF3	0.702032	0.00507769	1
SSU72	0.22218	0.0050803	1
DNM1L	-0.303682	0.00509558	1
HDAC8	0.466356	0.00510672	1
SLC26A3	-1.08938	0.00513987	1
WDR75	-0.639005	0.00515013	1
SPTLC1	-0.403578	0.00515334	1
PITPNC1	0.493825	0.00516515	1
AC079793.1	0.669899	0.0051828	1
TIMM17A	-0.31184	0.00518522	1
INTS10	-0.349415	0.00519706	1
AKAP10	-0.529492	0.00520184	1
CHN2	0.543486	0.00521323	1
RIOK3	-0.33299	0.00523224	1
CCNG1	-0.385927	0.00527768	1
KRAS	-0.430749	0.00529306	1
PILRA	0.330309	0.00530379	1
PHF10	-0.495005	0.00531657	1
KCNN4	0.648093	0.00531882	1
FAM136A	-0.372091	0.00532009	1
MRPL37	-0.276752	0.00532146	1
SPRY2	0.850895	0.00532162	1
AD000090.1	1.5765	0.00535036	1
ZCRB1	-0.398495	0.00535552	1
VEZF1	-0.391078	0.00535877	1
PLEKHA3	-0.524172	0.00537911	1
AC108047.1	1.4985	0.00538513	1
AL109627.1	2.28699	0.0054021	1
B3GALT2	2.28699	0.0054021	1
AC002460.2	2.28699	0.0054021	1
AL353135.1	2.28699	0.0054021	1
AC092428.1	2.28699	0.0054021	1
ADAM22	2.28699	0.0054021	1
GNRH1	2.28699	0.0054021	1
AC233976.1	2.28699	0.0054021	1
IER3	0.862496	0.00540364	1
EID2	-0.540825	0.00541038	1
HOXA5	-2.03493	0.00541149	1
CDK9	-0.62523	0.00541314	1
FAM120B	0.483608	0.00541474	1
KCTD5	0.501334	0.00541474	1
PMAIP1	0.360392	0.00542248	1
GPR107	0.491814	0.00542811	1
FANCL	0.626481	0.00545819	1
EIF2B5	-0.496113	0.00546378	1
LAGE3	-0.354111	0.00549001	1
OSTM1	-0.619896	0.00550678	1
TFCP2	0.41663	0.00550703	1
PFDN4	-0.398428	0.00550734	1
B3GNT2	-0.706774	0.00551295	1
FLCN	0.904525	0.00552024	1
DDA1	-0.475273	0.00556119	1
HLX	0.606273	0.00556919	1
LENG1	-0.669937	0.00557186	1
LDHB	-0.152875	0.00559551	1
FAM168A	0.52646	0.00561743	1
CISD1	-0.375136	0.00562343	1
GTF3A	0.200006	0.00562833	1
ERCC3	-0.516803	0.005667	1
ELP6	-0.584491	0.00568448	1
U2AF1L4	-0.416613	0.00569469	1
ZNF598	-0.701324	0.0056954	1
PITPNA	0.356845	0.00570569	1
CLEC17A	0.675065	0.0057198	1
TMEM167A	-0.280895	0.00572788	1
GTF2B	-0.373736	0.00573931	1
SLC2A1	-0.695999	0.00574246	1
PLAC8	0.494799	0.00575985	1
CAPN2	-0.18102	0.00580321	1
FAM172A	0.467958	0.00581506	1
HIST1H2BG	1.528	0.00583411	1
ZNF618	0.568765	0.00584871	1
LINC01252	1.47964	0.00586537	1
COX16	-0.27721	0.00587277	1
POLR2K	-0.367316	0.00588788	1
NUDT21	-0.44636	0.00589645	1
AL353807.5	0.749729	0.0059117	1
LDB1	-0.713006	0.00591315	1
CD226	-0.912678	0.00594935	1
EAF2	-0.313779	0.00595633	1
CLINT1	-0.263654	0.00596602	1
SNHG9	-0.633571	0.00597331	1
AC012368.1	1.75648	0.00600243	1
AC040934.1	1.75648	0.00600243	1
S1PR2	1.75648	0.00600243	1
LINC01547	1.75648	0.00600243	1
SFXN2	1.2426	0.00602569	1
LINC00899	1.2426	0.00602569	1
STK24	0.249752	0.006034	1
EBPL	-0.360029	0.00605035	1
SNAP29	-0.386406	0.00605491	1
EGR2	1.70203	0.00606492	1
PAPOLA	-0.222821	0.00607654	1
CHCHD7	-0.444578	0.00613387	1
PPP1R26	1.40247	0.00614357	1
IQCN	1.40247	0.00614357	1
GANAB	-0.513474	0.00614521	1
TXN	-0.168173	0.00617112	1
CHMP4A	0.309714	0.00618846	1
RAMAC	-0.563558	0.00621255	1
NCBP3	-0.464922	0.00621593	1
ARID2	0.454977	0.00621881	1
AL021707.1	1.33946	0.00623399	1
DNAAF4	-1.5809	0.00628482	1
PLPBP	-0.35283	0.00629239	1
NGDN	-0.535547	0.0063281	1
ASB8	-0.512256	0.00633787	1
TMEM218	-0.426835	0.00633959	1
ELK3	-0.516467	0.00636145	1
AC008915.2	0.854035	0.00636537	1
SLC25A29	0.436138	0.00639979	1
TYW3	-0.440926	0.00640684	1
CLIP2	0.628031	0.00642297	1
FGD4	0.321257	0.00643754	1
THADA	0.457463	0.00643867	1
ENPP4	-0.865009	0.00644089	1
CERS2	-0.380709	0.00644414	1
BROX	-0.482122	0.00645772	1
PPP4C	0.178984	0.00646507	1
SMG6	0.640631	0.00647308	1
SERTAD2	-0.38043	0.00647382	1
TNKS2	0.350065	0.00648277	1
PIN4	-0.333947	0.00650487	1
C5orf51	-0.55628	0.00650716	1
CSTF2T	-0.628614	0.00650859	1
RCE1	-0.592151	0.00652911	1
ANGEL2	-0.575953	0.00653553	1
SVIP	-1.25733	0.0065658	1
VIRMA	-0.484495	0.00657971	1
ATP5IF1	0.177849	0.00659018	1
FBP1	0.353995	0.00659897	1
SUZ12	-0.396078	0.00660918	1
TBCA	-0.167855	0.00662447	1
CDK17	0.507216	0.00663439	1
TESC	-0.402837	0.0066405	1
DDX56	-0.487446	0.00666704	1
GPD2	0.603468	0.00668943	1
RHOT1	-0.367602	0.00670224	1
MAP3K3	0.37009	0.00671338	1
P4HA1	-0.335936	0.00672057	1
IFRD1	-0.440101	0.00672123	1
ZFPM1	-0.434105	0.0067262	1
LSM12	-0.400845	0.00673224	1
DAAM1	-0.4285	0.0067374	1
AC099343.3	0.8318	0.00675076	1
LINC00513	-1.03493	0.00679592	1
BTD	-0.670301	0.00679908	1
AFF4	0.345338	0.00680482	1
AC079781.5	-0.60609	0.00680591	1
RHOB	-0.432061	0.00681175	1
PDE1B	0.899971	0.00683494	1
MDM4	0.321428	0.00684246	1
MBOAT7	0.278508	0.00688289	1
FGD3	0.429013	0.00689626	1
GARS	-0.325131	0.0069179	1
MYSM1	-0.582422	0.00695772	1
TNRC18	0.437437	0.00696169	1
ITGB7	0.251	0.00698218	1
ERI3	-0.440926	0.0070166	1
IKBIP	-0.347956	0.00702853	1
PYROXD2	-1.36508	0.00704035	1
RTF2	0.193259	0.00705298	1
HIST1H4F	-1.34859	0.00705459	1
IGBP1	0.250109	0.00705805	1
HRH2	-0.320377	0.00710878	1
[truncated: 8,544 more rows]

## Sheet: pDC
Gene	average log2FC	p-value	adjusted p-value
[truncated: 11,288 more rows]
