# Supplementary material for: Single-cell analysis of the peripheral immune landscape in Parkinson’s disease: insights into dendritic cell and CD4+ T-cell transcriptomics
Source: NPJ Parkinsons Dis. 2026 Feb 11;12:73. doi: 10.1038/s41531-026-01283-1 (PMC13004879; doi:10.1038/s41531-026-01283-1)
Supplement: Supplementary file 4 — Supplementary Data 3 [file 41531_2026_1283_MOESM4_ESM.csv]

query	significant	p_value	term_size	query_size	intersection_size	precision	recall	term_id	source	term_name	effective_domain_size	source_order	evidence_codes	intersection
cd4_de_CD4_Naive_PD_CTRL.csv	TRUE	0.0405124864214699	4	280	3	0.0107142857142857	0.75	GO:0046967	GO:BP	cytosol to endoplasmic reticulum transport	16178	12875	IMP,IDA,IMP	TAP1,ATP2A3,TAP2
cd4_de_CD4_Naive_PD_CTRL.csv	TRUE	0.00610650570726496	156	144	11	0.0763888888888889	0.0705128205128205	KEGG:04148	KEGG	Efferocytosis	8484	283	KEGG,KEGG,KEGG,KEGG,KEGG,KEGG,KEGG,KEGG,KEGG,KEGG,KEGG	CALR,ODC1,PTGER2,ADAM10,PECAM1,ATP2A3,ATP8A1,SIRPG,VPS8,NFATC2,NFATC1
cd4_de_CD4_Naive_PD_CTRL.csv	TRUE	0.0346266073495248	37	144	5	0.0347222222222222	0.135135135135135	KEGG:05340	KEGG	Primary immunodeficiency	8484	488	KEGG,KEGG,KEGG,KEGG,KEGG	JAK3,TAP1,TAP2,ICOS,CD40LG
cd4_de_CD4_TCM_PD_CTRL.csv	TRUE	2.42270970973324e-06	7881	1224	697	0.569444444444444	0.0884405532292856	GO:0043170	GO:BP	macromolecule metabolic process	16178	10919	IBA TAS NAS IC,NAS IC,IMP NAS IC,IMP IBA TAS,NAS IC,IDA NAS IC,IDA ISS,NAS IC,IDA IPI IBA NAS IC,IDA IMP,IDA IMP ISS IBA,IDA IMP ISS TAS NAS,IDA IMP,IDA IBA,TAS,IDA,IDA,IDA IMP IGI ISS IBA NAS,IDA ISS TAS,IDA,IDA,IBA NAS,IBA,IDA IBA,IMP IBA,ISS,IBA,IDA IBA,IDA IMP ISS IBA,IDA IMP,IDA,IDA ISS IBA TAS,IDA IBA TAS,IDA ISS IBA,IDA IMP ISS IBA,IBA,IDA,IDA IMP,IMP IBA,IDA IMP ISS IBA TAS,IDA IMP ISS,ID…	RPL3,RPS18,RPS9,RPS4Y1,RPS20,RPS26,PIM2,RPS10,EIF3D,NEAT1,RORA,XBP1,VSIR,MYLIP,XIST,SIK3,AMBRA1,STAT1,PRKCA,PRKX,PIM1,ARID1B,SSBP4,KLF12,KDM2A,ANK3,KDM6A,NLRC5,IRF1,SORL1,AKNA,PIAS1,ARIH1,PER1,RUNX1,SCML4,MVP,MAP3K4,BTN3A2,TRIM28,CITED2,ANXA2,ERAP2,RNF125,CARD11,INTS6,BHLHE40,GPHN,ATF6B,WASHC1,OGDH,SP140,SELENOT,RBM4,MYC,ISG15,ERN1,CBX4,RANBP2,RUNX3,POLR2J,CTSA,RGS14,MAP2K1,UBA1,ETV6,CAPN1,PPP3CA…
cd4_de_CD4_TCM_PD_CTRL.csv	TRUE	4.56182363503772e-06	9757	1224	834	0.681372549019608	0.0854770933688634	GO:0008152	GO:BP	metabolic process	16178	3159	IBA TAS NAS IC,NAS IC,IMP NAS IC,IMP NAS,IMP IBA TAS,IDA IBA NAS,IDA NAS,NAS IC,IDA NAS IC,IDA ISS,NAS IC,IDA IPI IBA NAS IC,IDA IMP,IDA IMP ISS IBA,IDA IMP IBA,IDA IMP ISS TAS NAS,IDA IBA TAS,IBA,IDA IMP,IDA IBA,TAS,IDA,IDA IMP IGI IBA,IDA IMP IGI ISS IBA NAS,IDA ISS TAS,IDA,IDA,IBA,IBA NAS,IBA,IDA IBA,IMP IBA,IDA TAS,ISS,IBA,IDA IBA,IDA IMP ISS IBA,IMP,IDA IMP ISS,IDA,IDA ISS IBA TAS,IDA IBA TA…	RPL3,RPS18,RPS9,MT-ND3,RPS4Y1,MT-ATP6,MT-ATP8,RPS20,RPS26,PIM2,RPS10,EIF3D,NEAT1,RORA,ALDOA,XBP1,SAT1,S1PR4,VSIR,MYLIP,XIST,SIK3,AMBRA1,STAT1,PRKCA,PRKX,PIM1,CISH,ARID1B,SSBP4,KLF12,KDM2A,PGAM1,ANK3,KDM6A,NLRC5,IRF1,COG5,SORL1,AKNA,PIAS1,ARIH1,PER1,RUNX1,SCML4,MVP,MAP3K4,BTN3A2,TRIM28,KCNAB2,CITED2,ANXA2,ERAP2,RNF125,CARD11,INTS6,BHLHE40,GPHN,DYNC1H1,ATF6B,WASHC1,OGDH,SP140,SELENOT,RBM4,MYC,ISG15…
cd4_de_CD4_TCM_PD_CTRL.csv	TRUE	8.90063701754096e-06	8651	1224	751	0.613562091503268	0.0868107733210034	GO:0044237	GO:BP	cellular metabolic process	16178	11299	IBA TAS NAS IC,NAS IC,IMP NAS IC,IMP NAS,IMP IBA TAS,IDA IBA NAS,IDA NAS,NAS IC,IDA NAS IC,IDA ISS,NAS IC,IDA IPI IBA NAS IC,IDA IMP,IDA IMP ISS IBA,IDA IMP IBA,IDA IMP ISS TAS NAS,IDA TAS,IDA IMP,TAS,IDA,IDA IMP IGI IBA,IDA IMP IGI ISS IBA NAS,IDA ISS TAS,IDA,IDA,IBA,IBA NAS,IBA,IDA IBA,IMP IBA,IDA TAS,ISS,IBA,IDA IBA,IDA IMP ISS IBA,IDA ISS,IDA,ISS IBA,IDA ISS IBA,IDA IMP ISS IBA,IBA,IDA,IDA IM…	RPL3,RPS18,RPS9,MT-ND3,RPS4Y1,MT-ATP6,MT-ATP8,RPS20,RPS26,PIM2,RPS10,EIF3D,NEAT1,RORA,ALDOA,XBP1,SAT1,VSIR,XIST,SIK3,AMBRA1,STAT1,PRKCA,PRKX,PIM1,CISH,ARID1B,SSBP4,KLF12,KDM2A,PGAM1,ANK3,KDM6A,NLRC5,IRF1,SORL1,AKNA,PIAS1,PER1,RUNX1,SCML4,MVP,MAP3K4,BTN3A2,TRIM28,KCNAB2,CITED2,ANXA2,ERAP2,RNF125,CARD11,INTS6,BHLHE40,GPHN,ATF6B,WASHC1,OGDH,SP140,SELENOT,RBM4,MYC,ISG15,ERN1,CBX4,RUNX3,IMPDH2,POLR2J,…
cd4_de_CD4_TCM_PD_CTRL.csv	TRUE	1.10417218185268e-05	4911	1224	462	0.377450980392157	0.0940745265729994	GO:0080090	GO:BP	regulation of primary metabolic process	16178	18320	IDA,ISS,IPI,IMP,IDA ISS IBA,IDA IMP ISS TAS NAS,IDA,IDA,IDA IMP IGI ISS IBA NAS,TAS,IDA,IBA NAS,IBA,IDA IBA,IMP IBA,IDA,IDA IBA,IDA IMP ISS IBA,IDA IMP ISS,IDA,IDA ISS IBA,IBA,ISS IBA,IDA IMP ISS IBA,IBA,IDA,IDA IMP,IDA ISS IBA,IDA IMP ISS,IDA ISO,IDA IMP,NAS,IDA IMP IBA NAS,IDA IBA NAS,ISS,IBA,NAS,IDA ISS,IDA IMP ISS IBA NAS,IDA,IDA,IDA IMP IBA,IDA ISS IBA NAS,IGI TAS,ISS,IDA IMP,IDA IMP IBA,IDA…	RPS26,PIM2,EIF3D,NEAT1,RORA,XBP1,VSIR,AMBRA1,STAT1,PRKCA,PIM1,ARID1B,SSBP4,KLF12,KDM2A,PGAM1,NLRC5,IRF1,SORL1,AKNA,PIAS1,ARIH1,PER1,RUNX1,SCML4,MVP,MAP3K4,TRIM28,CITED2,ANXA2,CARD11,INTS6,BHLHE40,ATF6B,WASHC1,SP140,SELENOT,RBM4,MYC,ISG15,ERN1,CBX4,RUNX3,CTSA,RGS14,MAP2K1,ETV6,PPP3CA,FAF1,BICRAL,RBM14,BCL9L,SOS1,KAT2B,PARP10,MAP3K5,ATP2B4,AUTS2,CRY1,PNKP,ARID1A,SUPT3H,MGAT5,CAMK1D,NLRC3,SOCS3,CREB…
cd4_de_CD4_TCM_PD_CTRL.csv	TRUE	1.51778755829411e-05	8309	1224	724	0.591503267973856	0.0871344325430256	GO:0006807	GO:BP	nitrogen compound metabolic process	16178	2516	IBA TAS NAS IC,NAS IC,IMP NAS IC,NAS,IMP IBA TAS,IDA IBA NAS,IDA NAS,NAS IC,IDA NAS IC,IDA ISS,NAS IC,IDA IPI IBA NAS IC,IMP,IDA IBA,IMP IBA,IDA IMP ISS TAS NAS,IDA IBA TAS,IDA,IDA IBA,IDA,IDA,IDA IMP IGI ISS IBA NAS,IDA ISS TAS,IDA,IDA,IBA NAS,IBA,IDA IBA,IMP IBA,IDA TAS,IDA IBA,IDA IMP ISS IBA,IDA IMP,IDA,IDA ISS IBA TAS,IDA IBA TAS,ISS IBA,IDA IMP ISS IBA,IBA,IDA,IDA IMP,IDA ISS IBA TAS,ISS,ID…	RPL3,RPS18,RPS9,MT-ND3,RPS4Y1,MT-ATP6,MT-ATP8,RPS20,RPS26,PIM2,RPS10,EIF3D,NEAT1,RORA,ALDOA,XBP1,SAT1,VSIR,MYLIP,SIK3,AMBRA1,STAT1,PRKCA,PRKX,PIM1,ARID1B,SSBP4,KLF12,KDM2A,PGAM1,NLRC5,IRF1,SORL1,AKNA,PIAS1,ARIH1,PER1,RUNX1,SCML4,MVP,MAP3K4,TRIM28,KCNAB2,CITED2,ANXA2,ERAP2,RNF125,CARD11,INTS6,BHLHE40,GPHN,ATF6B,WASHC1,OGDH,SP140,SELENOT,RBM4,MYC,ISG15,ERN1,CBX4,RANBP2,RUNX3,IMPDH2,POLR2J,CTSA,RGS1…
cd4_de_CD4_TCM_PD_CTRL.csv	TRUE	1.82089509261222e-05	4791	1224	451	0.368464052287582	0.0941348361511167	GO:0051171	GO:BP	regulation of nitrogen compound metabolic process	16178	13995	IDA,ISS,IPI,IMP,IDA IBA,IDA IMP ISS TAS NAS,IDA,IDA,IDA IMP IGI ISS IBA NAS,TAS,IDA,IBA NAS,IBA,IDA IBA,IMP IBA,IDA,IDA IBA,IDA IMP ISS IBA,IDA IMP,IDA,IDA ISS IBA,IBA,ISS IBA,IDA IMP ISS IBA,IBA,IDA,IDA IMP,IDA ISS IBA,IDA IMP ISS,IDA ISO,IDA IMP,NAS,IDA IMP IBA NAS,IDA IBA NAS,ISS,IBA,NAS,IDA ISS,IDA IMP ISS IBA NAS,IDA,IDA,IDA IMP IBA,IDA ISS IBA NAS,IGI TAS,ISS,IDA IMP,IDA IMP IBA,IDA,IMP,IBA…	RPS26,PIM2,EIF3D,NEAT1,RORA,XBP1,VSIR,AMBRA1,STAT1,PRKCA,PIM1,ARID1B,SSBP4,KLF12,KDM2A,PGAM1,NLRC5,IRF1,SORL1,AKNA,PIAS1,ARIH1,PER1,RUNX1,SCML4,MVP,MAP3K4,TRIM28,CITED2,ANXA2,CARD11,INTS6,BHLHE40,ATF6B,WASHC1,SP140,SELENOT,RBM4,MYC,ISG15,ERN1,CBX4,RUNX3,CTSA,RGS14,MAP2K1,ETV6,PPP3CA,FAF1,BICRAL,RBM14,BCL9L,SOS1,KAT2B,PARP10,MAP3K5,ATP2B4,AUTS2,CRY1,PNKP,ARID1A,SUPT3H,MGAT5,CAMK1D,NLRC3,SOCS3,CREB…
cd4_de_CD4_TCM_PD_CTRL.csv	TRUE	4.00230934956067e-05	1449	1224	166	0.13562091503268	0.11456176673568	GO:0051254	GO:BP	positive regulation of RNA metabolic process	16178	14049	ISS,IMP,IDA,IDA IMP ISS TAS,IDA IMP IGI NAS,IBA,IBA,IDA IBA,IDA IMP ISS,IDA,ISS,IDA IMP,ISS,IDA ISS,ISO,IDA,IDA IMP ISS,IDA,IDA,IMP,IDA,IBA,IDA,IMP IBA,IDA IBA NAS,IDA,IDA,IDA IBA,NAS,IDA ISS IBA,IDA ISS IBA NAS,ISS,IBA,IDA IMP ISS,IDA IMP NAS,NAS,IDA,IDA,IDA,IDA,NAS,IDA,IDA IMP IBA,ISS,IBA,IDA,IDA,IDA IGI IBA,IMP ISS,NAS,ISS,IBA,ISO,IDA,NAS,IBA,IDA IMP,NAS,ISS IBA,IDA,IDA NAS,IMP ISS IBA,IDA IMP…	PIM2,NEAT1,RORA,XBP1,STAT1,ARID1B,SSBP4,NLRC5,IRF1,AKNA,PER1,RUNX1,TRIM28,CITED2,ANXA2,ATF6B,MYC,ERN1,RUNX3,MAP2K1,PPP3CA,BICRAL,RBM14,BCL9L,KAT2B,MAP3K5,AUTS2,ARID1A,SUPT3H,CREBBP,MYBL1,PLCB1,NFATC2IP,RUNX2,HCFC1,SF3B3,ZMIZ2,TARDBP,FOXK1,PICALM,GATAD2B,FTO,SMAD3,PRKAA1,LPIN1,BCAS3,TRERF1,MRTFA,HDAC4,TRRAP,WWOX,CCNC,MSL2,NFAT5,CNOT10,KMT2B,ZXDC,EP400,NR1D1,ZFX,MED24,CALCOCO1,MLXIP,PKD1,TCF20,RIPK…
cd4_de_CD4_TCM_PD_CTRL.csv	TRUE	4.42319337545285e-05	1192	1224	142	0.116013071895425	0.119127516778523	GO:0046907	GO:BP	intracellular transport	16178	12847	IMP,IDA,TAS,IMP,IDA IMP IBA,IDA,NAS,IDA,IMP IBA,IDA IMP ISS IBA NAS,IDA IBA,IDA,IBA,EXP IMP IBA NAS,TAS,ISS,TAS,IMP IGI ISS IBA,TAS,IBA,IBA,TAS,IMP IBA,IDA,ISS IBA,IDA IMP ISS IBA,IMP IBA,IDA IMP IBA,IMP,NAS,IMP IBA NAS,IMP ISS IBA TAS NAS,IMP,IBA,IDA NAS,IMP IBA NAS,IDA IMP IBA NAS,IBA,IBA,ISS,IDA,IMP,IMP IBA,IMP IBA,ISS,IBA NAS,IDA TAS,ISS,ISS IBA TAS,IBA,IDA ISS IBA,TAS,IDA IBA NAS,IDA IMP IBA…	NEAT1,XBP1,TUBA1B,TAP1,SORL1,TRIM28,NUP210,ANXA2,DYNC1H1,WASHC1,STX8,RBM4,MYO1F,RANBP2,CTSA,RGS14,MAP2K1,EHD1,CBLB,RAB18,YIPF4,TUBA1C,PEF1,DUSP16,COPG1,VTI1A,ARHGAP1,STX5,PICALM,SMAD3,BORCS5,AP3D1,HTT,REPS1,NUP160,WASHC2C,SEC24C,MDN1,VTA1,DST,AGAP2,GAK,VPS33A,MYO5A,PKD1,NUP88,GGA1,HSPA1A,KPNA6,RAB28,NXF1,CPT1A,NUP153,PEX6,GRN,C2CD5,TBC1D14,EPG5,PLEKHF1,TANC2,POLDIP3,VPS45,PTPN23,EHD4,RAB3GAP2,CAS…
cd4_de_CD4_TCM_PD_CTRL.csv	TRUE	4.69808685103269e-05	5313	1224	490	0.400326797385621	0.0922266139657444	GO:0031323	GO:BP	regulation of cellular metabolic process	16178	7372	IDA,ISS,IPI,IDA IMP,IDA IMP ISS IBA,IDA IMP ISS TAS NAS,IDA IMP,TAS,IDA IMP,IDA IMP IGI ISS IBA NAS,TAS,IDA,IBA NAS,IBA,IDA IBA,IMP IBA,IDA,ISS,IBA,IDA IBA,IDA IMP ISS IBA,IDA ISS,IDA,ISS IBA,IDA ISS IBA,IDA IMP ISS IBA,IBA,IDA,IDA IMP,IMP IBA,IDA IMP ISS IBA,IDA IMP ISS,IDA ISO,IDA,IDA IMP,NAS,IDA IMP IBA NAS,IDA IBA NAS,ISS,IBA,NAS,IDA ISS,IDA IMP IGI ISS IBA NAS,IDA IMP,IDA TAS,IDA IMP IBA,IDA…	RPS26,PIM2,EIF3D,NEAT1,RORA,XBP1,VSIR,XIST,AMBRA1,STAT1,PRKCA,PIM1,ARID1B,SSBP4,KLF12,KDM2A,PGAM1,ANK3,KDM6A,NLRC5,IRF1,SORL1,AKNA,PIAS1,PER1,RUNX1,SCML4,MVP,MAP3K4,BTN3A2,TRIM28,CITED2,ANXA2,RNF125,CARD11,INTS6,BHLHE40,ATF6B,WASHC1,SP140,SELENOT,RBM4,MYC,ISG15,ERN1,CBX4,RUNX3,CTSA,RGS14,MAP2K1,ETV6,CAPN1,PPP3CA,GSDMD,AFF1,GBP5,FAF1,BICRAL,RBM14,BCL9L,SOS1,KAT2B,PARP10,MAP3K5,ATP2B4,AUTS2,CRY1,PN…
cd4_de_CD4_TCM_PD_CTRL.csv	TRUE	4.72998240887141e-05	9325	1224	796	0.650326797385621	0.0853619302949062	GO:0071704	GO:BP	organic substance metabolic process	16178	17374	IBA TAS NAS IC,NAS IC,IMP NAS IC,NAS,IMP IBA TAS,IDA IBA NAS,IDA NAS,NAS IC,IDA NAS IC,IDA ISS,NAS IC,IDA IPI IBA NAS IC,IDA IMP,IDA IMP ISS IBA,IDA IMP IBA,IDA IMP ISS TAS NAS,IDA IBA TAS,IDA IMP,IDA IBA,TAS,IDA,IDA,IDA IMP IGI ISS IBA NAS,IDA ISS TAS,IDA,IDA,IBA,IBA NAS,IBA,IDA IBA,IMP IBA,IDA TAS,ISS,IBA,IDA IBA,IDA IMP ISS IBA,IDA IMP ISS,IDA,IDA ISS IBA TAS,IDA IBA TAS,IDA ISS IBA,IDA IMP IS…	RPL3,RPS18,RPS9,MT-ND3,RPS4Y1,MT-ATP6,MT-ATP8,RPS20,RPS26,PIM2,RPS10,EIF3D,NEAT1,RORA,ALDOA,XBP1,SAT1,VSIR,MYLIP,XIST,SIK3,AMBRA1,STAT1,PRKCA,PRKX,PIM1,CISH,ARID1B,SSBP4,KLF12,KDM2A,PGAM1,ANK3,KDM6A,NLRC5,IRF1,SORL1,AKNA,PIAS1,ARIH1,PER1,RUNX1,SCML4,MVP,MAP3K4,BTN3A2,TRIM28,KCNAB2,CITED2,ANXA2,ERAP2,RNF125,CARD11,INTS6,BHLHE40,GPHN,ATF6B,WASHC1,OGDH,SP140,SELENOT,RBM4,MYC,ISG15,ERN1,CBX4,RANBP2,R…
cd4_de_CD4_TCM_PD_CTRL.csv	TRUE	5.60615879569642e-05	6662	1224	595	0.486111111111111	0.0893125187631342	GO:1901576	GO:BP	organic substance biosynthetic process	16178	22106	IBA TAS NAS IC,NAS IC,IMP NAS IC,NAS,IMP IBA TAS,IDA IBA NAS,IDA NAS,NAS IC,IDA NAS IC,ISS,NAS IC,IDA IPI IBA NAS IC,IDA IMP,IDA IMP ISS IBA,IMP,IDA IMP ISS TAS NAS,IDA TAS,IDA IMP,TAS,IDA IMP IGI ISS IBA NAS,TAS,IDA,IBA,IBA NAS,IBA,IDA IBA,IMP IBA,TAS,ISS,IBA,IDA IBA,IDA IMP ISS IBA,IDA,IDA,ISS IBA,IDA ISS IBA,IDA IMP ISS IBA,IBA,IMP,IMP IBA,IDA IMP ISS IBA,IDA IMP ISS,IDA ISO,IDA,IDA IMP,IDA IB…	RPL3,RPS18,RPS9,MT-ND3,RPS4Y1,MT-ATP6,MT-ATP8,RPS20,RPS26,PIM2,RPS10,EIF3D,NEAT1,RORA,ALDOA,XBP1,SAT1,VSIR,XIST,STAT1,PRKCA,PIM1,CISH,ARID1B,SSBP4,KLF12,KDM2A,PGAM1,ANK3,KDM6A,NLRC5,IRF1,SORL1,AKNA,PIAS1,PER1,RUNX1,SCML4,MAP3K4,BTN3A2,TRIM28,CITED2,ANXA2,RNF125,CARD11,INTS6,BHLHE40,GPHN,ATF6B,SP140,SELENOT,RBM4,MYC,ISG15,ERN1,CBX4,RUNX3,IMPDH2,POLR2J,MAT2A,MAP2K1,ETV6,PPP3CA,UST,GSDMD,AFF1,GBP5,F…
cd4_de_CD4_TCM_PD_CTRL.csv	TRUE	6.67160099604565e-05	6604	1224	590	0.48202614379085	0.0893397940642035	GO:0044249	GO:BP	cellular biosynthetic process	16178	11305	IBA TAS NAS IC,NAS IC,IMP NAS IC,NAS,IMP IBA TAS,IDA IBA NAS,IDA NAS,NAS IC,IDA NAS IC,ISS,NAS IC,IDA IPI IBA NAS IC,IDA IMP,IDA IMP ISS IBA,IMP,IDA IMP ISS TAS NAS,IDA TAS,IDA IMP,TAS,IDA IMP IGI ISS IBA NAS,TAS,IDA,IBA,IBA NAS,IBA,IDA IBA,IMP IBA,ISS,IBA,IDA IBA,IDA IMP ISS IBA,IDA,IDA,ISS IBA,IDA ISS IBA,IDA IMP ISS IBA,IBA,IMP,IMP IBA,IDA IMP ISS IBA,IDA IMP ISS,IDA ISO,IDA,IDA IMP,IDA IBA NA…	RPL3,RPS18,RPS9,MT-ND3,RPS4Y1,MT-ATP6,MT-ATP8,RPS20,RPS26,PIM2,RPS10,EIF3D,NEAT1,RORA,ALDOA,XBP1,SAT1,VSIR,XIST,STAT1,PRKCA,PIM1,CISH,ARID1B,SSBP4,KLF12,KDM2A,ANK3,KDM6A,NLRC5,IRF1,SORL1,AKNA,PIAS1,PER1,RUNX1,SCML4,MAP3K4,BTN3A2,TRIM28,CITED2,ANXA2,RNF125,CARD11,INTS6,BHLHE40,GPHN,ATF6B,SP140,SELENOT,RBM4,MYC,ISG15,ERN1,CBX4,RUNX3,IMPDH2,POLR2J,MAT2A,MAP2K1,ETV6,PPP3CA,UST,GSDMD,AFF1,GBP5,FAF1,BI…
cd4_de_CD4_TCM_PD_CTRL.csv	TRUE	8.61383275319888e-05	8726	1224	750	0.612745098039216	0.0859500343800138	GO:0044238	GO:BP	primary metabolic process	16178	11300	IBA TAS NAS IC,NAS IC,IMP NAS IC,NAS,IMP IBA TAS,IDA IBA NAS,IDA NAS,NAS IC,IDA NAS IC,IDA ISS,NAS IC,IDA IPI IBA NAS IC,IMP,IDA ISS IBA,IMP IBA,IDA IMP ISS TAS NAS,IDA,IDA IBA,IDA,IDA,IDA IMP IGI ISS IBA NAS,IDA ISS TAS,IDA,IDA,IBA,IBA NAS,IBA,IDA IBA,IMP IBA,IDA TAS,IDA IBA,IDA IMP ISS IBA,IDA IMP ISS,IDA,IDA ISS IBA TAS,IDA IBA TAS,ISS IBA,IDA IMP ISS IBA,IBA,IDA,IDA IMP,IDA ISS IBA TAS,ISS,ID…	RPL3,RPS18,RPS9,MT-ND3,RPS4Y1,MT-ATP6,MT-ATP8,RPS20,RPS26,PIM2,RPS10,EIF3D,NEAT1,RORA,ALDOA,XBP1,VSIR,MYLIP,SIK3,AMBRA1,STAT1,PRKCA,PRKX,PIM1,CISH,ARID1B,SSBP4,KLF12,KDM2A,PGAM1,NLRC5,IRF1,SORL1,AKNA,PIAS1,ARIH1,PER1,RUNX1,SCML4,MVP,MAP3K4,TRIM28,KCNAB2,CITED2,ANXA2,ERAP2,RNF125,CARD11,INTS6,BHLHE40,GPHN,ATF6B,WASHC1,OGDH,SP140,SELENOT,RBM4,MYC,ISG15,ERN1,CBX4,RANBP2,RUNX3,IMPDH2,POLR2J,CTSA,RGS1…
cd4_de_CD4_TCM_PD_CTRL.csv	TRUE	0.000108392986369716	1636	1224	181	0.147875816993464	0.110635696821516	GO:0045935	GO:BP	positive regulation of nucleobase-containing compound metabolic process	16178	12127	ISS,IMP,IDA,IDA IMP ISS TAS,IDA IMP IGI NAS,IBA NAS,IBA,IDA IBA,IDA IMP ISS,IDA,ISS,IDA IMP,IMP,IDA ISS,IDA ISS,ISO,IDA,IDA IMP ISS,IDA,IDA,IMP,IDA,IMP,IBA,IDA,IMP IBA,IDA IBA NAS,IDA,IDA,IMP,IDA IBA NAS,NAS,IDA ISS IBA,IDA ISS IBA NAS,ISS,IBA,IDA IMP ISS,IDA IMP NAS,NAS,NAS,IDA,IDA,IDA,IDA,NAS,IDA,IDA IMP IBA,ISS,IMP,IBA,IDA,IDA,IDA IGI IBA,IMP ISS,IDA NAS,ISS,IBA,ISO,IDA,NAS,IBA,IDA IMP,IDA NAS…	PIM2,NEAT1,RORA,XBP1,STAT1,ARID1B,SSBP4,NLRC5,IRF1,AKNA,PER1,RUNX1,MAP3K4,TRIM28,CITED2,ANXA2,ATF6B,MYC,ERN1,RUNX3,MAP2K1,PPP3CA,FAF1,BICRAL,RBM14,BCL9L,KAT2B,MAP3K5,AUTS2,PNKP,ARID1A,SUPT3H,CREBBP,MYBL1,PLCB1,NFATC2IP,RUNX2,HCFC1,SF3B3,SMARCD2,ZMIZ2,TARDBP,FOXK1,PICALM,GATAD2B,FTO,SMAD3,PRKAA1,BABAM2,LPIN1,BCAS3,TRERF1,MRTFA,HDAC4,TRRAP,WWOX,CCNC,MSL2,NFAT5,CNOT10,KMT2B,ZXDC,EP400,NR1D1,ZFX,CTC1…
cd4_de_CD4_TCM_PD_CTRL.csv	TRUE	0.000111845197905097	6702	1224	596	0.486928104575163	0.0889286780065652	GO:0009058	GO:BP	biosynthetic process	16178	3271	IBA TAS NAS IC,NAS IC,IMP NAS IC,NAS,IMP IBA TAS,IDA IBA NAS,IDA NAS,NAS IC,IDA NAS IC,ISS,NAS IC,IDA IPI IBA NAS IC,IDA IMP,IDA IMP ISS IBA,IMP,IDA IMP ISS TAS NAS,IDA TAS,IDA IMP,TAS,IDA IMP IGI ISS IBA NAS,TAS,IDA,IBA,IBA NAS,IBA,IDA IBA,IMP IBA,TAS,ISS,IBA,IDA IBA,IDA IMP ISS IBA,IDA,IDA,ISS IBA,IDA ISS IBA,IDA IMP ISS IBA,IBA,IMP,IMP IBA,IDA IMP ISS IBA,IDA IMP ISS,IDA ISO,IDA,IDA IMP,IDA IB…	RPL3,RPS18,RPS9,MT-ND3,RPS4Y1,MT-ATP6,MT-ATP8,RPS20,RPS26,PIM2,RPS10,EIF3D,NEAT1,RORA,ALDOA,XBP1,SAT1,VSIR,XIST,STAT1,PRKCA,PIM1,CISH,ARID1B,SSBP4,KLF12,KDM2A,PGAM1,ANK3,KDM6A,NLRC5,IRF1,SORL1,AKNA,PIAS1,PER1,RUNX1,SCML4,MAP3K4,BTN3A2,TRIM28,CITED2,ANXA2,RNF125,CARD11,INTS6,BHLHE40,GPHN,ATF6B,SP140,SELENOT,RBM4,MYC,ISG15,ERN1,CBX4,RUNX3,IMPDH2,POLR2J,MAT2A,MAP2K1,ETV6,PPP3CA,UST,GSDMD,AFF1,GBP5,F…
cd4_de_CD4_TCM_PD_CTRL.csv	TRUE	0.00013126109954988	5757	1224	522	0.426470588235294	0.0906722251172486	GO:0019222	GO:BP	regulation of metabolic process	16178	5789	IDA,ISS,IPI,IDA IMP,IDA IMP ISS IBA,IDA IMP ISS TAS NAS,IBA,IDA IMP,TAS,IDA IMP,IDA IMP IGI ISS IBA NAS,TAS,IDA,IBA NAS,IBA,IDA IBA,IMP IBA,IDA,ISS,IBA,IDA IBA,IDA IMP ISS IBA,IDA IMP ISS,IDA,IDA ISS IBA,IBA,IDA ISS IBA,IDA IMP ISS IBA,IBA,IDA,IDA IMP,IMP IBA,IDA IMP ISS IBA,IDA IMP ISS,IDA ISO,IDA,IDA IMP,NAS,IDA IMP IBA NAS,ISS,IDA IBA NAS,ISS,IBA,NAS,IDA ISS,IDA IMP IGI ISS IBA NAS,IDA IMP,IDA…	RPS26,PIM2,EIF3D,NEAT1,RORA,XBP1,S1PR4,VSIR,XIST,AMBRA1,STAT1,PRKCA,PIM1,ARID1B,SSBP4,KLF12,KDM2A,PGAM1,ANK3,KDM6A,NLRC5,IRF1,SORL1,AKNA,PIAS1,ARIH1,PER1,RUNX1,SCML4,MVP,MAP3K4,BTN3A2,TRIM28,CITED2,ANXA2,RNF125,CARD11,INTS6,BHLHE40,DYNC1H1,ATF6B,WASHC1,SP140,SELENOT,RBM4,MYC,ISG15,ERN1,CBX4,RUNX3,CTSA,RGS14,MAP2K1,ETV6,CAPN1,PPP3CA,GSDMD,AFF1,GBP5,FAF1,BICRAL,RBM14,BCL9L,SOS1,KAT2B,PARP10,MAP3K5,…
cd4_de_CD4_TCM_PD_CTRL.csv	TRUE	0.000167207319946037	4027	1224	383	0.312908496732026	0.0951080208592004	GO:0016070	GO:BP	RNA metabolic process	16178	5158	IDA,ISS,IMP,IDA IBA,IDA IMP ISS TAS NAS,IDA IMP IGI ISS IBA NAS,TAS,IDA,IBA NAS,IBA,IDA IBA,IMP IBA,IDA IBA,IDA IMP ISS IBA,IDA,ISS IBA,ISS IBA,IDA IMP ISS IBA,IBA,IDA ISS IBA,IDA IMP ISS,ISO,IDA IMP,IDA IBA NAS,IDA IMP IBA NAS,IDA IBA NAS,IBA,IDA IBA TAS,IDA IMP ISS IBA,IDA IMP TAS,IDA IMP IBA,IDA ISS IBA NAS,IDA,IMP,IDA IMP IBA,IDA,IMP,IBA NAS,IDA IPI IBA,IMP IBA,IDA,IDA ISS IBA TAS NAS,IMP ISS…	RPS26,PIM2,NEAT1,RORA,XBP1,STAT1,PRKCA,PIM1,ARID1B,SSBP4,KLF12,KDM2A,NLRC5,IRF1,AKNA,PIAS1,PER1,RUNX1,SCML4,TRIM28,CITED2,ANXA2,CARD11,INTS6,BHLHE40,ATF6B,SP140,RBM4,MYC,ERN1,CBX4,RUNX3,POLR2J,MAP2K1,ETV6,PPP3CA,FAF1,BICRAL,RBM14,BCL9L,SOS1,KAT2B,WDR74,PARP10,MAP3K5,ATP2B4,AUTS2,CRY1,ARID1A,SUPT3H,CAMK1D,NLRC3,CREBBP,TNFRSF4,MAF,IKZF3,MYBL1,ZNF430,PLCB1,NELFE,NFATC2IP,JMY,NR3C2,SFMBT1,INTS5,SETD5…
cd4_de_CD4_TCM_PD_CTRL.csv	TRUE	0.000167340340291222	5297	1224	485	0.396241830065359	0.0915612610911837	GO:0060255	GO:BP	regulation of macromolecule metabolic process	16178	14938	IDA,ISS,IPI,IDA IMP,IDA IMP ISS IBA,IDA IMP ISS TAS NAS,IDA IMP,TAS,IDA,IDA IMP IGI ISS IBA NAS,TAS,IDA,IBA NAS,IBA,IDA IBA,IMP IBA,ISS,IBA,IDA IBA,IDA IMP ISS IBA,IDA IMP,IDA,IDA ISS IBA,IBA,IDA ISS IBA,IDA IMP ISS IBA,IBA,IDA,IDA IMP,IMP IBA,IDA IMP ISS IBA,IDA IMP ISS,IDA ISO,IDA,IDA IMP,NAS,IDA IMP IBA NAS,IDA IBA NAS,ISS,IBA,NAS,IDA ISS,IDA IMP IGI ISS IBA NAS,IDA IMP,IDA TAS,IDA IMP IBA,IDA…	RPS26,PIM2,EIF3D,NEAT1,RORA,XBP1,VSIR,XIST,AMBRA1,STAT1,PRKCA,PIM1,ARID1B,SSBP4,KLF12,KDM2A,ANK3,KDM6A,NLRC5,IRF1,SORL1,AKNA,PIAS1,ARIH1,PER1,RUNX1,SCML4,MVP,MAP3K4,BTN3A2,TRIM28,CITED2,ANXA2,RNF125,CARD11,INTS6,BHLHE40,ATF6B,WASHC1,SP140,SELENOT,RBM4,MYC,ISG15,ERN1,CBX4,RUNX3,CTSA,RGS14,MAP2K1,ETV6,PPP3CA,GSDMD,AFF1,GBP5,FAF1,BICRAL,RBM14,BCL9L,SOS1,KAT2B,PARP10,MAP3K5,ATP2B4,AUTS2,CRY1,PNKP,ARI…
cd4_de_CD4_TCM_PD_CTRL.csv	TRUE	0.000241554732067719	2491	1224	254	0.207516339869281	0.101967081493376	GO:0051173	GO:BP	positive regulation of nitrogen compound metabolic process	16178	13997	ISS,IPI,IMP,IDA,IDA IMP ISS TAS,IDA,IDA,IDA IMP IGI NAS,IBA NAS,IBA,IDA IBA,IDA IMP ISS,IDA,IDA,IDA ISS,IBA,ISS,IDA IMP,IDA IMP,IDA ISS,IDA ISS,IDA ISO,IDA,IDA IMP ISS NAS,IDA,IDA,IDA IMP,IDA,IMP,IBA,IDA,IMP IBA,IDA IBA NAS,IDA IMP,IDA,IDA,ISS,IMP,IDA IBA NAS,NAS,IDA ISS IBA,IPI,IDA ISS IBA NAS,IMP,ISS,IBA,IEP,IDA,IDA,IGI ISS,IDA,IDA IMP,IDA,IMP,IDA,IMP,IDA IMP ISS,IDA IMP NAS,NAS,NAS,IDA,IDA,IDA…	PIM2,EIF3D,NEAT1,RORA,XBP1,VSIR,AMBRA1,STAT1,ARID1B,SSBP4,NLRC5,IRF1,SORL1,AKNA,PIAS1,ARIH1,PER1,RUNX1,MAP3K4,TRIM28,CITED2,ANXA2,ATF6B,MYC,ERN1,RUNX3,MAP2K1,PPP3CA,FAF1,BICRAL,RBM14,BCL9L,KAT2B,MAP3K5,ATP2B4,AUTS2,CRY1,PNKP,ARID1A,SUPT3H,CREBBP,ARRDC3,MYBL1,PEF1,PLCB1,NFATC2IP,EGLN3,CTSH,PPP1R16B,EPHA4,ARAF,PTK2B,BRAF,TNFRSF18,NEDD9,FAS,RUNX2,HCFC1,SF3B3,SMARCD2,ZMIZ2,TARDBP,FOXK1,STX5,ADAM8,PIC…
cd4_de_CD4_TCM_PD_CTRL.csv	TRUE	0.000299546492822206	5130	1224	470	0.383986928104575	0.0916179337231969	GO:0046483	GO:BP	heterocycle metabolic process	16178	12593	NAS,IDA IBA NAS,IDA NAS,IDA,ISS,IMP,IDA IBA,IMP IBA,IDA IMP ISS TAS NAS,IDA IMP IGI ISS IBA NAS,TAS,IDA,IBA NAS,IBA,IDA IBA,IMP IBA,IDA TAS,IDA IBA,IDA IMP ISS IBA,IDA,ISS IBA,ISS IBA,IDA IMP ISS IBA,IBA,IMP,IDA ISS IBA,ISS,IDA IMP ISS,ISO,IDA IMP,IDA IBA NAS,IDA IMP IBA NAS,IDA IMP IBA,IDA IBA NAS,IDA,IBA,IDA IBA TAS,IDA IMP ISS IBA,IDA IMP TAS,IDA IMP IBA,IDA ISS IBA NAS,IDA IBA,IDA,IMP,IDA IMP…	MT-ND3,MT-ATP6,MT-ATP8,RPS26,PIM2,NEAT1,RORA,ALDOA,XBP1,STAT1,PRKCA,PIM1,ARID1B,SSBP4,KLF12,KDM2A,PGAM1,NLRC5,IRF1,AKNA,PIAS1,PER1,RUNX1,SCML4,MAP3K4,TRIM28,KCNAB2,CITED2,ANXA2,CARD11,INTS6,BHLHE40,GPHN,ATF6B,OGDH,SP140,RBM4,MYC,ERN1,CBX4,RUNX3,IMPDH2,POLR2J,MAP2K1,ETV6,PPP3CA,FAF1,BICRAL,RBM14,IDH2,BCL9L,SOS1,KAT2B,WDR74,PARP10,MAP3K5,ATP2B4,AUTS2,CRY1,PNKP,ARID1A,SUPT3H,CAMK1D,NLRC3,CREBBP,CCR6…
cd4_de_CD4_TCM_PD_CTRL.csv	TRUE	0.000546407654320308	5826	1224	523	0.427287581699346	0.0897699965671129	GO:0009059	GO:BP	macromolecule biosynthetic process	16178	3272	IBA TAS NAS IC,NAS IC,IMP NAS IC,IMP IBA TAS,NAS IC,IDA NAS IC,ISS,NAS IC,IDA IPI IBA NAS IC,IDA IMP,IDA IMP ISS IBA,IDA IMP ISS TAS NAS,IDA IMP,TAS,IDA IMP IGI ISS IBA NAS,TAS,IDA,IBA NAS,IBA,IDA IBA,IMP IBA,ISS,IBA,IDA IBA,IDA IMP ISS IBA,IDA,IDA,ISS IBA,IDA ISS IBA,IDA IMP ISS IBA,IBA,IMP,IMP IBA,IDA IMP ISS IBA,IDA IMP ISS,IDA ISO,IDA,IDA IMP,IDA IBA NAS,IDA IMP IBA NAS,IDA IBA NAS,IBA,NAS,ID…	RPL3,RPS18,RPS9,RPS4Y1,RPS20,RPS26,PIM2,RPS10,EIF3D,NEAT1,RORA,XBP1,VSIR,XIST,STAT1,PRKCA,PIM1,ARID1B,SSBP4,KLF12,KDM2A,ANK3,KDM6A,NLRC5,IRF1,SORL1,AKNA,PIAS1,PER1,RUNX1,SCML4,MAP3K4,BTN3A2,TRIM28,CITED2,ANXA2,RNF125,CARD11,INTS6,BHLHE40,ATF6B,SP140,SELENOT,RBM4,MYC,ISG15,ERN1,CBX4,RUNX3,POLR2J,MAP2K1,ETV6,PPP3CA,UST,GSDMD,AFF1,GBP5,FAF1,BICRAL,RBM14,CHST11,PCSK7,BCL9L,SOS1,KAT2B,WDR74,PARP10,MAP…
cd4_de_CD4_TCM_PD_CTRL.csv	TRUE	0.000559844806895596	1308	1224	148	0.120915032679739	0.113149847094801	GO:1902680	GO:BP	positive regulation of RNA biosynthetic process	16178	22992	ISS,IDA,IDA IMP ISS TAS,IDA IMP IGI NAS,IBA,IBA,IDA IBA,IDA IMP ISS,IDA,ISS,IDA IMP,ISS,IDA ISS,ISO,IDA,IDA IMP ISS,IDA,IMP,IDA,IBA,IDA,IMP IBA,IDA IBA NAS,IDA,IDA,IDA IBA,NAS,IDA ISS IBA,IDA ISS IBA NAS,ISS,IBA,IDA IMP ISS,IDA IMP NAS,NAS,IDA,IDA,IDA,NAS,IDA IMP IBA,ISS,IBA,IDA,IDA,IDA IGI IBA,IMP ISS,NAS,ISS,IBA,ISO,IDA,IBA,IDA IMP,NAS,ISS IBA,IDA,IDA NAS,IMP ISS IBA,IDA IMP,IDA,NAS,NAS,IDA IBA…	PIM2,RORA,XBP1,STAT1,ARID1B,SSBP4,NLRC5,IRF1,AKNA,PER1,RUNX1,TRIM28,CITED2,ANXA2,ATF6B,MYC,RUNX3,MAP2K1,PPP3CA,BICRAL,RBM14,BCL9L,KAT2B,MAP3K5,AUTS2,ARID1A,SUPT3H,CREBBP,MYBL1,PLCB1,NFATC2IP,RUNX2,HCFC1,SF3B3,ZMIZ2,FOXK1,PICALM,GATAD2B,SMAD3,PRKAA1,LPIN1,BCAS3,TRERF1,MRTFA,HDAC4,TRRAP,WWOX,CCNC,MSL2,NFAT5,KMT2B,ZXDC,EP400,NR1D1,ZFX,MED24,CALCOCO1,MLXIP,PKD1,TCF20,RIPK2,TP53INP1,ZNF335,ZNF410,RELB…
cd4_de_CD4_TCM_PD_CTRL.csv	TRUE	0.000593320641892269	4505	1224	418	0.341503267973856	0.0927857935627081	GO:0090304	GO:BP	nucleic acid metabolic process	16178	18717	IDA,ISS,IMP,IDA IBA,IDA IMP ISS TAS NAS,IDA IMP IGI ISS IBA NAS,TAS,IDA,IBA NAS,IBA,IDA IBA,IMP IBA,IDA IBA,IDA IMP ISS IBA,IDA,ISS IBA,ISS IBA,IDA IMP ISS IBA,IBA,IMP,IDA ISS IBA,IDA IMP ISS,ISO,IDA IMP,IDA IBA NAS,IDA IMP IBA NAS,IDA IBA NAS,IBA,IDA IBA TAS,IDA IMP ISS IBA,IDA IMP TAS,IDA IMP IBA,IDA ISS IBA NAS,IDA,IMP,IDA IMP IBA,IDA,IMP,IBA NAS,IDA IPI IBA,IMP IBA,IDA,IDA ISS IBA TAS NAS,IMP…	RPS26,PIM2,NEAT1,RORA,XBP1,STAT1,PRKCA,PIM1,ARID1B,SSBP4,KLF12,KDM2A,NLRC5,IRF1,AKNA,PIAS1,PER1,RUNX1,SCML4,MAP3K4,TRIM28,CITED2,ANXA2,CARD11,INTS6,BHLHE40,ATF6B,SP140,RBM4,MYC,ERN1,CBX4,RUNX3,POLR2J,MAP2K1,ETV6,PPP3CA,FAF1,BICRAL,RBM14,BCL9L,SOS1,KAT2B,WDR74,PARP10,MAP3K5,ATP2B4,AUTS2,CRY1,PNKP,ARID1A,SUPT3H,CAMK1D,NLRC3,CREBBP,CCR6,TNFRSF4,MAF,IKZF3,MYBL1,ZNF430,PLCB1,NELFE,NFATC2IP,JMY,NR3C2,S…
cd4_de_CD4_TCM_PD_CTRL.csv	TRUE	0.000754661868640172	4977	1224	455	0.371732026143791	0.0914205344585091	GO:0006139	GO:BP	nucleobase-containing compound metabolic process	16178	2004	NAS,IDA IBA NAS,IDA NAS,IDA,ISS,IMP,IDA IBA,IMP IBA,IDA IMP ISS TAS NAS,IDA IMP IGI ISS IBA NAS,TAS,IDA,IBA NAS,IBA,IDA IBA,IMP IBA,IDA TAS,IDA IBA,IDA IMP ISS IBA,IDA,ISS IBA,ISS IBA,IDA IMP ISS IBA,IBA,IMP,IDA ISS IBA,ISS,IDA IMP ISS,ISO,IDA IMP,IDA IBA NAS,IDA IMP IBA NAS,IDA IBA NAS,IDA,IBA,IDA IBA TAS,IDA IMP ISS IBA,IDA IMP TAS,IDA IMP IBA,IDA ISS IBA NAS,IDA IBA,IDA,IMP,IDA IMP IBA,IDA,IMP…	MT-ND3,MT-ATP6,MT-ATP8,RPS26,PIM2,NEAT1,RORA,ALDOA,XBP1,STAT1,PRKCA,PIM1,ARID1B,SSBP4,KLF12,KDM2A,PGAM1,NLRC5,IRF1,AKNA,PIAS1,PER1,RUNX1,SCML4,MAP3K4,TRIM28,KCNAB2,CITED2,ANXA2,CARD11,INTS6,BHLHE40,ATF6B,OGDH,SP140,RBM4,MYC,ERN1,CBX4,RUNX3,IMPDH2,POLR2J,MAP2K1,ETV6,PPP3CA,FAF1,BICRAL,RBM14,IDH2,BCL9L,SOS1,KAT2B,WDR74,PARP10,MAP3K5,ATP2B4,AUTS2,CRY1,PNKP,ARID1A,SUPT3H,CAMK1D,NLRC3,CREBBP,CCR6,NT5C…
cd4_de_CD4_TCM_PD_CTRL.csv	TRUE	0.000771350142096697	1304	1224	147	0.120098039215686	0.112730061349693	GO:0045893	GO:BP	positive regulation of DNA-templated transcription	16178	12089	ISS,IDA,IDA IMP ISS TAS,IDA IMP IGI NAS,IBA,IBA,IDA IBA,IDA IMP ISS,IDA,ISS,IDA IMP,ISS,IDA ISS,ISO,IDA,IDA IMP ISS,IDA,IMP,IDA,IBA,IDA,IMP IBA,IDA IBA NAS,IDA,IDA,IDA IBA,NAS,IDA ISS IBA,IDA ISS IBA NAS,ISS,IBA,IDA IMP ISS,IDA IMP NAS,NAS,IDA,IDA,IDA,NAS,IDA IMP IBA,ISS,IBA,IDA,IDA,IDA IGI IBA,IMP ISS,NAS,ISS,IBA,ISO,IDA,IBA,IDA IMP,NAS,ISS IBA,IDA,IDA NAS,IMP ISS IBA,IDA IMP,IDA,NAS,NAS,IDA IBA…	PIM2,RORA,XBP1,STAT1,ARID1B,SSBP4,NLRC5,IRF1,AKNA,PER1,RUNX1,TRIM28,CITED2,ANXA2,ATF6B,MYC,RUNX3,MAP2K1,PPP3CA,BICRAL,RBM14,BCL9L,KAT2B,MAP3K5,AUTS2,ARID1A,SUPT3H,CREBBP,MYBL1,PLCB1,NFATC2IP,RUNX2,HCFC1,SF3B3,ZMIZ2,FOXK1,PICALM,GATAD2B,SMAD3,PRKAA1,LPIN1,BCAS3,TRERF1,MRTFA,HDAC4,TRRAP,WWOX,CCNC,MSL2,NFAT5,KMT2B,ZXDC,EP400,NR1D1,ZFX,MED24,CALCOCO1,MLXIP,PKD1,TCF20,RIPK2,TP53INP1,ZNF335,ZNF410,RELB…
cd4_de_CD4_TCM_PD_CTRL.csv	TRUE	0.00100551020243958	2841	1224	280	0.228758169934641	0.0985568461809222	GO:0010604	GO:BP	positive regulation of macromolecule metabolic process	16178	4301	ISS,IPI,IMP,IDA IMP,IDA IMP ISS TAS,IDA IMP,IDA,IDA IMP IGI NAS,IBA NAS,IBA,ISS,IDA IBA,IDA IMP ISS,IDA,IDA,IDA ISS,IBA,ISS,IDA IMP,IDA IMP,IMP,IDA ISS,IDA ISS,IDA ISO,IMP,IDA,IDA IMP IGI ISS NAS,IDA,IDA,IDA,IDA IMP,IDA,ISS,IMP ISS,IMP,IBA,IDA IPI,IMP IBA,IDA IBA TAS NAS,IDA IMP,IDA,IDA,ISS,IMP,IDA IBA TAS NAS,NAS,IDA ISS IBA,IMP,IPI,ISS,IDA ISS IBA NAS,IMP,IMP,ISS,IBA,IEP,IDA,IDA,IDA,IGI ISS,IDA…	PIM2,EIF3D,NEAT1,RORA,XBP1,VSIR,AMBRA1,STAT1,ARID1B,SSBP4,ANK3,NLRC5,IRF1,SORL1,AKNA,PIAS1,ARIH1,PER1,RUNX1,MAP3K4,BTN3A2,TRIM28,CITED2,ANXA2,CARD11,ATF6B,MYC,ISG15,ERN1,RUNX3,MAP2K1,PPP3CA,GSDMD,GBP5,FAF1,BICRAL,RBM14,BCL9L,KAT2B,MAP3K5,ATP2B4,AUTS2,CRY1,PNKP,ARID1A,SUPT3H,CREBBP,PDE4B,ARRDC3,TNFRSF4,MYBL1,PEF1,PDE4D,PLCB1,NFATC2IP,EGLN3,ADAM19,CTSH,PPP1R16B,EPHA4,ARAF,PTK2B,BRAF,TNFRSF18,NEDD9,…
cd4_de_CD4_TCM_PD_CTRL.csv	TRUE	0.00111815357490503	3592	1224	342	0.279411764705882	0.0952115812917595	GO:0019219	GO:BP	regulation of nucleobase-containing compound metabolic process	16178	5786	IDA,ISS,IMP,IDA IBA,IDA IMP ISS TAS NAS,IDA IMP IGI ISS IBA NAS,TAS,IDA,IBA NAS,IBA,IDA IBA,IMP IBA,IDA,IDA IBA,IDA IMP ISS IBA,IDA,ISS IBA,ISS IBA,IDA IMP ISS IBA,IBA,IMP,IDA ISS IBA,IDA IMP ISS,ISO,IDA IMP,NAS,IDA IMP IBA NAS,IDA IBA NAS,IBA,IDA,IDA IMP ISS IBA,IDA,IDA IMP IBA,IDA ISS IBA NAS,IMP,IDA IMP IBA,IDA,IMP,IBA NAS,IDA,IMP IBA,IDA,IDA ISS IBA NAS,IMP,IDA,IMP,IDA,IDA ISS IBA,IMP,IDA IBA…	RPS26,PIM2,NEAT1,RORA,XBP1,STAT1,PRKCA,PIM1,ARID1B,SSBP4,KLF12,KDM2A,PGAM1,NLRC5,IRF1,AKNA,PIAS1,PER1,RUNX1,SCML4,MAP3K4,TRIM28,CITED2,ANXA2,CARD11,INTS6,BHLHE40,ATF6B,SP140,RBM4,MYC,ERN1,CBX4,RUNX3,MAP2K1,ETV6,PPP3CA,FAF1,BICRAL,RBM14,BCL9L,SOS1,KAT2B,PARP10,MAP3K5,ATP2B4,AUTS2,CRY1,PNKP,ARID1A,SUPT3H,CAMK1D,NLRC3,CREBBP,TNFRSF4,MAF,IKZF3,MYBL1,ZNF430,PLCB1,NELFE,NFATC2IP,JMY,NR3C2,SFMBT1,INTS5,…
cd4_de_CD4_TCM_PD_CTRL.csv	TRUE	0.00116100186194197	3109	1224	302	0.246732026143791	0.0971373431971695	GO:0009893	GO:BP	positive regulation of metabolic process	16178	3791	ISS,IPI,IMP,IDA IMP,IDA IMP ISS TAS,IDA IMP,IDA IMP,IDA IMP IGI NAS,IBA NAS,IBA,ISS,IDA IBA,IDA IMP ISS,IDA,IDA,IDA ISS,IBA,ISS,IDA IMP ISS,IDA IMP,IMP,IDA ISS,IDA ISS,IDA ISO,IMP,ISS,IDA,IDA IMP IGI ISS NAS,IDA,IDA,IDA,IDA IMP,IDA,ISS,IMP ISS,IMP,IBA,IDA IPI,IMP IBA,IDA IBA TAS NAS,IDA IMP,IDA,IDA,ISS,IMP,IDA IBA TAS NAS,NAS,ISS,IMP,IDA ISS IBA,IMP,IPI,ISS,IDA ISS IBA NAS,IMP,IMP,ISS,IBA,IEP,IDA…	PIM2,EIF3D,NEAT1,RORA,XBP1,VSIR,AMBRA1,STAT1,ARID1B,SSBP4,ANK3,NLRC5,IRF1,SORL1,AKNA,PIAS1,ARIH1,PER1,RUNX1,MAP3K4,BTN3A2,TRIM28,CITED2,ANXA2,CARD11,DYNC1H1,ATF6B,MYC,ISG15,ERN1,RUNX3,MAP2K1,PPP3CA,GSDMD,GBP5,FAF1,BICRAL,RBM14,BCL9L,KAT2B,MAP3K5,ATP2B4,AUTS2,CRY1,PNKP,ARID1A,SUPT3H,TRPV2,CAMK1D,CREBBP,PDE4B,ARRDC3,TNFRSF4,MYBL1,PEF1,PDE4D,PLCB1,NFATC2IP,EGLN3,ADAM19,CTSH,PPP1R16B,EPHA4,ARAF,PTK2B…
cd4_de_CD4_TCM_PD_CTRL.csv	TRUE	0.00132973952013649	874	1224	106	0.0866013071895425	0.121281464530892	GO:0009894	GO:BP	regulation of catabolic process	16178	3792	ISS,IMP,IDA,IDA,IDA IMP,TAS,IDA,IDA ISS,ISS,IBA,IDA,ISS,TAS,IGI TAS,NAS,IMP,IDA,IMP,IDA,IDA,IDA,IDA,IMP,IDA IBA,IDA,IDA IMP ISS,IBA,ISS,IMP,IBA,IDA,IDA,NAS,IDA,IMP,IDA,IDA IBA,IMP,TAS,IMP IBA,ISS,IDA,IMP,IDA,IMP,IMP,IMP,IDA IBA,IBA NAS,IMP,IDA ISS,ISS,IDA,TAS,IBA,IDA,IMP,ISS IBA,IDA,IMP,IDA,IDA,TAS,IDA,IDA ISS ISO IBA,TAS,IDA,IDA IGI,IMP IBA,IDA IGI IBA TAS,ISS,NAS,IMP,NAS,IBA,ISS,ISS,IMP IBA,IBA…	PIM2,NEAT1,XBP1,VSIR,AMBRA1,PRKCA,PGAM1,SORL1,PIAS1,ARIH1,ANXA2,WASHC1,ERN1,CTSA,CAPN1,FAF1,ATP2B4,ARAF,PTK2B,SF3B3,TARDBP,FOXK1,STX5,ADAM8,FTO,PRKAA1,NPRL3,HDAC4,HTT,FASTK,TSPAN5,RNF31,CNOT10,AGAP2,L3MBTL3,PKD1,HSPA1A,TP53INP1,BCL2L1,TRIM21,VGLL4,GIGYF2,USP5,KAT5,PTPN22,TBC1D14,PML,PLEKHF1,CNOT3,RAB3GAP2,CASC3,FOXO3,SGTA,ITPR1,PATL2,TBK1,IRS2,ZC3H12D,TSPAN15,RYBP,DCAF1,SPTLC2,GBA,ATG2A,ULK1,PRKA…
cd4_de_CD4_TCM_PD_CTRL.csv	TRUE	0.00139806158175436	198	1224	36	0.0294117647058824	0.181818181818182	GO:0031668	GO:BP	cellular response to extracellular stimulus	16178	7534	ISS,IMP,IDA,IDA,IMP,IMP,IDA ISS IBA,IDA IMP IBA,NAS,IDA,IDA,IMP ISS IC,ISS IBA,IMP ISS TAS IC,IDA,ISS,IDA NAS,IBA,IDA,IDA IBA,IMP,IMP,IMP,IDA,IDA,TAS,ISS,IDA ISS NAS,IEP,ISS,IDA,IMP,IDA,IMP,IDA,ISS	XBP1,PIM1,MAP3K5,CREBBP,JMY,FAS,PRKAA1,NPRL3,PRR5,KAT5,FOXO3,USF2,GCN1,USF1,GPR155,ULK1,PRKAG1,XPR1,YWHAG,ATG7,MTMR3,EIF2AK3,CLEC16A,TP53,PLIN3,PPP1R9B,PIK3R4,MTOR,BMPR2,ARHGAP35,PPARD,SZT2,FLCN,RIPOR1,TSC1,PICK1
cd4_de_CD4_TCM_PD_CTRL.csv	TRUE	0.00148976665440679	3590	1224	341	0.27859477124183	0.0949860724233983	GO:0018130	GO:BP	heterocycle biosynthetic process	16178	5424	NAS,IDA IBA NAS,IDA NAS,ISS,IDA IBA,IMP,IDA IMP ISS TAS NAS,IDA IMP IGI ISS IBA NAS,IDA,IBA NAS,IBA,IDA IBA,IMP IBA,IDA IBA,IDA IMP ISS IBA,IDA,ISS IBA,ISS IBA,IDA IMP ISS IBA,IBA,IMP,IDA ISS IBA,IDA IMP ISS,ISO,IDA IMP,NAS,IDA IMP IBA NAS,IDA IMP IBA,IDA IBA NAS,IBA,IDA IMP ISS IBA,IDA IMP IBA,IDA ISS IBA NAS,IDA IBA,IDA,IMP,IDA IMP IBA,IDA,IMP,IBA NAS,IDA IPI,IMP IBA,IDA,IDA ISS IBA TAS NAS,IDA…	MT-ND3,MT-ATP6,MT-ATP8,PIM2,RORA,ALDOA,XBP1,STAT1,PIM1,ARID1B,SSBP4,KLF12,KDM2A,NLRC5,IRF1,AKNA,PIAS1,PER1,RUNX1,SCML4,MAP3K4,TRIM28,CITED2,ANXA2,CARD11,INTS6,BHLHE40,GPHN,ATF6B,SP140,MYC,CBX4,RUNX3,IMPDH2,POLR2J,MAP2K1,ETV6,PPP3CA,FAF1,BICRAL,RBM14,BCL9L,SOS1,KAT2B,PARP10,MAP3K5,ATP2B4,AUTS2,CRY1,PNKP,ARID1A,SUPT3H,CAMK1D,NLRC3,CREBBP,TNFRSF4,MAF,IKZF3,MYBL1,ZNF430,PLCB1,NELFE,NFATC2IP,JMY,NAPRT…
cd4_de_CD4_TCM_PD_CTRL.csv	TRUE	0.0016434888617381	2619	1224	260	0.212418300653595	0.099274532264223	GO:0043412	GO:BP	macromolecule modification	16178	11034	IDA ISS,IDA,IDA,IDA,IDA,IDA ISS TAS,IDA,IDA,IDA ISS IBA TAS,IDA IBA,IDA,IDA,IDA IBA TAS,IDA IBA,ISS,IDA,IDA IMP IBA,IDA IMP,IBA TAS,IDA TAS,IDA,ISS,IDA,IBA TAS,IDA IMP NAS,TAS,IDA,IDA ISS TAS,IDA IMP,IDA IMP,IDA NAS,ISS,IDA IBA,IMP,IDA TAS,IDA,IPI,IDA,IDA IBA,IMP,ISS,IDA,IDA IMP,IDA IMP,IDA ISS,ISS,IDA TAS,IDA IMP ISS TAS,IDA TAS,IDA IBA TAS,IDA,ISS IBA,IMP,IDA,IMP,IDA,IBA,IMP,IMP,IDA IMP IBA,IDA…	PIM2,XBP1,MYLIP,SIK3,AMBRA1,PRKCA,PRKX,PIM1,PIAS1,ARIH1,MVP,MAP3K4,TRIM28,RNF125,WASHC1,OGDH,ISG15,ERN1,CBX4,RANBP2,RUNX3,RGS14,MAP2K1,UBA1,PPP3CA,UST,MAP4K1,KAT2B,PARP10,MAP3K5,ATP2B4,CRY1,MGAT5,SOCS3,CREBBP,PPP6R1,ARRDC3,NT5C2,FBXO32,PEF1,PDE4D,EGLN3,PPP1R16B,DUSP16,EPHA4,RAP2B,ARAF,PTK2B,BRAF,FUT8,TRPC4AP,RLIM,TNFRSF18,NEDD9,FAS,MAN1A1,ZMIZ2,TARDBP,ZFYVE28,FTO,PRKAA1,BABAM2,WDFY2,MAP3K3,UBA7,H…
cd4_de_CD4_TCM_PD_CTRL.csv	TRUE	0.00164489638125079	4196	1224	390	0.318627450980392	0.0929456625357483	GO:0044271	GO:BP	cellular nitrogen compound biosynthetic process	16178	11312	IBA TAS NAS IC,NAS IC,IMP NAS IC,NAS,IMP IBA TAS,IDA IBA NAS,IDA NAS,NAS IC,IDA NAS IC,ISS,NAS IC,IDA IPI IBA NAS IC,IDA IBA,IMP,IDA IMP ISS TAS NAS,IDA TAS,IDA IMP IGI ISS IBA NAS,IDA,IBA NAS,IBA,IDA IBA,IMP IBA,IDA IBA,IDA IMP ISS IBA,IDA,ISS IBA,ISS IBA,IDA IMP ISS IBA,IBA,IMP,IDA ISS IBA,IDA IMP ISS,ISO,IDA IMP,NAS,IDA IMP IBA NAS,IDA IBA NAS,IBA,NAS,IDA ISS,IDA IMP ISS IBA NAS,IDA IMP IBA,ID…	RPL3,RPS18,RPS9,MT-ND3,RPS4Y1,MT-ATP6,MT-ATP8,RPS20,RPS26,PIM2,RPS10,EIF3D,RORA,ALDOA,XBP1,SAT1,STAT1,PIM1,ARID1B,SSBP4,KLF12,KDM2A,NLRC5,IRF1,AKNA,PIAS1,PER1,RUNX1,SCML4,MAP3K4,TRIM28,CITED2,ANXA2,CARD11,INTS6,BHLHE40,ATF6B,SP140,SELENOT,RBM4,MYC,CBX4,RUNX3,IMPDH2,POLR2J,MAP2K1,ETV6,PPP3CA,FAF1,BICRAL,RBM14,SLC7A6,BCL9L,SOS1,KAT2B,PARP10,MAP3K5,ATP2B4,AUTS2,CRY1,PNKP,ARID1A,SUPT3H,CAMK1D,NLRC3,C…
cd4_de_CD4_TCM_PD_CTRL.csv	TRUE	0.00179655936942177	3317	1224	318	0.259803921568627	0.0958697618329816	GO:0051252	GO:BP	regulation of RNA metabolic process	16178	14047	IDA,ISS,IMP,IDA IBA,IDA IMP ISS TAS NAS,IDA IMP IGI ISS IBA NAS,TAS,IDA,IBA NAS,IBA,IDA IBA,IMP IBA,IDA IBA,IDA IMP ISS IBA,IDA,ISS IBA,ISS IBA,IDA IMP ISS IBA,IBA,IDA ISS IBA,IDA IMP ISS,ISO,IDA IMP,NAS,IDA IMP IBA NAS,IDA IBA NAS,IBA,IDA,IDA IMP ISS IBA,IDA,IDA IMP IBA,IDA ISS IBA NAS,IMP,IDA IMP IBA,IDA,IMP,IBA NAS,IDA,IMP IBA,IDA,IDA ISS IBA NAS,IMP,IDA,IMP,IDA,IDA ISS IBA,IDA IBA NAS,IDA TAS…	RPS26,PIM2,NEAT1,RORA,XBP1,STAT1,PRKCA,PIM1,ARID1B,SSBP4,KLF12,KDM2A,NLRC5,IRF1,AKNA,PIAS1,PER1,RUNX1,SCML4,TRIM28,CITED2,ANXA2,CARD11,INTS6,BHLHE40,ATF6B,SP140,RBM4,MYC,ERN1,CBX4,RUNX3,MAP2K1,ETV6,PPP3CA,FAF1,BICRAL,RBM14,BCL9L,SOS1,KAT2B,PARP10,MAP3K5,ATP2B4,AUTS2,CRY1,ARID1A,SUPT3H,CAMK1D,NLRC3,CREBBP,TNFRSF4,MAF,IKZF3,MYBL1,ZNF430,PLCB1,NELFE,NFATC2IP,JMY,NR3C2,SFMBT1,INTS5,SETD5,RLIM,RUNX2,H…
cd4_de_CD4_TCM_PD_CTRL.csv	TRUE	0.0020125719711475	5155	1224	466	0.380718954248366	0.0903976721629486	GO:0006725	GO:BP	cellular aromatic compound metabolic process	16178	2457	NAS,IDA IBA NAS,IDA NAS,IDA,ISS,IMP,IDA IBA,IMP IBA,IDA IMP ISS TAS NAS,IDA IMP IGI ISS IBA NAS,TAS,IDA,IBA NAS,IBA,IDA IBA,IMP IBA,IDA TAS,IDA IBA,IDA IMP ISS IBA,IDA,ISS IBA,ISS IBA,IDA IMP ISS IBA,IBA,IMP,IDA ISS IBA,ISS,IDA IMP ISS,ISO,IDA IMP,IDA IBA NAS,IDA IMP IBA NAS,IDA IBA NAS,IDA,IBA,IDA IBA TAS,IDA IMP ISS IBA,IDA IMP TAS,IDA IMP IBA,IDA ISS IBA NAS,IDA IBA,IDA,IMP,IDA IMP IBA,IDA,IMP…	MT-ND3,MT-ATP6,MT-ATP8,RPS26,PIM2,NEAT1,RORA,ALDOA,XBP1,STAT1,PRKCA,PIM1,ARID1B,SSBP4,KLF12,KDM2A,PGAM1,NLRC5,IRF1,AKNA,PIAS1,PER1,RUNX1,SCML4,MAP3K4,TRIM28,KCNAB2,CITED2,ANXA2,CARD11,INTS6,BHLHE40,ATF6B,OGDH,SP140,RBM4,MYC,ERN1,CBX4,RUNX3,IMPDH2,POLR2J,MAP2K1,ETV6,PPP3CA,FAF1,BICRAL,RBM14,IDH2,BCL9L,SOS1,KAT2B,WDR74,PARP10,MAP3K5,ATP2B4,AUTS2,CRY1,PNKP,ARID1A,SUPT3H,CAMK1D,NLRC3,CREBBP,CCR6,NT5C…
cd4_de_CD4_TCM_PD_CTRL.csv	TRUE	0.00203281392798583	5358	1224	482	0.393790849673203	0.0899589399029489	GO:1901360	GO:BP	organic cyclic compound metabolic process	16178	21926	NAS,IDA IBA NAS,IDA NAS,IDA,ISS,IMP,IDA ISS IBA,IMP IBA,IDA IMP ISS TAS NAS,IDA IMP IGI ISS IBA NAS,TAS,IDA,IBA NAS,IBA,IDA IBA,IMP IBA,IDA TAS,IDA IBA,IDA IMP ISS IBA,IDA,ISS IBA,ISS IBA,IDA IMP ISS IBA,IBA,IMP,IDA ISS IBA,ISS,IDA IMP ISS,ISO,IDA IMP,IDA IBA NAS,IDA IMP IBA NAS,IDA IMP IBA,IDA IBA NAS,IDA,IBA,IDA IBA TAS,IDA IMP ISS IBA,IDA IMP TAS,IDA IMP IBA,IDA ISS IBA NAS,IDA IBA,IDA,IMP,IDA…	MT-ND3,MT-ATP6,MT-ATP8,RPS26,PIM2,NEAT1,RORA,ALDOA,XBP1,STAT1,PRKCA,PIM1,ARID1B,SSBP4,KLF12,KDM2A,PGAM1,NLRC5,IRF1,AKNA,PIAS1,PER1,RUNX1,SCML4,MAP3K4,TRIM28,KCNAB2,CITED2,ANXA2,CARD11,INTS6,BHLHE40,GPHN,ATF6B,OGDH,SP140,RBM4,MYC,ERN1,CBX4,RUNX3,IMPDH2,POLR2J,MAP2K1,ETV6,PPP3CA,FAF1,BICRAL,RBM14,IDH2,BCL9L,SOS1,KAT2B,WDR74,PARP10,MAP3K5,ATP2B4,AUTS2,CRY1,PNKP,ARID1A,SUPT3H,CAMK1D,NLRC3,CREBBP,CCR6…
cd4_de_CD4_TCM_PD_CTRL.csv	TRUE	0.00207458338440948	3712	1224	350	0.285947712418301	0.0942887931034483	GO:1901362	GO:BP	organic cyclic compound biosynthetic process	16178	21928	NAS,IDA IBA NAS,IDA NAS,ISS,IDA IBA,IMP,IDA IMP ISS TAS NAS,IDA IMP IGI ISS IBA NAS,IDA,IBA NAS,IBA,IDA IBA,IMP IBA,IDA IBA,IDA IMP ISS IBA,IDA,ISS IBA,ISS IBA,IDA IMP ISS IBA,IBA,IMP,IDA ISS IBA,IDA IMP ISS,ISO,IDA IMP,NAS,IDA IMP IBA NAS,IDA IMP IBA,IDA IBA NAS,IBA,IDA IMP ISS IBA,IDA IMP IBA,IDA ISS IBA NAS,IDA IBA,IDA,IMP,IDA IMP IBA,IDA,IMP,IBA NAS,IDA IPI,IMP IBA,IDA,IDA ISS IBA TAS NAS,IDA…	MT-ND3,MT-ATP6,MT-ATP8,PIM2,RORA,ALDOA,XBP1,STAT1,PIM1,ARID1B,SSBP4,KLF12,KDM2A,NLRC5,IRF1,AKNA,PIAS1,PER1,RUNX1,SCML4,MAP3K4,TRIM28,CITED2,ANXA2,CARD11,INTS6,BHLHE40,GPHN,ATF6B,SP140,MYC,CBX4,RUNX3,IMPDH2,POLR2J,MAP2K1,ETV6,PPP3CA,FAF1,BICRAL,RBM14,BCL9L,SOS1,KAT2B,PARP10,MAP3K5,ATP2B4,AUTS2,CRY1,PNKP,ARID1A,SUPT3H,CAMK1D,NLRC3,CREBBP,TNFRSF4,MAF,IKZF3,MYBL1,ZNF430,PLCB1,NELFE,NFATC2IP,JMY,NAPRT…
cd4_de_CD4_TCM_PD_CTRL.csv	TRUE	0.00215089318624989	3530	1224	335	0.273692810457516	0.0949008498583569	GO:0034654	GO:BP	nucleobase-containing compound biosynthetic process	16178	9009	NAS,IDA IBA NAS,IDA NAS,ISS,IDA IBA,IMP,IDA IMP ISS TAS NAS,IDA IMP IGI ISS IBA NAS,IDA,IBA NAS,IBA,IDA IBA,IMP IBA,IDA IBA,IDA IMP ISS IBA,IDA,ISS IBA,ISS IBA,IDA IMP ISS IBA,IBA,IMP,IDA ISS IBA,IDA IMP ISS,ISO,IDA IMP,NAS,IDA IMP IBA NAS,IDA IBA NAS,IBA,IDA IMP ISS IBA,IDA IMP IBA,IDA ISS IBA NAS,IDA IBA,IDA,IMP,IDA IMP IBA,IDA,IMP,IBA NAS,IDA IPI,IMP IBA,IDA,IDA ISS IBA TAS NAS,IDA IMP TAS,IDA…	MT-ND3,MT-ATP6,MT-ATP8,PIM2,RORA,ALDOA,XBP1,STAT1,PIM1,ARID1B,SSBP4,KLF12,KDM2A,NLRC5,IRF1,AKNA,PIAS1,PER1,RUNX1,SCML4,MAP3K4,TRIM28,CITED2,ANXA2,CARD11,INTS6,BHLHE40,ATF6B,SP140,MYC,CBX4,RUNX3,IMPDH2,POLR2J,MAP2K1,ETV6,PPP3CA,FAF1,BICRAL,RBM14,BCL9L,SOS1,KAT2B,PARP10,MAP3K5,ATP2B4,AUTS2,CRY1,PNKP,ARID1A,SUPT3H,CAMK1D,NLRC3,CREBBP,TNFRSF4,MAF,IKZF3,MYBL1,ZNF430,PLCB1,NELFE,NFATC2IP,JMY,NAPRT,NR3C…
cd4_de_CD4_TCM_PD_CTRL.csv	TRUE	0.00249051538101205	186	1224	34	0.0277777777777778	0.182795698924731	GO:0031669	GO:BP	cellular response to nutrient levels	16178	7535	ISS,IMP,IDA,IDA,IMP,IMP,IDA ISS IBA,IDA IMP IBA,NAS,IDA,IDA,IMP ISS IC,ISS IBA,IMP ISS TAS IC,IDA,ISS,IDA NAS,IBA,IDA,IDA IBA,IMP,IMP,IMP,IDA,IDA,ISS,IDA ISS NAS,IEP,IDA,IMP,IDA,IMP,IDA,ISS	XBP1,PIM1,MAP3K5,CREBBP,JMY,FAS,PRKAA1,NPRL3,PRR5,KAT5,FOXO3,USF2,GCN1,USF1,GPR155,ULK1,PRKAG1,XPR1,YWHAG,ATG7,MTMR3,EIF2AK3,CLEC16A,TP53,PLIN3,PIK3R4,MTOR,BMPR2,PPARD,SZT2,FLCN,RIPOR1,TSC1,PICK1
cd4_de_CD4_TCM_PD_CTRL.csv	TRUE	0.00263001386284589	3173	1224	305	0.249183006535948	0.0961235423889064	GO:0032774	GO:BP	RNA biosynthetic process	16178	8092	ISS,IDA IBA,IDA IMP ISS TAS NAS,IDA IMP IGI ISS IBA NAS,IDA,IBA NAS,IBA,IDA IBA,IMP IBA,IDA IBA,IDA IMP ISS IBA,IDA,ISS IBA,ISS IBA,IDA IMP ISS IBA,IBA,IDA ISS IBA,IDA IMP ISS,ISO,IDA IMP,NAS,IDA IMP IBA NAS,IDA IBA NAS,IBA,IDA IMP ISS IBA,IDA IMP IBA,IDA ISS IBA NAS,IDA,IMP,IDA IMP IBA,IDA,IMP,IBA NAS,IDA IPI,IMP IBA,IDA,IDA ISS IBA TAS NAS,IMP,IDA,IMP,IDA,IDA ISS IBA,IDA IBA TAS NAS,IDA TAS NAS…	PIM2,RORA,XBP1,STAT1,PIM1,ARID1B,SSBP4,KLF12,KDM2A,NLRC5,IRF1,AKNA,PIAS1,PER1,RUNX1,SCML4,TRIM28,CITED2,ANXA2,CARD11,INTS6,BHLHE40,ATF6B,SP140,MYC,CBX4,RUNX3,POLR2J,MAP2K1,ETV6,PPP3CA,FAF1,BICRAL,RBM14,BCL9L,SOS1,KAT2B,PARP10,MAP3K5,ATP2B4,AUTS2,CRY1,ARID1A,SUPT3H,CAMK1D,NLRC3,CREBBP,TNFRSF4,MAF,IKZF3,MYBL1,ZNF430,PLCB1,NELFE,NFATC2IP,JMY,NR3C2,SFMBT1,INTS5,SETD5,RLIM,RUNX2,HCFC1,SF3B3,SMARCD2,ZM…
cd4_de_CD4_TCM_PD_CTRL.csv	TRUE	0.00335891570951008	5519	1224	493	0.402777777777778	0.0893277767711542	GO:0034641	GO:BP	cellular nitrogen compound metabolic process	16178	9002	IBA TAS NAS IC,NAS IC,IMP NAS IC,NAS,IMP IBA TAS,IDA IBA NAS,IDA NAS,NAS IC,IDA NAS IC,ISS,NAS IC,IDA IPI IBA NAS IC,IMP,IDA IBA,IMP IBA,IDA IMP ISS TAS NAS,IDA TAS,IDA IMP IGI ISS IBA NAS,TAS,IDA,IBA NAS,IBA,IDA IBA,IMP IBA,IDA TAS,IDA IBA,IDA IMP ISS IBA,IDA,ISS IBA,ISS IBA,IDA IMP ISS IBA,IBA,IMP,IDA ISS IBA,ISS,IDA IMP ISS,ISO,IDA IMP,IDA IBA NAS,IDA IMP IBA NAS,IDA IBA NAS,IDA,IBA,NAS,IDA IS…	RPL3,RPS18,RPS9,MT-ND3,RPS4Y1,MT-ATP6,MT-ATP8,RPS20,RPS26,PIM2,RPS10,EIF3D,NEAT1,RORA,ALDOA,XBP1,SAT1,STAT1,PRKCA,PIM1,ARID1B,SSBP4,KLF12,KDM2A,PGAM1,NLRC5,IRF1,AKNA,PIAS1,PER1,RUNX1,SCML4,MAP3K4,TRIM28,KCNAB2,CITED2,ANXA2,CARD11,INTS6,BHLHE40,ATF6B,OGDH,SP140,SELENOT,RBM4,MYC,ERN1,CBX4,RUNX3,IMPDH2,POLR2J,MAP2K1,ETV6,PPP3CA,FAF1,BICRAL,RBM14,SLC7A6,IDH2,BCL9L,SOS1,KAT2B,WDR74,PARP10,MAP3K5,ATP2B…
cd4_de_CD4_TCM_PD_CTRL.csv	TRUE	0.0037311255767895	3599	1224	339	0.276960784313726	0.0941928313420395	GO:0019438	GO:BP	aromatic compound biosynthetic process	16178	5983	NAS,IDA IBA NAS,IDA NAS,ISS,IDA IBA,IMP,IDA IMP ISS TAS NAS,IDA IMP IGI ISS IBA NAS,IDA,IBA NAS,IBA,IDA IBA,IMP IBA,IDA IBA,IDA IMP ISS IBA,IDA,ISS IBA,ISS IBA,IDA IMP ISS IBA,IBA,IMP,IDA ISS IBA,IDA IMP ISS,ISO,IDA IMP,NAS,IDA IMP IBA NAS,IDA IBA NAS,IBA,IDA IMP ISS IBA,IDA IMP IBA,IDA ISS IBA NAS,IDA IBA,IDA,IMP,IDA IMP IBA,IDA,IMP,IBA NAS,IDA IPI,IMP IBA,IDA,IDA ISS IBA TAS NAS,IDA IMP TAS,IDA…	MT-ND3,MT-ATP6,MT-ATP8,PIM2,RORA,ALDOA,XBP1,STAT1,PIM1,ARID1B,SSBP4,KLF12,KDM2A,NLRC5,IRF1,AKNA,PIAS1,PER1,RUNX1,SCML4,MAP3K4,TRIM28,CITED2,ANXA2,CARD11,INTS6,BHLHE40,ATF6B,SP140,MYC,CBX4,RUNX3,IMPDH2,POLR2J,MAP2K1,ETV6,PPP3CA,FAF1,BICRAL,RBM14,BCL9L,SOS1,KAT2B,PARP10,MAP3K5,ATP2B4,AUTS2,CRY1,PNKP,ARID1A,SUPT3H,CAMK1D,NLRC3,CREBBP,TNFRSF4,MAF,IKZF3,MYBL1,ZNF430,PLCB1,NELFE,NFATC2IP,JMY,NAPRT,NR3C…
cd4_de_CD4_TCM_PD_CTRL.csv	TRUE	0.00393154395619194	4404	1224	404	0.330065359477124	0.0917347865576748	GO:0010556	GO:BP	regulation of macromolecule biosynthetic process	16178	4258	IDA,ISS,IPI,IDA,IDA IMP ISS IBA,IDA IMP ISS TAS NAS,IDA IMP,TAS,IDA IMP IGI ISS IBA NAS,TAS,IDA,IBA NAS,IBA,IDA IBA,IMP IBA,ISS,IBA,IDA IBA,IDA IMP ISS IBA,IDA,IDA,ISS IBA,IDA ISS IBA,IDA IMP ISS IBA,IBA,IMP,IMP IBA,IDA IMP ISS IBA,IDA IMP ISS,IDA ISO,IDA,IDA IMP,NAS,IDA IMP IBA NAS,IDA IBA NAS,IBA,NAS,IDA ISS,IDA IMP IGI ISS IBA NAS,IDA IMP,IDA TAS,IDA IMP IBA,IDA ISS IBA NAS,IMP,IDA IMP IBA,IDA…	RPS26,PIM2,EIF3D,NEAT1,RORA,XBP1,VSIR,XIST,STAT1,PRKCA,PIM1,ARID1B,SSBP4,KLF12,KDM2A,ANK3,KDM6A,NLRC5,IRF1,SORL1,AKNA,PIAS1,PER1,RUNX1,SCML4,MAP3K4,BTN3A2,TRIM28,CITED2,ANXA2,RNF125,CARD11,INTS6,BHLHE40,ATF6B,SP140,SELENOT,RBM4,MYC,ISG15,ERN1,CBX4,RUNX3,MAP2K1,ETV6,PPP3CA,GSDMD,AFF1,GBP5,FAF1,BICRAL,RBM14,BCL9L,SOS1,KAT2B,PARP10,MAP3K5,ATP2B4,AUTS2,CRY1,PNKP,ARID1A,SUPT3H,CAMK1D,NLRC3,CREBBP,PDE4…
cd4_de_CD4_TCM_PD_CTRL.csv	TRUE	0.00429296978969557	5250	1224	471	0.384803921568627	0.0897142857142857	GO:0048518	GO:BP	positive regulation of biological process	16178	13226	IMP,IDA,ISS,IPI,IMP,IDA IMP ISS,IDA IMP IGI ISS TAS,IDA IMP,IBA,IMP,IDA IMP,IDA IMP IGI ISS NAS,IDA IMP ISS,IDA ISS,IDA IBA,IBA NAS,IBA,ISS,IDA IMP IBA,IDA IMP ISS,IDA IMP,IDA,IDA,IDA ISS,IBA,ISS,IDA IMP ISS,IDA IMP,IMP IBA,IDA IMP ISS,IDA ISS,IDA IMP ISO NAS,IDA,IDA IMP ISS IBA,IMP ISS,IDA,IMP,ISS,IDA,IDA IMP IGI ISS IBA NAS,IDA ISS,IDA IMP,IDA ISS,ISS,ISS IBA,IDA IMP,TAS,IDA IMP ISS NAS,IDA ISS…	RPS9,RPS20,PIM2,EIF3D,NEAT1,RORA,XBP1,VSIR,CDC14A,SIK3,AMBRA1,STAT1,PRKCA,PIM1,LPXN,ARID1B,SSBP4,ANK3,NLRC5,IRF1,SORL1,AKNA,FERMT3,PIAS1,ARIH1,PER1,RUNX1,MAP3K4,BTN3A2,TRIM28,CITED2,ANXA2,RNF125,CARD11,DYNC1H1,ATF6B,WASHC1,SELENOT,RBM4,MYC,ISG15,ERN1,RUNX3,RGS14,FAM89B,MAP2K1,CAPN1,PPP3CA,GSDMD,EHD1,GBP5,ICOS,VMP1,FAF1,BICRAL,RBM14,BCL9L,MAP4K1,KAT2B,MAP3K5,ATP2B4,AUTS2,CRY1,PNKP,APOL3,ARID1A,SUP…
cd4_de_CD4_TCM_PD_CTRL.csv	TRUE	0.00452817643051952	3023	1224	291	0.237745098039216	0.0962619913992722	GO:2001141	GO:BP	regulation of RNA biosynthetic process	16178	27046	ISS,IDA IBA,IDA IMP ISS TAS NAS,IDA IMP IGI ISS IBA NAS,IDA,IBA NAS,IBA,IDA IBA,IMP IBA,IDA IBA,IDA IMP ISS IBA,IDA,ISS IBA,ISS IBA,IDA IMP ISS IBA,IBA,IDA ISS IBA,IDA IMP ISS,ISO,IDA IMP,NAS,IDA IMP IBA NAS,IDA IBA NAS,IBA,IDA IMP ISS IBA,IDA IMP IBA,IDA ISS IBA NAS,IMP,IDA IMP IBA,IDA,IMP,IBA NAS,IDA,IMP IBA,IDA,IDA ISS IBA NAS,IMP,IDA,IMP,IDA,IDA ISS IBA,IDA IBA NAS,IDA TAS NAS,IDA,IDA,IDA ISS…	PIM2,RORA,XBP1,STAT1,PIM1,ARID1B,SSBP4,KLF12,KDM2A,NLRC5,IRF1,AKNA,PIAS1,PER1,RUNX1,SCML4,TRIM28,CITED2,ANXA2,CARD11,INTS6,BHLHE40,ATF6B,SP140,MYC,CBX4,RUNX3,MAP2K1,ETV6,PPP3CA,FAF1,BICRAL,RBM14,BCL9L,SOS1,KAT2B,PARP10,MAP3K5,ATP2B4,AUTS2,CRY1,ARID1A,SUPT3H,CAMK1D,NLRC3,CREBBP,TNFRSF4,MAF,IKZF3,MYBL1,ZNF430,PLCB1,NELFE,NFATC2IP,JMY,NR3C2,SFMBT1,INTS5,SETD5,RLIM,RUNX2,HCFC1,SF3B3,SMARCD2,ZMIZ2,FOS…
cd4_de_CD4_TCM_PD_CTRL.csv	TRUE	0.00462110401769728	158	1224	30	0.0245098039215686	0.189873417721519	GO:0042594	GO:BP	response to starvation	16178	10603	ISS,IDA,IMP,IMP,IDA,IDA IBA,IDA IMP IBA,IBA,IDA,IDA ISS,ISS IBA,IDA,ISS IBA,IBA,IDA,IDA IBA,IMP,IMP,IMP,ISS,IDA,IDA,ISS,IDA,IEP,IMP,IDA,IMP,IDA,ISS	XBP1,MAP3K5,JMY,FAS,FOXK1,PRKAA1,NPRL3,BCAS3,KAT5,FOXO3,GCN1,GPR155,ULK1,XPR1,YWHAG,ATG7,MTMR3,EIF2AK3,CLEC16A,FOXK2,TP53,PLIN3,PIK3R4,MTOR,BMPR2,SZT2,FLCN,RIPOR1,TSC1,PICK1
cd4_de_CD4_TCM_PD_CTRL.csv	TRUE	0.0046454756233418	606	1224	78	0.0637254901960784	0.128712871287129	GO:0031329	GO:BP	regulation of cellular catabolic process	16178	7378	ISS,IMP,IDA,IDA IMP,TAS,IDA,ISS,IDA,ISS,TAS,IGI TAS,NAS,IDA,IDA,IDA,IDA IBA,IDA,IDA IMP ISS,IBA,ISS,IMP,IBA,IDA,IDA,NAS,IMP,TAS,IMP IBA,IDA,IDA,IMP,IMP,IDA IBA,IBA NAS,IMP,IDA ISS,ISS,TAS,IBA,IDA,IMP,ISS IBA,IDA,IDA,TAS,IDA,IDA ISS ISO IBA,TAS,IMP IBA,IDA,ISS,NAS,NAS,IBA,ISS,ISS,IMP IBA,IMP,ISS,ISO,IDA,IBA,IMP IBA,NAS,IDA IMP,IDA IMP TAS,IDA,IDA IMP ISS IBA TAS NAS,IMP,IMP,TAS,IMP,IDA,IDA IMP,IMP…	PIM2,NEAT1,XBP1,AMBRA1,PRKCA,PGAM1,SORL1,ANXA2,WASHC1,ERN1,CTSA,CAPN1,ATP2B4,TARDBP,FOXK1,ADAM8,FTO,PRKAA1,NPRL3,HDAC4,HTT,FASTK,TSPAN5,RNF31,CNOT10,TP53INP1,BCL2L1,TRIM21,GIGYF2,KAT5,PTPN22,TBC1D14,PLEKHF1,CNOT3,RAB3GAP2,CASC3,FOXO3,ITPR1,PATL2,TBK1,IRS2,ZC3H12D,TSPAN15,SPTLC2,GBA,ATG2A,ULK1,PRKAG1,FYCO1,PRKN,NSUN2,ATP6V1C1,ATP6V1D,MTMR3,TICAM1,GIT1,CLEC16A,LRSAM1,FOXK2,ATG101,MOV10,SAMD4B,TMEM3…
cd4_de_CD4_TCM_PD_CTRL.csv	TRUE	0.00472463505168881	4113	1224	380	0.310457516339869	0.0923899829807926	GO:0048523	GO:BP	negative regulation of cellular process	16178	13231	IDA,IDA IBA,IDA,IMP ISS,IDA ISS,IDA IMP IBA,IMP,TAS,IMP ISS,IMP TAS,IDA,IDA IMP,IDA IBA,IDA,IBA,IMP,IDA IMP,ISS,IDA IBA,IMP ISS TAS,IMP ISS,ISS IBA,ISS,ISS IBA,ISS,IBA,IDA,IDA IMP ISS IBA,IDA IMP ISS,IDA,IDA,IDA IMP,IDA,ISS,IDA,IDA IMP ISS,IMP,TAS,IDA IMP IBA TAS,ISS,IGI,ISS,ISS IBA,IDA,IDA IMP,IDA NAS,ISS IBA,NAS,IMP,IMP IBA,IDA,IDA IMP IBA,IDA IMP,IDA ISS IBA,IDA,IDA IMP ISS IBA,IMP TAS,IDA,ISS…	RPS26,PIM2,NEAT1,RORA,XBP1,VSIR,MYLIP,XIST,STAT1,PRKCA,PIM1,HECA,LPXN,KLF12,ARHGAP4,KDM2A,CASK,ANK3,NLRC5,IRF1,SORL1,AKNA,PIAS1,PER1,RUNX1,SCML4,MVP,TRIM28,CITED2,ANXA2,RNF125,BHLHE40,ATF6B,WASHC1,RBM4,MYC,ISG15,ERN1,CBX4,RUNX3,CTSA,RGS14,FAM89B,MAP2K1,ETV6,PPP3CA,TEX14,BICRAL,RBM14,BCL9L,KAT2B,PARP10,ATP2B4,CRY1,MGAT5,NLRC3,SOCS3,CREBBP,PDE4B,PEPD,SERPINB9,TNFRSF4,MAF,RFLNB,CLASP1,ARHGEF18,MYBL1…
cd4_de_CD4_TCM_PD_CTRL.csv	TRUE	0.00538687157461135	244	1224	40	0.0326797385620915	0.163934426229508	GO:0071496	GO:BP	cellular response to external stimulus	16178	17230	ISS,IMP,IEP,IDA,IDA,IMP,IMP IEP,IDA ISS IBA,IDA IMP IBA,IBA,NAS,IEP,IDA,IDA,IMP ISS IC,ISS IBA,IMP ISS TAS IC,IDA,ISS,IDA NAS,IBA,IDA,IDA IBA,IMP,IMP,IMP,IDA,IDA,TAS,ISS,IDA ISS NAS,IEP,ISS,IDA,IMP,IDA,IEP IBA,IMP,IDA,ISS	XBP1,PIM1,IRF1,MAP3K5,CREBBP,JMY,FAS,PRKAA1,NPRL3,PIEZO1,PRR5,BAK1,KAT5,FOXO3,USF2,GCN1,USF1,GPR155,ULK1,PRKAG1,XPR1,YWHAG,ATG7,MTMR3,EIF2AK3,CLEC16A,TP53,PLIN3,PPP1R9B,PIK3R4,MTOR,BMPR2,ARHGAP35,PPARD,SZT2,FLCN,CRADD,RIPOR1,TSC1,PICK1
cd4_de_CD4_TCM_PD_CTRL.csv	TRUE	0.00622748376583057	3143	1224	300	0.245098039215686	0.0954502068087814	GO:0006351	GO:BP	DNA-templated transcription	16178	2151	ISS,IDA IBA,IDA IMP ISS TAS NAS,IDA IMP IGI ISS IBA NAS,IDA,IBA NAS,IBA,IDA IBA,IMP IBA,IDA IBA,IDA IMP ISS IBA,IDA,ISS IBA,ISS IBA,IDA IMP ISS IBA,IBA,IDA ISS IBA,IDA IMP ISS,ISO,IDA IMP,NAS,IDA IMP IBA NAS,IDA IBA NAS,IBA,IDA IMP ISS IBA,IDA IMP IBA,IDA ISS IBA NAS,IDA,IMP,IDA IMP IBA,IDA,IMP,IBA NAS,IDA IPI,IMP IBA,IDA,IDA ISS IBA TAS NAS,IMP,IDA,IMP,IDA,IDA ISS IBA,IDA IBA TAS NAS,IDA TAS NAS…	PIM2,RORA,XBP1,STAT1,PIM1,ARID1B,SSBP4,KLF12,KDM2A,NLRC5,IRF1,AKNA,PIAS1,PER1,RUNX1,SCML4,TRIM28,CITED2,ANXA2,CARD11,INTS6,BHLHE40,ATF6B,SP140,MYC,CBX4,RUNX3,POLR2J,MAP2K1,ETV6,PPP3CA,FAF1,BICRAL,RBM14,BCL9L,SOS1,KAT2B,PARP10,MAP3K5,ATP2B4,AUTS2,CRY1,ARID1A,SUPT3H,CAMK1D,NLRC3,CREBBP,TNFRSF4,MAF,IKZF3,MYBL1,ZNF430,PLCB1,NELFE,NFATC2IP,JMY,NR3C2,SFMBT1,INTS5,SETD5,RLIM,RUNX2,HCFC1,SF3B3,SMARCD2,ZM…
cd4_de_CD4_TCM_PD_CTRL.csv	TRUE	0.0067109503796823	1568	1224	166	0.13562091503268	0.105867346938776	GO:0051649	GO:BP	establishment of localization in cell	16178	14317	IMP,IDA,TAS,TAS,IMP,IBA,IDA IMP IBA,IDA,NAS,IDA,IMP IBA,IDA IMP ISS IBA NAS,ISS,IDA IBA,IDA,IBA,EXP IMP IBA NAS,TAS,ISS,TAS,ISS IBA,IMP IGI ISS IBA,TAS,IDA,IBA,IBA,TAS,IDA IMP IGI IBA,IMP IBA,IMP IBA,IDA,ISS IBA,IDA IMP ISS IBA,IMP IBA,IMP,IDA IMP IBA,IMP IBA,NAS,IMP IBA NAS,IMP ISS IBA TAS NAS,IMP,IBA,IDA NAS,IMP IBA NAS,IDA IMP IBA NAS,IBA,IBA,ISS,ISS,IDA,IMP ISS,IMP IBA,IMP IBA NAS,ISS,IBA NAS…	NEAT1,XBP1,XIST,TUBA1B,TAP1,CASK,SORL1,TRIM28,NUP210,ANXA2,DYNC1H1,WASHC1,SELENOT,STX8,RBM4,MYO1F,RANBP2,CTSA,RGS14,MAP2K1,TEX14,EHD1,CBLB,KAT2B,RAB18,YIPF4,TUBA1C,CLASP1,PEF1,CLASP2,DUSP16,COPG1,VTI1A,ARHGAP1,UNC13D,STX5,PICALM,SMAD3,BORCS5,AP3D1,HTT,REPS1,NUP160,WASHC2C,SEC24C,MDN1,VTA1,DST,NR1D1,AGAP2,GAK,VPS33A,MYO5A,PKD1,NUP88,GGA1,HSPA1A,KPNA6,RAB28,MIS12,NXF1,CPT1A,KAT5,NUP153,PEX6,GRN,C2C…
cd4_de_CD4_TCM_PD_CTRL.csv	TRUE	0.00743808887178762	4530	1224	412	0.336601307189543	0.0909492273730684	GO:0009889	GO:BP	regulation of biosynthetic process	16178	3787	IDA,ISS,IPI,IDA,IDA IMP ISS IBA,IDA IMP ISS TAS NAS,IDA IMP,TAS,IDA IMP IGI ISS IBA NAS,TAS,IDA,IBA NAS,IBA,IDA IBA,IMP IBA,ISS,IBA,IDA IBA,IDA IMP ISS IBA,IDA,IDA,ISS IBA,IDA ISS IBA,IDA IMP ISS IBA,IBA,IMP,IMP IBA,IDA IMP ISS IBA,IDA IMP ISS,IDA ISO,IDA,IDA IMP,NAS,IDA IMP IBA NAS,IDA IBA NAS,IBA,NAS,IDA ISS,IDA IMP IGI ISS IBA NAS,IDA IMP,IDA TAS,IDA IMP IBA,IDA ISS IBA NAS,IMP,IDA IMP IBA,IDA…	RPS26,PIM2,EIF3D,NEAT1,RORA,XBP1,VSIR,XIST,STAT1,PRKCA,PIM1,ARID1B,SSBP4,KLF12,KDM2A,ANK3,KDM6A,NLRC5,IRF1,SORL1,AKNA,PIAS1,PER1,RUNX1,SCML4,MAP3K4,BTN3A2,TRIM28,CITED2,ANXA2,RNF125,CARD11,INTS6,BHLHE40,ATF6B,SP140,SELENOT,RBM4,MYC,ISG15,ERN1,CBX4,RUNX3,MAP2K1,ETV6,PPP3CA,GSDMD,AFF1,GBP5,FAF1,BICRAL,RBM14,BCL9L,SOS1,KAT2B,PARP10,MAP3K5,ATP2B4,AUTS2,CRY1,PNKP,ARID1A,SUPT3H,CAMK1D,NLRC3,CREBBP,PDE4…
cd4_de_CD4_TCM_PD_CTRL.csv	TRUE	0.00758639279412272	3005	1224	288	0.235294117647059	0.0958402662229617	GO:0006355	GO:BP	regulation of DNA-templated transcription	16178	2155	ISS,IDA IBA,IDA IMP ISS TAS NAS,IDA IMP IGI ISS IBA NAS,IDA,IBA NAS,IBA,IDA IBA,IMP IBA,IDA IBA,IDA IMP ISS IBA,IDA,ISS IBA,ISS IBA,IDA IMP ISS IBA,IBA,IDA ISS IBA,IDA IMP ISS,ISO,IDA IMP,NAS,IDA IMP IBA NAS,IDA IBA NAS,IBA,IDA IMP ISS IBA,IDA IMP IBA,IDA ISS IBA NAS,IMP,IDA IMP IBA,IDA,IMP,IBA NAS,IDA,IMP IBA,IDA,IDA ISS IBA NAS,IMP,IDA,IMP,IDA,IDA ISS IBA,IDA IBA NAS,IDA TAS NAS,IDA,IDA,IDA ISS…	PIM2,RORA,XBP1,STAT1,PIM1,ARID1B,SSBP4,KLF12,KDM2A,NLRC5,IRF1,AKNA,PIAS1,PER1,RUNX1,SCML4,TRIM28,CITED2,ANXA2,CARD11,INTS6,BHLHE40,ATF6B,SP140,MYC,CBX4,RUNX3,MAP2K1,ETV6,PPP3CA,FAF1,BICRAL,RBM14,BCL9L,SOS1,KAT2B,PARP10,MAP3K5,ATP2B4,AUTS2,CRY1,ARID1A,SUPT3H,CAMK1D,NLRC3,CREBBP,TNFRSF4,MAF,IKZF3,MYBL1,ZNF430,PLCB1,NELFE,NFATC2IP,JMY,NR3C2,SFMBT1,INTS5,SETD5,RLIM,RUNX2,HCFC1,SF3B3,SMARCD2,ZMIZ2,FOS…
cd4_de_CD4_TCM_PD_CTRL.csv	TRUE	0.00864218084152651	2769	1224	268	0.218954248366013	0.0967858432647165	GO:0031325	GO:BP	positive regulation of cellular metabolic process	16178	7374	ISS,IPI,IMP,IDA IMP,IDA IMP ISS TAS,IMP,IDA IMP,IDA IMP IGI NAS,IBA NAS,IBA,ISS,IDA IBA,IDA IMP ISS,IDA,IDA,ISS,IDA IMP,IDA IMP,IMP,IDA ISS,IDA ISS,IDA ISO,IMP,IDA,IDA IMP IGI ISS NAS,IDA,IDA,IDA,IDA IMP,IDA,ISS,IMP ISS,IMP,IBA,IDA IPI,IMP IBA,IDA IBA TAS NAS,IDA IMP,IDA,IDA,IMP,IDA IBA TAS NAS,NAS,IDA ISS IBA,IMP,ISS,IDA ISS IBA NAS,IMP,ISS,IBA,IDA,IDA,IDA,ISS,IDA,IDA IMP,IDA IMP,IMP,IDA,IBA,IMP…	PIM2,EIF3D,NEAT1,RORA,XBP1,VSIR,AMBRA1,STAT1,ARID1B,SSBP4,ANK3,NLRC5,IRF1,SORL1,AKNA,PER1,RUNX1,MAP3K4,BTN3A2,TRIM28,CITED2,ANXA2,CARD11,ATF6B,MYC,ISG15,ERN1,RUNX3,MAP2K1,PPP3CA,GSDMD,GBP5,FAF1,BICRAL,RBM14,BCL9L,KAT2B,MAP3K5,ATP2B4,AUTS2,PNKP,ARID1A,SUPT3H,CREBBP,PDE4B,TNFRSF4,MYBL1,PDE4D,PLCB1,NFATC2IP,ADAM19,CTSH,PPP1R16B,EPHA4,ARAF,PTK2B,BRAF,TNFRSF18,NEDD9,SLAMF1,FAS,RUNX2,HCFC1,SF3B3,SMARCD…
cd4_de_CD4_TCM_PD_CTRL.csv	TRUE	0.00980027456644138	4504	1224	409	0.334150326797386	0.0908081705150977	GO:0031326	GO:BP	regulation of cellular biosynthetic process	16178	7375	IDA,ISS,IPI,IDA,IDA IMP ISS IBA,IDA IMP ISS TAS NAS,IDA IMP,TAS,IDA IMP IGI ISS IBA NAS,TAS,IDA,IBA NAS,IBA,IDA IBA,IMP IBA,ISS,IBA,IDA IBA,IDA IMP ISS IBA,IDA,IDA,ISS IBA,IDA ISS IBA,IDA IMP ISS IBA,IBA,IMP,IMP IBA,IDA IMP ISS IBA,IDA IMP ISS,IDA ISO,IDA,IDA IMP,NAS,IDA IMP IBA NAS,IDA IBA NAS,IBA,NAS,IDA ISS,IDA IMP IGI ISS IBA NAS,IDA IMP,IDA TAS,IDA IMP IBA,IDA ISS IBA NAS,IMP,IDA IMP IBA,IDA…	RPS26,PIM2,EIF3D,NEAT1,RORA,XBP1,VSIR,XIST,STAT1,PRKCA,PIM1,ARID1B,SSBP4,KLF12,KDM2A,ANK3,KDM6A,NLRC5,IRF1,SORL1,AKNA,PIAS1,PER1,RUNX1,SCML4,MAP3K4,BTN3A2,TRIM28,CITED2,ANXA2,RNF125,CARD11,INTS6,BHLHE40,ATF6B,SP140,SELENOT,RBM4,MYC,ISG15,ERN1,CBX4,RUNX3,MAP2K1,ETV6,PPP3CA,GSDMD,AFF1,GBP5,FAF1,BICRAL,RBM14,BCL9L,SOS1,KAT2B,PARP10,MAP3K5,ATP2B4,AUTS2,CRY1,PNKP,ARID1A,SUPT3H,CAMK1D,NLRC3,CREBBP,PDE4…
cd4_de_CD4_TCM_PD_CTRL.csv	TRUE	0.0108541908026903	2419	1224	238	0.194444444444444	0.0983877635386523	GO:0036211	GO:BP	protein modification process	16178	9821	IDA ISS,IDA,IDA,IDA,IDA,IDA ISS TAS,IDA,IDA,IDA ISS IBA TAS,IDA IBA,IDA,IDA,IDA IBA TAS,IDA IBA,ISS,IDA,IDA IMP IBA,IDA IMP,IBA TAS,IDA TAS,IDA,ISS,IDA,IBA TAS,IDA IMP NAS,TAS,IDA,IDA ISS TAS,IDA IMP,IDA IMP,IDA NAS,ISS,IDA IBA,IMP,IDA TAS,IDA,IPI,IDA,IDA IBA,IMP,ISS,IDA,IDA IMP,IDA IMP,IDA ISS,ISS,IDA TAS,IDA IMP ISS TAS,IDA TAS,IDA IBA TAS,IDA,ISS IBA,IMP,IDA,IMP,IDA,IBA,IMP,IMP,IDA ISS TAS,NAS…	PIM2,XBP1,MYLIP,SIK3,AMBRA1,PRKCA,PRKX,PIM1,PIAS1,ARIH1,MVP,MAP3K4,TRIM28,RNF125,WASHC1,OGDH,ISG15,ERN1,CBX4,RANBP2,RUNX3,RGS14,MAP2K1,UBA1,PPP3CA,UST,MAP4K1,KAT2B,PARP10,MAP3K5,ATP2B4,CRY1,MGAT5,SOCS3,CREBBP,PPP6R1,ARRDC3,NT5C2,FBXO32,PEF1,PDE4D,EGLN3,PPP1R16B,DUSP16,EPHA4,RAP2B,ARAF,PTK2B,BRAF,FUT8,TRPC4AP,RLIM,TNFRSF18,NEDD9,FAS,MAN1A1,ZMIZ2,TARDBP,ZFYVE28,PRKAA1,BABAM2,WDFY2,MAP3K3,UBA7,HDAC4…
cd4_de_CD4_TCM_PD_CTRL.csv	TRUE	0.0144766565672099	4283	1224	390	0.318627450980392	0.0910576698575765	GO:0010468	GO:BP	regulation of gene expression	16178	4208	IDA,ISS,IPI,IDA,IDA IMP ISS IBA,IDA IMP ISS TAS NAS,IDA IMP,TAS,IDA IMP IGI ISS IBA NAS,TAS,IDA,IBA NAS,IBA,IDA IBA,IMP IBA,ISS,IBA,IDA IBA,IDA IMP ISS IBA,IDA,IDA,ISS IBA,IDA ISS IBA,IDA IMP ISS IBA,IBA,IMP IBA,IDA IMP ISS IBA,IDA IMP ISS,IDA ISO,IDA,IDA IMP,NAS,IDA IMP IBA NAS,IDA IBA NAS,IBA,NAS,IDA ISS,IDA IMP IGI ISS IBA NAS,IDA IMP,IDA TAS,IDA IMP IBA,IDA ISS IBA NAS,IMP,IDA IMP IBA,IDA,ISS…	RPS26,PIM2,EIF3D,NEAT1,RORA,XBP1,VSIR,XIST,STAT1,PRKCA,PIM1,ARID1B,SSBP4,KLF12,KDM2A,ANK3,KDM6A,NLRC5,IRF1,SORL1,AKNA,PIAS1,PER1,RUNX1,SCML4,BTN3A2,TRIM28,CITED2,ANXA2,RNF125,CARD11,INTS6,BHLHE40,ATF6B,SP140,SELENOT,RBM4,MYC,ISG15,ERN1,CBX4,RUNX3,MAP2K1,ETV6,PPP3CA,GSDMD,AFF1,GBP5,FAF1,BICRAL,RBM14,BCL9L,SOS1,KAT2B,PARP10,MAP3K5,ATP2B4,AUTS2,CRY1,ARID1A,SUPT3H,CAMK1D,NLRC3,CREBBP,PDE4B,TNFRSF4,MA…
cd4_de_CD4_TCM_PD_CTRL.csv	TRUE	0.015768130091531	474	1224	63	0.0514705882352941	0.132911392405063	GO:0009896	GO:BP	positive regulation of catabolic process	16178	3794	ISS,IMP,IDA,IDA,IDA IMP,IDA,ISS,IBA,IMP,IDA,IMP,IDA IBA,IDA,IDA IMP ISS,IBA,IMP,IDA,NAS,IMP,IDA IBA,IMP,IMP IBA,ISS,IDA,IMP,IDA,IDA IBA,IBA NAS,IMP,ISS,IBA,IDA,IMP,ISS IBA,IDA,IDA,IDA,IDA ISS ISO IBA,IDA,IDA,IMP IBA,IDA IGI IBA TAS,IMP,ISS,IBA,IMP,ISO,IDA,IBA,IMP,IDA IMP,IDA IMP TAS,NAS,IDA,IMP,IMP,IDA,IBA,IDA IMP,IMP IBA,IBA,IBA,IBA	PIM2,NEAT1,XBP1,VSIR,AMBRA1,SORL1,PIAS1,ARIH1,FAF1,TARDBP,STX5,ADAM8,FTO,PRKAA1,NPRL3,HTT,RNF31,CNOT10,L3MBTL3,HSPA1A,TP53INP1,TRIM21,VGLL4,GIGYF2,USP5,KAT5,PLEKHF1,CNOT3,RAB3GAP2,FOXO3,PATL2,TBK1,IRS2,ZC3H12D,DCAF1,SPTLC2,ATG2A,ULK1,RCHY1,CSNK2A1,FYCO1,PRKN,ATG7,TICAM1,RNF19B,LRSAM1,ATG101,MOV10,SAMD4B,SMURF1,SUPV3L1,UPF1,MTOR,NEDD4,SNX30,RNF41,ZSWIM8,RNF144A,FLCN,TRIM65,DCP1B,FZR1,EXOSC2
cd4_de_CD4_TCM_PD_CTRL.csv	TRUE	0.0184101076688212	321	1224	47	0.0383986928104575	0.146417445482866	GO:0010506	GO:BP	regulation of autophagy	16178	4228	ISS,IDA,IDA IMP,ISS,TAS,IGI TAS,NAS,IDA,IDA IMP ISS,IBA,IMP,IDA,IMP,TAS,IMP IBA,IDA,IMP,IMP,IDA IBA,IMP,ISS,TAS,IDA,IDA,TAS,IDA,IDA ISS ISO IBA,IMP IBA,IDA,NAS,NAS,IBA,ISS,IMP IBA,IMP,ISS,ISO,IMP IBA,NAS,IDA,IDA IMP ISS IBA TAS NAS,IMP,TAS,IMP,IDA IMP,IMP IBA,ISS	PIM2,XBP1,AMBRA1,WASHC1,ERN1,CTSA,CAPN1,FOXK1,PRKAA1,NPRL3,HTT,RNF31,TP53INP1,BCL2L1,TRIM21,KAT5,PTPN22,TBC1D14,PLEKHF1,RAB3GAP2,FOXO3,ITPR1,TBK1,SPTLC2,GBA,ATG2A,ULK1,FYCO1,PRKN,ATP6V1C1,ATP6V1D,MTMR3,TICAM1,CLEC16A,LRSAM1,FOXK2,ATG101,TMEM39A,ATP6V1A,PIK3R4,MTOR,KDM4A,NEDD4,SNX30,FLCN,TRIM65,TSC1
cd4_de_CD4_TCM_PD_CTRL.csv	TRUE	0.0191904822609749	275	1224	42	0.0343137254901961	0.152727272727273	GO:0009991	GO:BP	response to extracellular stimulus	16178	3853	ISS,IMP,ISS,IDA,IDA,IMP,IMP,IDA,IDA ISS IBA,IDA IMP IBA,IBA,NAS,IDA,IDA ISS,IMP ISS IC,ISS IBA,IMP ISS TAS IC,IDA,ISS IBA,IDA NAS,IBA,IDA,IDA IBA,IMP,IMP,IMP,ISS,IDA,IDA,TAS,ISS,IDA IMP ISS NAS,IEP,IDA,ISS,IDA,IMP,IDA,IDA,IMP,IDA,ISS	XBP1,PIM1,SORL1,MAP3K5,CREBBP,JMY,FAS,FOXK1,PRKAA1,NPRL3,BCAS3,PRR5,KAT5,FOXO3,USF2,GCN1,USF1,GPR155,ULK1,PRKAG1,XPR1,YWHAG,ATG7,MTMR3,EIF2AK3,CLEC16A,FOXK2,TP53,PLIN3,PPP1R9B,PIK3R4,MTOR,BMPR2,MEAK7,ARHGAP35,PPARD,SZT2,HLCS,FLCN,RIPOR1,TSC1,PICK1
cd4_de_CD4_TCM_PD_CTRL.csv	TRUE	0.0191947688346733	4420	1224	400	0.326797385620915	0.0904977375565611	GO:0048519	GO:BP	negative regulation of biological process	16178	13227	IDA,IDA IBA,IDA,IMP ISS IBA,IDA ISS,IDA IMP IBA,IMP,TAS,IMP ISS,IMP TAS,IDA,IDA IMP,IDA IBA,IDA,IBA,IMP,IDA IMP,ISS,IDA IBA,IMP ISS TAS,IDA IMP ISS,ISS IBA,ISS,ISS IBA,ISS,IBA,IDA,IDA IMP ISS IBA,IDA IMP ISS,IDA,IDA,IDA IMP,IDA,ISS,IDA,IDA IMP ISS,IDA IMP,TAS,IDA IMP IBA TAS,ISS,IGI,ISS,ISS IBA,IDA,IDA IMP,IDA ISS NAS,ISS IBA,NAS,IMP,IMP IBA,IDA,IDA IMP IBA,IDA IMP NAS,IDA ISS IBA,IDA,IDA IMP ISS…	RPS26,PIM2,NEAT1,RORA,XBP1,VSIR,MYLIP,XIST,STAT1,PRKCA,PIM1,HECA,LPXN,KLF12,ARHGAP4,KDM2A,CASK,ANK3,NLRC5,IRF1,SORL1,AKNA,PIAS1,PER1,RUNX1,SCML4,MVP,TRIM28,CITED2,ANXA2,RNF125,BHLHE40,ATF6B,WASHC1,RBM4,MYC,ISG15,ERN1,CBX4,RUNX3,CTSA,RGS14,FAM89B,MAP2K1,ETV6,PPP3CA,TEX14,BICRAL,RBM14,BCL9L,KAT2B,PARP10,ATP2B4,CRY1,MGAT5,NLRC3,SOCS3,CREBBP,PDE4B,PEPD,ARRDC3,NT5C2,SERPINB9,TNFRSF4,MAF,RFLNB,CLASP1,A…
cd4_de_CD4_TCM_PD_CTRL.csv	TRUE	0.023554648404358	490	1224	64	0.0522875816993464	0.130612244897959	GO:0006914	GO:BP	autophagy	16178	2592	ISS,IDA,IDA IMP IGI IBA,ISS,TAS,IGI TAS,NAS,IDA IMP IBA,IMP IBA,IDA,IDA IMP ISS,IBA,IMP,IDA,NAS,IDA IMP IBA,IMP,IMP,IMP IBA,TAS,IMP IBA,IDA IMP ISO IBA TAS NAS,IDA,IMP,IMP IBA,IBA,IDA IBA,IMP,ISS,TAS,IDA,TAS,IDA,IMP TAS,IDA IMP IBA,IDA IMP IGI ISS ISO IBA TAS,IDA,IMP,IMP IBA,IDA IMP IBA TAS,NAS,IMP IGI ISS IBA,NAS,IMP IBA TAS,ISS,IMP IBA,IMP,ISS,IMP,IDA IMP ISO IBA,IMP IBA,IMP,NAS,IMP,IGI,IDA IBA…	PIM2,XBP1,AMBRA1,WASHC1,ERN1,CTSA,CAPN1,VMP1,VTI1A,FOXK1,PRKAA1,NPRL3,HTT,RNF31,VTA1,ATG10,HDAC10,VPS33A,TP53INP1,BCL2L1,TRIM21,ATG16L1,KAT5,PTPN22,TBC1D14,EPG5,PLEKHF1,RAB3GAP2,FOXO3,ITPR1,TBK1,MAP1S,SPTLC2,GBA,ATG2A,ULK1,S100A9,FBXL4,FYCO1,PRKN,ATP6V1C1,ATG7,ATP6V1D,MTMR3,TICAM1,CLEC16A,LRSAM1,FOXK2,TP53,ATG101,TMEM39A,SMURF1,ATP6V1A,VPS16,NPC1,PIK3R4,MTOR,KDM4A,NEDD4,SNX30,MVB12A,FLCN,TRIM65,T…
cd4_de_CD4_TCM_PD_CTRL.csv	TRUE	0.023554648404358	490	1224	64	0.0522875816993464	0.130612244897959	GO:0061919	GO:BP	process utilizing autophagic mechanism	16178	16215	ISS,IDA,IDA IMP IGI IBA,ISS,TAS,IGI TAS,NAS,IDA IMP IBA,IMP IBA,IDA,IDA IMP ISS,IBA,IMP,IDA,NAS,IDA IMP IBA,IMP,IMP,IMP IBA,TAS,IMP IBA,IDA IMP ISO IBA TAS NAS,IDA,IMP,IMP IBA,IBA,IDA IBA,IMP,ISS,TAS,IDA,TAS,IDA,IMP TAS,IDA IMP IBA,IDA IMP IGI ISS ISO IBA TAS,IDA,IMP,IMP IBA,IDA IMP IBA TAS,NAS,IMP IGI ISS IBA,NAS,IMP IBA TAS,ISS,IMP IBA,IMP,ISS,IMP,IDA IMP ISO IBA,IMP IBA,IMP,NAS,IMP,IGI,IDA IBA…	PIM2,XBP1,AMBRA1,WASHC1,ERN1,CTSA,CAPN1,VMP1,VTI1A,FOXK1,PRKAA1,NPRL3,HTT,RNF31,VTA1,ATG10,HDAC10,VPS33A,TP53INP1,BCL2L1,TRIM21,ATG16L1,KAT5,PTPN22,TBC1D14,EPG5,PLEKHF1,RAB3GAP2,FOXO3,ITPR1,TBK1,MAP1S,SPTLC2,GBA,ATG2A,ULK1,S100A9,FBXL4,FYCO1,PRKN,ATP6V1C1,ATG7,ATP6V1D,MTMR3,TICAM1,CLEC16A,LRSAM1,FOXK2,TP53,ATG101,TMEM39A,SMURF1,ATP6V1A,VPS16,NPC1,PIK3R4,MTOR,KDM4A,NEDD4,SNX30,MVB12A,FLCN,TRIM65,T…
cd4_de_CD4_TCM_PD_CTRL.csv	TRUE	0.0247372346189133	138	1224	26	0.0212418300653595	0.188405797101449	GO:0009267	GO:BP	cellular response to starvation	16178	3469	ISS,IDA,IMP,IMP,IDA IBA,IDA IMP IBA,IDA,IDA,ISS IBA,IDA,IBA,IDA,IDA IBA,IMP,IMP,IMP,IDA,IDA,ISS,IDA,IEP,IMP,IDA,IMP,IDA,ISS	XBP1,MAP3K5,JMY,FAS,PRKAA1,NPRL3,KAT5,FOXO3,GCN1,GPR155,XPR1,YWHAG,ATG7,MTMR3,EIF2AK3,CLEC16A,TP53,PLIN3,PIK3R4,MTOR,BMPR2,SZT2,FLCN,RIPOR1,TSC1,PICK1
cd4_de_CD4_TCM_PD_CTRL.csv	TRUE	0.0260441399486385	260	1224	40	0.0326797385620915	0.153846153846154	GO:0031667	GO:BP	response to nutrient levels	16178	7533	ISS,IMP,ISS,IDA,IDA,IMP,IMP,IDA,IDA ISS IBA,IDA IMP IBA,IBA,NAS,IDA,IDA ISS,IMP ISS IC,ISS IBA,IMP ISS TAS IC,IDA,ISS IBA,IDA NAS,IBA,IDA,IDA IBA,IMP,IMP,IMP,ISS,IDA,IDA,ISS,IDA IMP ISS NAS,IEP,IDA,IDA,IMP,IDA,IDA,IMP,IDA,ISS	XBP1,PIM1,SORL1,MAP3K5,CREBBP,JMY,FAS,FOXK1,PRKAA1,NPRL3,BCAS3,PRR5,KAT5,FOXO3,USF2,GCN1,USF1,GPR155,ULK1,PRKAG1,XPR1,YWHAG,ATG7,MTMR3,EIF2AK3,CLEC16A,FOXK2,TP53,PLIN3,PIK3R4,MTOR,BMPR2,MEAK7,PPARD,SZT2,HLCS,FLCN,RIPOR1,TSC1,PICK1
cd4_de_CD4_TCM_PD_CTRL.csv	TRUE	0.0266649732370115	4010	1224	366	0.299019607843137	0.0912718204488778	GO:0019538	GO:BP	protein metabolic process	16178	6075	IBA TAS NAS IC,NAS IC,IMP NAS IC,IMP IBA TAS,NAS IC,IDA NAS IC,IDA ISS,NAS IC,IDA IPI IBA NAS IC,IDA ISS NAS,IDA,IDA IBA,IDA,IDA,IDA ISS TAS,IDA,IDA,IDA IMP,IDA ISS IBA TAS,IDA IBA TAS,ISS,ISS,IDA,IDA,IDA IBA TAS,IDA,IBA,IDA IBA,IDA IMP IBA,ISS,IDA,NAS,IDA ISS,IDA NAS,IDA IMP IBA,IDA IMP,IBA TAS,IDA TAS,IDA,IDA IGI TAS,ISS,IDA,IBA TAS,IDA ISS IBA NAS,IDA IMP NAS,TAS,IMP NAS,IDA IBA TAS,IDA IBA NA…	RPL3,RPS18,RPS9,RPS4Y1,RPS20,RPS26,PIM2,RPS10,EIF3D,XBP1,VSIR,MYLIP,SIK3,AMBRA1,PRKCA,PRKX,PIM1,SORL1,PIAS1,ARIH1,PER1,RUNX1,MVP,MAP3K4,TRIM28,ANXA2,ERAP2,RNF125,GPHN,WASHC1,OGDH,SELENOT,RBM4,MYC,ISG15,ERN1,CBX4,RANBP2,RUNX3,CTSA,RGS14,MAP2K1,UBA1,CAPN1,PPP3CA,UST,FAF1,CHST11,PCSK7,MAP4K1,KAT2B,PARP10,MAP3K5,ATP2B4,CRY1,MGAT5,SOCS3,CREBBP,PPP6R1,PEPD,ARRDC3,NT5C2,SERPINB9,FBXO32,PEF1,PDE4D,PLCB1,…
cd4_de_CD4_TCM_PD_CTRL.csv	TRUE	0.0310603475305795	1224	1224	132	0.107843137254902	0.107843137254902	GO:0002682	GO:BP	regulation of immune system process	16178	1207	IDA ISS,IMP IBA,IDA,IMP,ISS,IDA IBA,NAS,IDA IMP IBA,ISS TAS,IMP ISS,IBA,IDA,IDA IMP ISS,IMP,IMP,IDA IBA,ISS,ISS,IDA ISS,IBA,IDA,TAS,NAS,IMP ISS,IDA ISS,TAS,ISS,IMP,ISS IBA,IMP,ISS,ISS IBA,ISS,IMP,ISS,IDA,IMP ISS,IMP,IBA,ISS,IMP,NAS,IMP,IDA ISS IBA,IBA,IDA IBA TAS,IDA ISS,IDA,IMP ISS,IMP,ISS,IMP,IDA,IDA ISS TAS,IMP,IDA,IMP,IDA,IDA,IDA IMP ISS,IDA,IDA,IDA IMP IBA TAS NAS IC,IDA ISS,IMP,IDA ISS,IMP,…	XBP1,VSIR,AMBRA1,STAT1,PRKCA,LPXN,ARID1B,NLRC5,IRF1,RUNX1,BTN3A2,RNF125,CARD11,MYC,ISG15,SIT1,RUNX3,PPP3CA,GBP5,ICOS,RBM14,SOS1,ARID1A,CAMK1D,NLRC3,CREBBP,LRCH4,PDE4B,CCR6,SERPINB9,TNFRSF4,ZBP1,IKZF3,PDE4D,PLCB1,CTSH,PTK2B,TNFRSF18,KLRB1,NEDD9,UNC13D,SMARCD2,GBP1,ADAM8,BTN3A3,CFH,IL12RB1,RNF31,NR1D1,ANO6,CLPTM1,FCHO1,PNP,RIPK2,HSPA1A,ECSIT,ZNF335,TRIM21,GIGYF2,IL4I1,KAT5,LRRC14,PTPN22,GRN,STAT2,N…
cd4_de_CD4_TCM_PD_CTRL.csv	TRUE	0.0317157847715814	366	1224	51	0.0416666666666667	0.139344262295082	GO:0005975	GO:BP	carbohydrate metabolic process	16178	1863	ISS,IMP IBA,IDA TAS,NAS,ISS,IDA IBA,IMP,TAS NAS,IBA,IDA,ISS,ISS,IDA IGI IBA,IDA,ISS,ISS,IMP TAS NAS,TAS,IMP,IMP,TAS NAS,IDA,TAS,TAS,IBA TAS NAS,IDA TAS,IBA TAS,ISS,TAS,ISS,IMP,TAS,TAS,IBA,ISS IBA,IDA IMP,NAS,IBA,ISS,NAS,IDA,IBA,IDA,TAS,IDA IMP,TAS,IDA IBA TAS,IDA,IGI,TAS,IDA IBA TAS	RORA,ALDOA,PGAM1,IDH2,CRY1,GALM,BRAF,FUT8,PFKP,FOXK1,PRKAA1,HDAC4,MPDU1,CLSTN3,NR1D1,RORC,IRS2,SLC35A1,BRAT1,PRKCE,FUT7,GLB1,B3GALT4,PRKAG1,SLC23A2,PRKN,GALK2,GIT1,CHST7,FOXK2,TP53,GALNT7,ST3GAL3,HS2ST1,PPP1R3E,EXT2,MTOR,H6PD,MIDN,PPARD,KAT2A,ST6GALNAC1,FLCN,SLC2A1,EXT1,PIGQ,GBE1,RPE,COQ2,GLYCTK,XYLB
cd4_de_CD4_TCM_PD_CTRL.csv	TRUE	0.0321164131953667	1014	1224	113	0.0923202614379085	0.111439842209073	GO:0033043	GO:BP	regulation of organelle organization	16178	8278	IDA,NAS,IMP,IMP ISS,IDA IMP,IMP,NAS,IMP,TAS,ISS IBA,IMP,IDA,IMP,NAS,IMP IGI ISS,IMP,ISS,IDA IMP NAS,IMP ISS,ISS,NAS,IDA,ISS,ISS,IDA,ISS,IMP,IDA IMP IBA,IDA NAS,IDA,IDA,IDA NAS,IDA,IDA IMP IBA,IMP,IDA IC,IDA IBA,IMP,IDA,IDA,IDA,IMP,IMP IBA,IMP IBA,IMP,IMP,IMP,IDA,IBA,IMP,IMP,IMP,IDA IBA,IDA IMP,IBA,ISS,NAS,ISS,IDA,TAS,IMP IBA,IDA IMP IGI ISS IBA NAS,IMP,IDA IMP,ISS,IMP,IMP,IMP,IMP,IBA,IMP IBA,ISS,…	AMBRA1,ARID1B,MAP3K4,TRIM28,ANXA2,DYNC1H1,WASHC1,MYC,MAP2K1,TEX14,RBM14,KAT2B,PNKP,ARID1A,CLASP1,ARHGEF18,PLCB1,CLASP2,PTK2B,NEDD9,SMARCD2,STX5,MID1IP1,PRKAA1,DDHD1,BCAS3,HTT,PDE4DIP,WASHC2C,CTC1,TBCD,BAK1,NAA10,HSPA1A,CROCC,BCL2L1,CARMIL2,KIF9,TOM1L2,KAT5,GRN,STAT2,C2CD5,TBC1D14,PML,ARHGEF7,RAB3GAP2,DMTN,MAP1S,LMNA,HECW2,KATNB1,TAPT1,RAB11FIP3,PREB,PRKCE,WASHC2A,OOEP,ATG2A,S100A9,FYCO1,PRKN,LIMK…
cd4_de_CD4_TCM_PD_CTRL.csv	TRUE	0.0324272666785513	2744	1224	262	0.214052287581699	0.0954810495626822	GO:0051641	GO:BP	cellular localization	16178	14309	IMP,IDA,TAS,TAS,IMP,IBA,IMP IGI ISS IBA,IDA IMP IBA,IDA,ISS,NAS,IDA,IDA IMP IBA,IMP IBA,IDA IMP ISS IBA NAS,ISS,IDA IBA,IDA,IDA,IBA,EXP IMP IBA NAS,TAS,ISS,TAS,IDA,ISS IBA,IMP IGI ISS IBA,IDA,IMP,TAS,IMP,IBA,IDA,IDA,IBA,IBA,IBA,IDA,IBA,TAS,IDA IMP IGI IBA,IMP,IMP IBA,ISS,IBA,IMP IBA,IDA,ISS,IDA,IMP,ISS IBA,IDA IMP ISS IBA,ISS,IMP,IMP IBA,IMP,IDA,IDA IMP IGI,IDA IMP IBA,IC,IDA IMP IBA,NAS,IDA ISS,…	NEAT1,XBP1,XIST,TUBA1B,TAP1,CASK,ANK3,SORL1,TRIM28,KCNAB2,NUP210,ANXA2,GPHN,DYNC1H1,WASHC1,SELENOT,STX8,RBM4,ISG15,MYO1F,RANBP2,CTSA,RGS14,MAP2K1,GSDMD,TEX14,EHD1,GBP5,VMP1,CBLB,FAF1,NBEAL1,KAT2B,ATP2B4,NBEAL2,RAB18,YIPF4,CREBBP,ARRDC3,TUBA1C,CLASP1,ARHGEF18,PEF1,PDE4D,PLCB1,CLASP2,DUSP16,PTK2B,BRAF,TPP1,COPG1,VTI1A,NEDD9,MAN1A1,ARHGAP1,UNC13D,RPA1,GBP1,STX5,ADAM8,PICALM,SMAD3,PRKAA1,BORCS5,AP3D1…
cd4_de_CD4_TCM_PD_CTRL.csv	TRUE	0.0379964698451047	4752	1224	424	0.34640522875817	0.0892255892255892	GO:0048522	GO:BP	positive regulation of cellular process	16178	13230	IMP,IDA,ISS,IPI,IMP,IDA IMP,IDA IMP IGI ISS TAS,IDA IMP,IBA,IMP,IDA IMP,IDA IMP IGI ISS NAS,IDA IMP ISS,IDA ISS,IBA NAS,IBA,ISS,IDA IMP IBA,IDA IMP ISS,IDA IMP,IDA,IDA,ISS,IDA IMP ISS,IDA IMP,IMP,IDA IMP ISS,IDA ISS,IDA IMP ISO NAS,IDA IMP ISS IBA,IMP,IDA,IMP,ISS,IDA,IDA IMP IGI ISS IBA NAS,IDA,IDA IMP,IDA ISS,ISS,ISS IBA,IDA IMP,TAS,IDA IMP ISS NAS,ISS,ISS,IDA IMP ISS,IBA,IDA,IMP NAS,IBA NAS,IDA…	RPS9,RPS20,PIM2,EIF3D,NEAT1,RORA,XBP1,VSIR,CDC14A,SIK3,AMBRA1,STAT1,PRKCA,PIM1,ARID1B,SSBP4,ANK3,NLRC5,IRF1,SORL1,AKNA,FERMT3,PER1,RUNX1,MAP3K4,BTN3A2,TRIM28,CITED2,ANXA2,CARD11,DYNC1H1,ATF6B,WASHC1,SELENOT,RBM4,MYC,ISG15,ERN1,RUNX3,RGS14,FAM89B,MAP2K1,CAPN1,PPP3CA,GSDMD,EHD1,GBP5,ICOS,VMP1,FAF1,BICRAL,RBM14,BCL9L,MAP4K1,KAT2B,MAP3K5,ATP2B4,AUTS2,PNKP,APOL3,ARID1A,SUPT3H,MGAT5,CAMK1D,CREBBP,LRCH4…
cd4_de_CD4_TCM_PD_CTRL.csv	TRUE	0.0439544561813112	28	1224	10	0.00816993464052288	0.357142857142857	GO:0045589	GO:BP	regulation of regulatory T cell differentiation	16178	11836	IMP,IDA,ISS,IDA,IDA,IDA,IMP,IBA,IDA,ISS	VSIR,AMBRA1,IRF1,IL4I1,KAT5,FOXO3,BCL6,FANCA,CR1,KAT2A
cd4_de_CD4_TCM_PD_CTRL.csv	TRUE	0.0489565430914668	451	1224	59	0.048202614379085	0.130820399113082	GO:0022411	GO:BP	cellular component disassembly	16178	6839	IDA IMP IGI,TAS,IMP,IDA,IDA,IDA,IMP IGI,IMP NAS,IMP,IDA,ISS,IDA,TAS,ISS,IDA,TAS,IMP,IDA,NAS,IMP ISS IBA,IMP,IDA,IDA,IMP,IDA,IDA,IBA,IDA,IDA,IBA,IMP IBA,IDA ISS,IDA IMP NAS,IDA,IBA,IBA,IDA,IMP,IMP IBA,IDA IMP IBA,ISS,IMP,IGI,IMP IBA,IBA,IBA,IMP IBA,IMP,IDA,TAS,IMP NAS,IDA,IDA,IBA,ISS,IBA,NAS,IDA,ISS	AMBRA1,PRKCA,WASHC1,MYC,VMP1,ARID1A,CLASP1,CLASP2,NEDD9,SMARCD2,IQSEC1,STX5,ADAM8,MID1IP1,PRKAA1,LPIN1,HTT,WASHC2C,VTA1,GAK,VPS33A,CARMIL2,TRIM21,KIF9,GIGYF2,KAT5,EPG5,SKIV2L,GCN1,MAP1S,KATNB1,MICAL3,TRIP4,GBA,ATG2A,ULK1,RCHY1,FBXL4,FYCO1,PRKN,EPS8,ENG,ATG7,CLEC16A,DNASE2,DNAJC17,TMEM39A,VPS16,PLIN3,ADAM15,UPF1,PEX14,PIK3R4,VILL,TGFBR1,SNX30,TRIOBP,CCSAP,PEX10
cd4_de_CD4_TCM_PD_CTRL.csv	TRUE	0.00146663438352692	21	653	9	0.0137825421133231	0.428571428571429	KEGG:00532	KEGG	Glycosaminoglycan biosynthesis - chondroitin sulfate / dermatan sulfate	8484	76	KEGG,KEGG,KEGG,KEGG,KEGG,KEGG,KEGG,KEGG,KEGG	UST,CHST11,DSE,CHST12,XYLT1,CHST7,CHPF,B4GALT7,CHSY1
cd4_de_CD4_TCM_PD_CTRL.csv	TRUE	0.032185790123435	162	653	26	0.0398162327718224	0.160493827160494	KEGG:05161	KEGG	Hepatitis B	8484	442	KEGG,KEGG,KEGG,KEGG,KEGG,KEGG,KEGG,KEGG,KEGG,KEGG,KEGG,KEGG,KEGG,KEGG,KEGG,KEGG,KEGG,KEGG,KEGG,KEGG,KEGG,KEGG,KEGG,KEGG,KEGG,KEGG	STAT1,PRKCA,ATF6B,MYC,MAP2K1,SOS1,CREBBP,ARAF,PTK2B,BRAF,FAS,SMAD3,CREB3L2,STAT2,ELK1,MAP2K3,TBK1,MAP2K6,TYK2,TICAM1,TAB1,MAVS,MAP2K7,TP53,TGFBR1,IFIH1
cd4_de_CD4_TCM_PD_CTRL.csv	TRUE	0.0433284951239938	165	653	26	0.0398162327718224	0.157575757575758	KEGG:04140	KEGG	Autophagy - animal	8484	277	KEGG,KEGG,KEGG,KEGG,KEGG,KEGG,KEGG,KEGG,KEGG,KEGG,KEGG,KEGG,KEGG,KEGG,KEGG,KEGG,KEGG,KEGG,KEGG,KEGG,KEGG,KEGG,KEGG,KEGG,KEGG,KEGG	AMBRA1,ERN1,MAP2K1,VMP1,PRKAA1,ATG10,VPS33A,BCL2L1,ATG16L1,EPG5,ITPR1,TBK1,IRS2,ATG2A,ULK1,RRAS2,ATG7,MTMR3,EIF2AK3,ATG101,YKT6,VPS16,PIK3R4,MTOR,RAB33B,TSC1
cd4_de_CD4_TCM_PD_CTRL.csv	TRUE	0.000854327285678499	272	832	44	0.0528846153846154	0.161764705882353	REAC:R-HSA-4839726	REAC	Chromatin organization	10842	348	REAC,REAC,REAC,REAC,REAC,REAC,REAC,REAC,REAC,REAC,REAC,REAC,REAC,REAC,REAC,REAC,REAC,REAC,REAC,REAC,REAC,REAC,REAC,REAC,REAC,REAC,REAC,REAC,REAC,REAC,REAC,REAC,REAC,REAC,REAC,REAC,REAC,REAC,REAC,REAC,REAC,REAC,REAC,REAC	ARID1B,KDM2A,KDM6A,SMYD3,KAT2B,ARID1A,SUPT3H,CREBBP,HIST1H2AC,HCFC1,SMARCD2,PHF21A,GATAD2B,TRRAP,ELP2,MSL2,KMT2B,EP400,HDAC10,HIST1H2BN,KDM5D,KAT5,ELP4,KDM6B,KDM5C,KMT2D,HMG20B,ELP3,ELP5,SAP130,SETD1B,PRMT3,CLOCK,SETD1A,SAP30,HIST1H2BJ,BRD1,PHF8,YEATS2,KDM4A,PRMT5,KAT2A,ELP1,SETD7
cd4_de_CD4_TCM_PD_CTRL.csv	TRUE	0.000854327285678499	272	832	44	0.0528846153846154	0.161764705882353	REAC:R-HSA-3247509	REAC	Chromatin modifying enzymes	10842	347	REAC,REAC,REAC,REAC,REAC,REAC,REAC,REAC,REAC,REAC,REAC,REAC,REAC,REAC,REAC,REAC,REAC,REAC,REAC,REAC,REAC,REAC,REAC,REAC,REAC,REAC,REAC,REAC,REAC,REAC,REAC,REAC,REAC,REAC,REAC,REAC,REAC,REAC,REAC,REAC,REAC,REAC,REAC,REAC	ARID1B,KDM2A,KDM6A,SMYD3,KAT2B,ARID1A,SUPT3H,CREBBP,HIST1H2AC,HCFC1,SMARCD2,PHF21A,GATAD2B,TRRAP,ELP2,MSL2,KMT2B,EP400,HDAC10,HIST1H2BN,KDM5D,KAT5,ELP4,KDM6B,KDM5C,KMT2D,HMG20B,ELP3,ELP5,SAP130,SETD1B,PRMT3,CLOCK,SETD1A,SAP30,HIST1H2BJ,BRD1,PHF8,YEATS2,KDM4A,PRMT5,KAT2A,ELP1,SETD7
cd4_de_CD4_TCM_PD_CTRL.csv	TRUE	0.0081346003535468	197	832	33	0.0396634615384615	0.16751269035533	REAC:R-HSA-9705683	REAC	SARS-CoV-2-host interactions	10842	2061	REAC,REAC,REAC,REAC,REAC,REAC,REAC,REAC,REAC,REAC,REAC,REAC,REAC,REAC,REAC,REAC,REAC,REAC,REAC,REAC,REAC,REAC,REAC,REAC,REAC,REAC,REAC,REAC,REAC,REAC,REAC,REAC,REAC	RPS18,RPS9,RPS4Y1,RPS20,RPS26,RPS10,STAT1,NUP210,ISG15,RANBP2,CREBBP,NUP160,SEC24C,VPS33A,NUP88,RIPK2,NUP153,STAT2,NOD1,VPS45,TBK1,AAAS,YWHAG,TYK2,TAB1,MAVS,SEC24D,VPS16,PIK3R4,SEC24A,IFIH1,NUP93,NUP43
cd4_de_CD4_TCM_PD_CTRL.csv	TRUE	0.015885847705736	1518	832	157	0.188701923076923	0.103425559947299	REAC:R-HSA-74160	REAC	Gene expression (Transcription)	10842	1011	REAC,REAC,REAC,REAC,REAC,REAC,REAC,REAC,REAC,REAC,REAC,REAC,REAC,REAC,REAC,REAC,REAC,REAC,REAC,REAC,REAC,REAC,REAC,REAC,REAC,REAC,REAC,REAC,REAC,REAC,REAC,REAC,REAC,REAC,REAC,REAC,REAC,REAC,REAC,REAC,REAC,REAC,REAC,REAC,REAC,REAC,REAC,REAC,REAC,REAC,REAC,REAC,REAC,REAC,REAC,REAC,REAC,REAC,REAC,REAC,REAC,REAC,REAC,REAC,REAC,REAC,REAC,REAC,REAC,REAC,REAC,REAC,REAC,REAC,REAC,REAC,REAC,REAC,REAC,REAC…	RORA,STAT1,ARID1B,KDM6A,RUNX1,TRIM28,CITED2,NUP210,INTS6,MYC,CBX4,RANBP2,RUNX3,POLR2J,RBM14,KAT2B,AUTS2,ARID1A,SOCS3,CREBBP,FBXO32,MAF,MYBL1,ZNF430,NELFE,JMY,NDRG1,INTS5,COX11,TNFRSF18,FAS,HIST1H2AC,HCFC1,SMARCD2,RPA1,GATAD2B,SMAD3,PRKAA1,HDAC4,HTT,WWOX,CCNC,CNOT10,NUP160,KMT2B,NR1D1,HDAC10,MED24,ZNF563,NUP88,PRR5,HIPK1,TP53INP1,NELFA,HIST1H2BN,RORC,NABP1,KAT5,NUP153,CTDP1,PML,CNOT3,POLDIP3,NOTCH…
cd4_de_CD4_TCM_PD_CTRL.csv	TRUE	0.018130347416494	4	832	4	0.00480769230769231	1	REAC:R-HSA-8941237	REAC	Invadopodia formation	10842	1236	REAC,REAC,REAC,REAC	ADAM19,ADAM15,SH3PXD2A,ADAM12
cd4_de_CD4_TCM_PD_CTRL.csv	TRUE	0.0183187932819402	120	832	23	0.0276442307692308	0.191666666666667	REAC:R-HSA-9705671	REAC	SARS-CoV-2 activates/modulates innate and adaptive immune responses	10842	2056	REAC,REAC,REAC,REAC,REAC,REAC,REAC,REAC,REAC,REAC,REAC,REAC,REAC,REAC,REAC,REAC,REAC,REAC,REAC,REAC,REAC,REAC,REAC	STAT1,NUP210,ISG15,RANBP2,CREBBP,NUP160,SEC24C,NUP88,RIPK2,NUP153,STAT2,NOD1,TBK1,AAAS,TYK2,TAB1,MAVS,SEC24D,PIK3R4,SEC24A,IFIH1,NUP93,NUP43
cd4_de_CD4_TCM_PD_CTRL.csv	TRUE	0.0209174723951563	2052	832	202	0.242788461538462	0.0984405458089669	REAC:R-HSA-168256	REAC	Immune System	10842	1136	REAC,REAC,REAC,REAC,REAC,REAC,REAC,REAC,REAC,REAC,REAC,REAC,REAC,REAC,REAC,REAC,REAC,REAC,REAC,REAC,REAC,REAC,REAC,REAC,REAC,REAC,REAC,REAC,REAC,REAC,REAC,REAC,REAC,REAC,REAC,REAC,REAC,REAC,REAC,REAC,REAC,REAC,REAC,REAC,REAC,REAC,REAC,REAC,REAC,REAC,REAC,REAC,REAC,REAC,REAC,REAC,REAC,REAC,REAC,REAC,REAC,REAC,REAC,REAC,REAC,REAC,REAC,REAC,REAC,REAC,REAC,REAC,REAC,REAC,REAC,REAC,REAC,REAC,REAC,REAC…	RORA,ALDOA,MYLIP,TUBA1B,STAT1,PIM1,CISH,TAP1,PGAM1,NLRC5,IRF1,PIAS1,ARIH1,MVP,PSTPIP1,BTN3A2,KCNAB2,NUP210,ANXA2,ERAP2,RNF125,CARD11,DYNC1H1,NPDC1,MYC,ISG15,RANBP2,STOM,IMPDH2,CTSA,MAP2K1,UBA1,CAPN1,PPP3CA,GSDMD,GBP5,CBLB,SOS1,NBEAL2,RAB18,NLRC3,SOCS3,CREBBP,CCR6,TUBA1C,TNFRSF4,FBXO32,STIM1,ZBP1,MYO9B,SIPA1,CTSH,NAPRT,RAP2B,TUBB4B,PTK2B,RLIM,TNFRSF18,KLRB1,UNC13D,KLHL5,GBP1,RAP1GAP2,ADAM8,BTN3A3,…
cd4_de_CD4_TCM_TEM_PD_CTRL.csv	TRUE	7.32465546062686e-06	606	1382	95	0.0687409551374819	0.156765676567657	GO:0031329	GO:BP	regulation of cellular catabolic process	16178	7378	ISS,IMP,IDA,TAS,IDA IMP,IDA,ISS,IDA,ISS,NAS,IGI TAS,IDA,TAS,IMP HMP,IDA,IDA,ISS,IMP,IDA,IDA,IBA,IBA,IMP,TAS,IDA,NAS,IDA,IMP,TAS,IMP,TAS,IMP IBA,IMP,IMP,IDA,ISS IBA,ISS,IDA,TAS,IDA ISS,IBA NAS,TAS,IMP,IDA,IBA,IDA ISS ISO IBA,ISS,TAS,IMP IBA,ISS,IDA,IBA,IMP IBA,IMP IBA,IDA IBA,ISS,IDA,IDA,ISO,IBA,ISS,TAS,NAS,IMP,IDA IMP,TAS,IMP IBA,NAS,TAS,IDA,IMP,IDA IMP ISS IBA TAS NAS,IMP IBA,IDA,IMP,IMP,IDA,IMP…	PIM2,NEAT1,XBP1,PRKCA,AMBRA1,PGAM1,SORL1,ANXA2,WASHC1,CAPN1,CTSA,ATP2B4,ERN1,USP36,TARDBP,FOXK1,HDAC4,HTT,RNF31,FTO,FASTK,NPRL3,SIRT2,MAPK8,TSPAN5,CNOT10,GIGYF2,PTPN22,BCL2L1,RAB3GAP2,ITPR1,TRIM21,TBC1D14,TP53INP1,KAT5,ZC3H12D,FOXO3,ATG2A,MAPK14,CASC3,CNOT3,EXOC1,IRS2,TBK1,PATL2,ULK1,NSUN2,NT5C3B,FYCO1,FOXK2,PRKN,MTMR3,PDE12,CLEC16A,PLEKHF1,GIT1,PIK3R4,SPTLC2,ATG101,SAMD4B,TICAM1,PRKAG1,ATP6V1C1,…
cd4_de_CD4_TCM_TEM_PD_CTRL.csv	TRUE	1.48081703238699e-05	2619	1382	301	0.217800289435601	0.114929362352043	GO:0043412	GO:BP	macromolecule modification	16178	11034	IDA ISS,IDA,IDA,IDA,IDA,IDA ISS TAS,IDA,IDA,IDA ISS IBA TAS,IDA IBA,IDA,IDA IBA TAS,ISS,IDA IBA,ISS TAS,IDA,ISS,IDA TAS,IBA,IDA TAS,IDA,IDA IMP IBA,ISS,TAS,IBA TAS,IDA,IDA IMP NAS,IBA TAS,IDA NAS,IDA IMP,IDA,IDA IMP,IDA IMP,IMP,IDA IBA,IDA TAS,IDA ISS TAS,ISS,IDA,IDA,ISS,IDA IMP,IPI,ISS IBA,IBA,IDA TAS,IDA IBA,IDA IMP ISS TAS,IDA IBA TAS,IDA ISS,IDA TAS,IDA IBA,IMP,ISS IBA,IDA,IDA IMP ISS TAS,IDA…	PIM2,MYLIP,PIM1,XBP1,PRKX,PRKCA,AMBRA1,SIK3,PIAS1,ARIH1,MVP,TRIM28,PIK3R5,RNF125,JAK3,OGDH,WASHC1,SMG1,WSB1,RANBP2,MAP3K4,ISG15,RGS14,UST,UBA1,MAP2K1,PPP3CA,CBX4,ATP2B4,MAP3K5,MAP4K1,ERN1,PARP10,SOCS3,MGAT5,CREBBP,KAT2B,CRY1,NT5C2,MECP2,RAP2B,PPP1R16B,ARRDC3,SAMSN1,HERC4,ARAF,FBXO32,PTK2B,FUT8,EPHA4,BRAF,HUWE1,PEF1,RLIM,NEDD9,PPM1B,USP36,CDKAL1,EGLN3,TRPC4AP,DUSP16,FAS,MFHAS1,WDFY2,TARDBP,HDAC4,B…
cd4_de_CD4_TCM_TEM_PD_CTRL.csv	TRUE	2.1397779430352e-05	6604	1382	663	0.479739507959479	0.100393700787402	GO:0044249	GO:BP	cellular biosynthetic process	16178	11305	IBA TAS NAS IC,NAS IC,IMP NAS IC,NAS,IDA IBA NAS,IDA NAS,IMP IBA TAS,NAS IC,IDA NAS IC,ISS,NAS IC,IDA IMP,IDA IPI IBA NAS IC,IDA IMP ISS IBA,IDA TAS,IMP,IDA IMP IGI ISS IBA NAS,TAS,IDA,IDA IMP ISS TAS NAS,IDA IMP,TAS,IBA NAS,IBA,IDA IBA,IDA IBA,ISS,IDA,IDA IMP ISS IBA,IBA,IMP IBA,IBA,IDA IMP ISS IBA,ISS IBA,IDA,IMP IBA,IBA,IDA ISS IBA,IDA IMP ISS IBA,IDA,IDA IMP,IDA ISO,ISS,IDA IBA NAS,IBA,IDA IM…	RPL3,RPS18,RPS9,MT-ND3,MT-ATP6,MT-ATP8,RPS4Y1,RPS20,RPS26,PIM2,RPS10,NEAT1,EIF3D,RORA,SAT1,ALDOA,STAT1,XIST,PIM1,XBP1,VSIR,PRKCA,ARID1B,CISH,KLF12,NLRC5,ANK3,AKNA,IRF1,SSBP4,KDM2A,KDM6A,RUNX1,PIAS1,SORL1,BTN3A2,SCML4,PER1,TRIM28,RNF125,CARD11,ANXA2,JAK3,ATF6B,SP140,MYC,CHST11,RBM4,SMG1,SELENOT,CITED2,MAP3K4,GPHN,MAT2A,GSDMD,INTS6,AFF1,IMPDH2,RBM14,ISG15,PCSK7,UST,SLC7A6,POLR2J,MAP2K1,ETV6,PNKP,PP…
cd4_de_CD4_TCM_TEM_PD_CTRL.csv	TRUE	2.17860418279257e-05	6662	1382	668	0.483357452966715	0.100270189132393	GO:1901576	GO:BP	organic substance biosynthetic process	16178	22106	IBA TAS NAS IC,NAS IC,IMP NAS IC,NAS,IDA IBA NAS,IDA NAS,IMP IBA TAS,NAS IC,IDA NAS IC,ISS,NAS IC,IDA IMP,IDA IPI IBA NAS IC,IDA IMP ISS IBA,IDA TAS,IMP,IDA IMP IGI ISS IBA NAS,TAS,IDA,IDA IMP ISS TAS NAS,IDA IMP,TAS,IBA NAS,IBA,IDA IBA,IDA IBA,ISS,TAS,IDA,IDA IMP ISS IBA,IBA,IMP IBA,IBA,IDA IMP ISS IBA,ISS IBA,IDA,IMP IBA,IBA,IDA ISS IBA,IDA IMP ISS IBA,IDA,IDA IMP,IDA ISO,ISS,IDA IBA NAS,IBA,ID…	RPL3,RPS18,RPS9,MT-ND3,MT-ATP6,MT-ATP8,RPS4Y1,RPS20,RPS26,PIM2,RPS10,NEAT1,EIF3D,RORA,SAT1,ALDOA,STAT1,XIST,PIM1,XBP1,VSIR,PRKCA,ARID1B,CISH,KLF12,NLRC5,ANK3,PGAM1,AKNA,IRF1,SSBP4,KDM2A,KDM6A,RUNX1,PIAS1,SORL1,BTN3A2,SCML4,PER1,TRIM28,RNF125,CARD11,ANXA2,JAK3,ATF6B,SP140,MYC,CHST11,RBM4,SMG1,SELENOT,CITED2,MAP3K4,GPHN,MAT2A,GSDMD,INTS6,AFF1,IMPDH2,RBM14,ISG15,PCSK7,UST,POLR2J,MAP2K1,ETV6,PNKP,PPP…
cd4_de_CD4_TCM_TEM_PD_CTRL.csv	TRUE	2.19917783823742e-05	7881	1382	773	0.559334298118669	0.0980839994924502	GO:0043170	GO:BP	macromolecule metabolic process	16178	10919	IBA TAS NAS IC,NAS IC,IMP NAS IC,IMP IBA TAS,NAS IC,IDA NAS IC,IDA ISS,NAS IC,IDA IMP,IDA IPI IBA NAS IC,IDA IMP ISS IBA,IDA IBA,IDA IMP IGI ISS IBA NAS,TAS,IDA,IDA IMP ISS TAS NAS,IDA IMP,IDA,IDA ISS TAS,IBA NAS,IDA,IDA,IDA IBA,IDA IBA,ISS,IDA,IDA IMP ISS IBA,IBA,IMP IBA,IBA,IBA,IDA IMP ISS IBA,IDA ISS IBA TAS,IDA IBA TAS,IDA IMP,IMP IBA,IDA,IBA,IBA,IDA ISS IBA,IDA IMP ISS IBA TAS,ISS,IDA IBA,ID…	RPL3,RPS18,RPS9,RPS4Y1,RPS20,RPS26,PIM2,RPS10,NEAT1,EIF3D,RORA,MYLIP,STAT1,XIST,PIM1,XBP1,VSIR,PRKX,PRKCA,ARID1B,AMBRA1,SIK3,KLF12,NLRC5,ANK3,AKNA,IRF1,SSBP4,KDM2A,RNF149,KDM6A,RUNX1,PIAS1,ARIH1,SORL1,BTN3A2,MVP,SCML4,ERAP2,PER1,TRIM28,PIK3R5,RNF125,CARD11,ANXA2,JAK3,ATF6B,SP140,OGDH,MYC,CHST11,RBM4,WASHC1,SMG1,SELENOT,CITED2,WSB1,RANBP2,MAP3K4,GPHN,GSDMD,INTS6,AFF1,RBM14,ISG15,CAPN1,PCSK7,RGS14,…
cd4_de_CD4_TCM_TEM_PD_CTRL.csv	TRUE	2.45363440847772e-05	8309	1382	809	0.585383502170767	0.0973643037669996	GO:0006807	GO:BP	nitrogen compound metabolic process	16178	2516	IBA TAS NAS IC,NAS IC,IMP NAS IC,NAS,IDA IBA NAS,IDA NAS,IMP IBA TAS,NAS IC,IDA NAS IC,IDA ISS,NAS IC,IMP,IDA IPI IBA NAS IC,IDA IBA,IDA IBA TAS,IDA IBA,IMP IBA,IDA IMP IGI ISS IBA NAS,IDA,IDA IMP ISS TAS NAS,IDA,IDA,IDA ISS TAS,IBA NAS,IDA,IDA,IDA IBA,IDA IBA,IDA TAS,IDA,IDA IMP ISS IBA,IBA,IMP IBA,IBA,IDA IMP ISS IBA,IDA ISS IBA TAS,IDA IBA TAS,IDA IMP,IDA,IBA,IBA,ISS IBA,IDA ISS IBA TAS,ISS,IS…	RPL3,RPS18,RPS9,MT-ND3,MT-ATP6,MT-ATP8,RPS4Y1,RPS20,RPS26,PIM2,RPS10,NEAT1,EIF3D,RORA,SAT1,MYLIP,ALDOA,STAT1,PIM1,XBP1,VSIR,PRKX,PRKCA,ARID1B,AMBRA1,SIK3,KLF12,NLRC5,PGAM1,AKNA,IRF1,SSBP4,KDM2A,RNF149,RUNX1,PIAS1,ARIH1,SORL1,MVP,SCML4,ERAP2,PER1,TRIM28,KCNAB2,PIK3R5,RNF125,CARD11,ANXA2,JAK3,ATF6B,SP140,OGDH,MYC,CHST11,RBM4,WASHC1,SMG1,SELENOT,CITED2,WSB1,RANBP2,MAP3K4,GPHN,INTS6,IMPDH2,RBM14,ISG1…
cd4_de_CD4_TCM_TEM_PD_CTRL.csv	TRUE	2.92859124277722e-05	1192	1382	157	0.113603473227207	0.131711409395973	GO:0046907	GO:BP	intracellular transport	16178	12847	IMP,IDA,TAS,IMP,IDA IMP IBA,IDA,NAS,IDA,IMP IBA,IDA,IDA IMP ISS IBA NAS,TAS,EXP IMP IBA NAS,TAS,IDA IBA,IMP IGI ISS IBA,ISS,TAS,IBA,TAS,IBA,IBA,NAS,TAS,IMP IBA,IMP IBA,IDA IMP ISS IBA,NAS,IDA,IMP,IDA IMP IBA,IBA,ISS IBA,IDA IBA,IMP,IMP IBA NAS,IDA NAS,IMP IBA,IMP IBA NAS,IMP ISS IBA TAS NAS,IMP,ISS,IDA,IDA IMP IBA NAS,IBA,ISS,ISS,IMP ISS,ISS,IDA TAS,IBA NAS,IDA ISS IBA,ISS IBA TAS,IBA,IMP ISS,IMP…	NEAT1,XBP1,TUBA1B,TAP1,SORL1,TRIM28,NUP210,ANXA2,DYNC1H1,RBM4,WASHC1,SMG1,RANBP2,CBLB,STX8,EHD1,RGS14,MAP2K1,MYO1F,CTSA,RAB18,YIPF4,TRAPPC9,TUBA1C,PEF1,ARHGAP1,VTI1A,SMAD3,DUSP16,PICALM,STX5,MDN1,COPG1,TNPO1,HTT,BORCS5,NUP160,MYO5A,WASHC2C,AP3D1,GAK,RBM15B,AGAP2,SEC24C,VTA1,HSPA1A,PKD1,GRN,DST,GGA1,NUP88,NXF1,KPNA6,HEATR5B,SEC16A,VPS33A,RAB28,TANC2,RAB3GAP2,C2CD5,EPG5,EHD4,TRAPPC12,VPS26C,TBC1D14…
cd4_de_CD4_TCM_TEM_PD_CTRL.csv	TRUE	3.27091010841343e-05	9757	1382	929	0.672214182344428	0.0952136927334222	GO:0008152	GO:BP	metabolic process	16178	3159	IBA TAS NAS IC,NAS IC,IMP NAS IC,IMP NAS,IDA IBA NAS,IDA NAS,IMP IBA TAS,NAS IC,IDA NAS IC,IDA ISS,NAS IC,IDA IMP,IDA IPI IBA NAS IC,IDA IMP ISS IBA,IDA IBA TAS,IBA,IDA IBA,IDA IMP IBA,IDA IMP IGI ISS IBA NAS,TAS,IDA,IDA IMP ISS TAS NAS,IDA IMP,IDA,IDA ISS TAS,IBA NAS,IDA IMP IGI IBA,IBA,IDA,IDA IBA,IDA IBA,ISS,IDA TAS,IDA,IDA IMP ISS IBA,IBA,IMP IBA,IBA,IBA,IDA IMP ISS IBA,IDA ISS IBA TAS,IDA IB…	RPL3,RPS18,RPS9,MT-ND3,MT-ATP6,MT-ATP8,RPS4Y1,RPS20,RPS26,PIM2,RPS10,NEAT1,EIF3D,RORA,SAT1,S1PR4,MYLIP,ALDOA,STAT1,XIST,PIM1,XBP1,VSIR,PRKX,PRKCA,ARID1B,AMBRA1,CISH,SIK3,KLF12,NLRC5,ANK3,PGAM1,AKNA,IRF1,SSBP4,KDM2A,RNF149,KDM6A,RUNX1,PIAS1,ARIH1,SORL1,BTN3A2,MVP,SCML4,ERAP2,COG5,PER1,TRIM28,KCNAB2,PIK3R5,RNF125,CARD11,ANXA2,DYNC1H1,JAK3,ATF6B,SP140,OGDH,MYC,CHST11,RBM4,WASHC1,SMG1,SELENOT,CITED2,…
cd4_de_CD4_TCM_TEM_PD_CTRL.csv	TRUE	4.37546031612184e-05	4791	1382	500	0.361794500723589	0.10436234606554	GO:0051171	GO:BP	regulation of nitrogen compound metabolic process	16178	13995	IDA,ISS,IMP,IPI,IDA IBA,IDA IMP IGI ISS IBA NAS,IDA,IDA IMP ISS TAS NAS,IDA,TAS,IBA NAS,IDA,IDA IBA,IDA IBA,IDA,IDA,IDA IMP ISS IBA,IBA,IMP IBA,IDA IMP ISS IBA,IDA ISS IBA,IBA,IDA IMP,IDA,IBA,ISS IBA,IDA ISS IBA,ISS,IDA IMP,IDA ISO,ISS,IDA IBA NAS,IBA,IDA IMP ISS IBA NAS,IDA ISS,ISS,IMP,NAS,IDA IMP ISS,IDA IMP,NAS,IDA,IDA,ISS,IDA IMP,IDA IMP IBA,IGI TAS,IMP,IDA,IDA IMP IBA,IDA IMP NAS,IDA IMP,IMP…	RPS26,PIM2,NEAT1,EIF3D,RORA,STAT1,PIM1,XBP1,VSIR,PRKCA,ARID1B,AMBRA1,KLF12,NLRC5,PGAM1,AKNA,IRF1,SSBP4,KDM2A,RUNX1,PIAS1,ARIH1,SORL1,MVP,SCML4,PER1,TRIM28,PIK3R5,CARD11,ANXA2,JAK3,ATF6B,SP140,MYC,RBM4,WASHC1,SMG1,SELENOT,CITED2,MAP3K4,INTS6,RBM14,ISG15,RGS14,MAP2K1,ETV6,CTSA,PNKP,PPP3CA,CBX4,ATP2B4,MAP3K5,BCL9L,ERN1,PARP10,BICRAL,SOCS3,MGAT5,CREBBP,FAM172A,KAT2B,NLRC3,CRY1,IKZF3,TCF12,ARID1A,CAMK…
cd4_de_CD4_TCM_TEM_PD_CTRL.csv	TRUE	4.84241219205514e-05	6702	1382	669	0.484081041968162	0.0998209489704566	GO:0009058	GO:BP	biosynthetic process	16178	3271	IBA TAS NAS IC,NAS IC,IMP NAS IC,NAS,IDA IBA NAS,IDA NAS,IMP IBA TAS,NAS IC,IDA NAS IC,ISS,NAS IC,IDA IMP,IDA IPI IBA NAS IC,IDA IMP ISS IBA,IDA TAS,IMP,IDA IMP IGI ISS IBA NAS,TAS,IDA,IDA IMP ISS TAS NAS,IDA IMP,TAS,IBA NAS,IBA,IDA IBA,IDA IBA,ISS,TAS,IDA,IDA IMP ISS IBA,IBA,IMP IBA,IBA,IDA IMP ISS IBA,ISS IBA,IDA,IMP IBA,IBA,IDA ISS IBA,IDA IMP ISS IBA,IDA,IDA IMP,IDA ISO,ISS,IDA IBA NAS,IBA,ID…	RPL3,RPS18,RPS9,MT-ND3,MT-ATP6,MT-ATP8,RPS4Y1,RPS20,RPS26,PIM2,RPS10,NEAT1,EIF3D,RORA,SAT1,ALDOA,STAT1,XIST,PIM1,XBP1,VSIR,PRKCA,ARID1B,CISH,KLF12,NLRC5,ANK3,PGAM1,AKNA,IRF1,SSBP4,KDM2A,KDM6A,RUNX1,PIAS1,SORL1,BTN3A2,SCML4,PER1,TRIM28,RNF125,CARD11,ANXA2,JAK3,ATF6B,SP140,MYC,CHST11,RBM4,SMG1,SELENOT,CITED2,MAP3K4,GPHN,MAT2A,GSDMD,INTS6,AFF1,IMPDH2,RBM14,ISG15,PCSK7,UST,SLC7A6,POLR2J,MAP2K1,ETV6,P…
cd4_de_CD4_TCM_TEM_PD_CTRL.csv	TRUE	5.50296771361835e-05	874	1382	122	0.0882778581765557	0.139588100686499	GO:0009894	GO:BP	regulation of catabolic process	16178	3792	ISS,IMP,IDA,IDA,TAS,IDA IMP,IDA,ISS,IBA,IDA ISS,IDA,ISS,NAS,IGI TAS,IDA,TAS,IMP,IDA,IDA,IMP HMP,IDA,IDA,ISS,IMP,IMP,IDA,IDA,IBA,IBA,IDA,IMP ISS,TAS,IDA,IDA IBA,IMP,NAS,IDA,IDA,IMP,IMP,TAS,IMP,IMP,TAS,IMP IBA,IMP,IMP,IMP,IDA,IDA,ISS IBA,ISS,IDA,TAS,IMP,IDA ISS,IBA NAS,TAS,ISS,IMP,IDA,IBA,IDA ISS ISO IBA,IDA,ISS,TAS,IMP IBA,ISS,IDA IGI IBA TAS,IMP,IBA,IMP IBA,IMP IBA,IDA IBA,ISS,IMP,IDA,IDA,ISO,IBA…	PIM2,NEAT1,XBP1,VSIR,PRKCA,AMBRA1,PGAM1,PIAS1,ARIH1,SORL1,ANXA2,WASHC1,CAPN1,CTSA,ATP2B4,ERN1,ARAF,PTK2B,SF3B3,USP36,TARDBP,FOXK1,HDAC4,STX5,HTT,RNF31,FTO,FASTK,NPRL3,AGAP2,SIRT2,MAPK8,TSPAN5,HSPA1A,L3MBTL3,CNOT10,PKD1,GIGYF2,PTPN22,PML,BCL2L1,RAB3GAP2,HIPK2,ITPR1,TRIM21,USP5,TBC1D14,TP53INP1,KAT5,SGTA,ZC3H12D,FOXO3,ATG2A,MAPK14,ATG7,CASC3,CNOT3,EXOC1,VGLL4,IRS2,TBK1,PATL2,ULK1,DCAF1,NSUN2,NT5C3B…
cd4_de_CD4_TCM_TEM_PD_CTRL.csv	TRUE	5.839260938765e-05	5313	1382	546	0.395079594790159	0.102766798418972	GO:0031323	GO:BP	regulation of cellular metabolic process	16178	7372	IDA,ISS,IDA IMP,IPI,IDA IMP ISS IBA,IDA IMP IGI ISS IBA NAS,TAS,IDA,IDA IMP ISS TAS NAS,IDA IMP,TAS,IBA NAS,IDA IMP,IDA IBA,IDA IBA,ISS,IDA,IDA,IDA IMP ISS IBA,IBA,IMP IBA,IBA,IDA IMP ISS IBA,ISS IBA,IDA ISS,IMP IBA,IDA,IBA,IDA ISS IBA,IDA IMP ISS IBA,ISS,IDA,IDA IMP,IDA ISO,ISS,IDA IBA NAS,IBA,IDA IMP IGI ISS IBA NAS,IDA ISS,ISS,IDA IMP IBA TAS NAS,NAS,IDA IMP ISS,IDA IMP,ISS,NAS,IBA,IDA IPI,IDA…	RPS26,PIM2,NEAT1,EIF3D,RORA,STAT1,XIST,PIM1,XBP1,VSIR,PRKCA,ARID1B,AMBRA1,KLF12,NLRC5,ANK3,PGAM1,AKNA,IRF1,SSBP4,KDM2A,KDM6A,RUNX1,PIAS1,SORL1,BTN3A2,MVP,SCML4,PER1,TRIM28,PIK3R5,RNF125,CARD11,ANXA2,JAK3,ATF6B,SP140,MYC,RBM4,WASHC1,SMG1,SELENOT,CITED2,MAP3K4,GSDMD,INTS6,AFF1,RBM14,ISG15,CAPN1,RGS14,MAP2K1,ETV6,CTSA,PNKP,PPP3CA,CBX4,ATP2B4,MAP3K5,BCL9L,ERN1,PARP10,BICRAL,SOCS3,MGAT5,CREBBP,FAM172A…
cd4_de_CD4_TCM_TEM_PD_CTRL.csv	TRUE	6.12626274998746e-05	8651	1382	835	0.604196816208394	0.09652063345278	GO:0044237	GO:BP	cellular metabolic process	16178	11299	IBA TAS NAS IC,NAS IC,IMP NAS IC,IMP NAS,IDA IBA NAS,IDA NAS,IMP IBA TAS,NAS IC,IDA NAS IC,IDA ISS,NAS IC,IDA IMP,IDA IPI IBA NAS IC,IDA IMP ISS IBA,IDA TAS,IDA IMP IBA,IDA IMP IGI ISS IBA NAS,TAS,IDA,IDA IMP ISS TAS NAS,IDA IMP,IDA,IDA ISS TAS,IBA NAS,IDA IMP IGI IBA,IBA,IDA,IDA IBA,IDA IBA,ISS,IDA TAS,IDA,IDA IMP ISS IBA,IBA,IMP IBA,IBA,IDA IMP ISS IBA,ISS IBA,IDA ISS,IMP IBA,IDA,IBA,IBA,IDA IS…	RPL3,RPS18,RPS9,MT-ND3,MT-ATP6,MT-ATP8,RPS4Y1,RPS20,RPS26,PIM2,RPS10,NEAT1,EIF3D,RORA,SAT1,ALDOA,STAT1,XIST,PIM1,XBP1,VSIR,PRKX,PRKCA,ARID1B,AMBRA1,CISH,SIK3,KLF12,NLRC5,ANK3,PGAM1,AKNA,IRF1,SSBP4,KDM2A,KDM6A,RUNX1,PIAS1,SORL1,BTN3A2,MVP,SCML4,ERAP2,PER1,TRIM28,KCNAB2,PIK3R5,RNF125,CARD11,ANXA2,JAK3,ATF6B,SP140,OGDH,MYC,CHST11,RBM4,WASHC1,SMG1,SELENOT,CITED2,MAP3K4,GPHN,MAT2A,GSDMD,INTS6,AFF1,IMP…
cd4_de_CD4_TCM_TEM_PD_CTRL.csv	TRUE	6.4783893022633e-05	1636	1382	201	0.145441389290883	0.122860635696822	GO:0045935	GO:BP	positive regulation of nucleobase-containing compound metabolic process	16178	12127	ISS,IMP,IDA,IDA IMP IGI NAS,IDA IMP ISS TAS,IBA NAS,IDA IBA,IDA,IDA IMP ISS,IBA,IDA IMP,ISS,IDA ISS,ISO,IDA,IDA IMP ISS,IDA ISS,IMP,IDA,IMP,IMP,IDA,IDA,IMP IBA,IDA,IBA,IDA ISS IBA,IDA IBA NAS,IDA,IDA IBA NAS,IDA,IBA,NAS,IDA,NAS,IDA IMP IBA,IDA IMP NAS,IDA,IDA,IDA NAS,IDA,ISS,IDA NAS,IDA,IDA,IMP ISS,IMP,IDA,IDA TAS,IDA IGI IBA,IDA ISS IBA NAS,IDA,IMP NAS,ISS IBA,IBA,NAS,IBA,IDA,IDA IMP ISS,ISS,ISS…	PIM2,NEAT1,RORA,STAT1,XBP1,ARID1B,NLRC5,AKNA,IRF1,SSBP4,RUNX1,PER1,TRIM28,ANXA2,ATF6B,MYC,CITED2,MAP3K4,RBM14,MAP2K1,PNKP,PPP3CA,MAP3K5,BCL9L,ERN1,BICRAL,CREBBP,KAT2B,TCF12,ARID1A,MECP2,NFATC2IP,SF3B3,AUTS2,SMARCD2,SMAD3,HCFC1,NFAT5,PICALM,TRRAP,TARDBP,PLCB1,EP400,FOXK1,TRERF1,HDAC4,BABAM2,BCAS3,APBB1,MRTFA,MYBL1,FTO,ARID2,CTC1,LPIN1,GATAD2B,POGZ,ZFX,RUNX2,WWOX,SIRT2,CALCOCO1,MED24,KMT2B,HSPA1A,H…
cd4_de_CD4_TCM_TEM_PD_CTRL.csv	TRUE	6.62765489501055e-05	1449	1382	182	0.131693198263386	0.1256038647343	GO:0051254	GO:BP	positive regulation of RNA metabolic process	16178	14049	ISS,IMP,IDA,IDA IMP IGI NAS,IDA IMP ISS TAS,IBA,IDA IBA,IDA,IDA IMP ISS,IBA,IDA IMP,ISS,ISS,ISO,IDA,IDA IMP ISS,IDA ISS,IDA,IMP,IDA,IDA,IMP IBA,IDA,IBA,IDA ISS IBA,IDA IBA NAS,IDA,IDA IBA,IBA,NAS,IDA,IDA IMP IBA,IDA IMP NAS,IDA,IDA,NAS,IDA,ISS,NAS,IDA,IDA,IMP ISS,IDA,IDA TAS,IDA IGI IBA,IDA ISS IBA NAS,IDA,IBA,NAS,IBA,IDA,IDA IMP ISS,ISS,ISS,IMP ISS IBA,IDA NAS,IBA,IDA,IBA,NAS,IBA,IDA IMP,IDA,IDA…	PIM2,NEAT1,RORA,STAT1,XBP1,ARID1B,NLRC5,AKNA,IRF1,SSBP4,RUNX1,PER1,TRIM28,ANXA2,ATF6B,MYC,CITED2,RBM14,MAP2K1,PPP3CA,MAP3K5,BCL9L,ERN1,BICRAL,CREBBP,KAT2B,TCF12,ARID1A,NFATC2IP,SF3B3,AUTS2,SMAD3,HCFC1,NFAT5,PICALM,TRRAP,TARDBP,PLCB1,EP400,FOXK1,TRERF1,HDAC4,BCAS3,APBB1,MRTFA,MYBL1,FTO,LPIN1,GATAD2B,POGZ,ZFX,RUNX2,WWOX,SIRT2,CALCOCO1,MED24,KMT2B,HSPA1A,ZNF335,CNOT10,CCNC,MLXIP,PKD1,PELP1,GIGYF2,ZM…
cd4_de_CD4_TCM_TEM_PD_CTRL.csv	TRUE	6.7485848559764e-05	8726	1382	841	0.608538350217077	0.0963786385514554	GO:0044238	GO:BP	primary metabolic process	16178	11300	IBA TAS NAS IC,NAS IC,IMP NAS IC,NAS,IDA IBA NAS,IDA NAS,IMP IBA TAS,NAS IC,IDA NAS IC,IDA ISS,NAS IC,IMP,IDA IPI IBA NAS IC,IDA ISS IBA,IDA IBA,IMP IBA,IDA IMP IGI ISS IBA NAS,IDA,IDA IMP ISS TAS NAS,IDA,IDA,IDA ISS TAS,IBA NAS,IDA,IBA,IDA,IDA IBA,IDA IBA,IDA TAS,IDA,IDA IMP ISS IBA,IBA,IMP IBA,IBA,IDA IMP ISS IBA,IDA ISS IBA TAS,IDA IBA TAS,IDA IMP ISS,IDA,IBA,IBA,ISS IBA,IDA ISS IBA TAS,ISS,IS…	RPL3,RPS18,RPS9,MT-ND3,MT-ATP6,MT-ATP8,RPS4Y1,RPS20,RPS26,PIM2,RPS10,NEAT1,EIF3D,RORA,MYLIP,ALDOA,STAT1,PIM1,XBP1,VSIR,PRKX,PRKCA,ARID1B,AMBRA1,CISH,SIK3,KLF12,NLRC5,PGAM1,AKNA,IRF1,SSBP4,KDM2A,RNF149,RUNX1,PIAS1,ARIH1,SORL1,MVP,SCML4,ERAP2,PER1,TRIM28,KCNAB2,PIK3R5,RNF125,CARD11,ANXA2,JAK3,ATF6B,SP140,OGDH,MYC,CHST11,RBM4,WASHC1,SMG1,SELENOT,CITED2,WSB1,RANBP2,MAP3K4,GPHN,INTS6,IMPDH2,RBM14,ISG1…
cd4_de_CD4_TCM_TEM_PD_CTRL.csv	TRUE	8.00705069407504e-05	4911	1382	509	0.368306801736614	0.103644878843413	GO:0080090	GO:BP	regulation of primary metabolic process	16178	18320	IDA,ISS,IMP,IPI,IDA ISS IBA,IDA IMP IGI ISS IBA NAS,IDA,IDA IMP ISS TAS NAS,IDA,TAS,IBA NAS,IDA,IDA IBA,IDA IBA,IDA,IDA,IDA IMP ISS IBA,IBA,IMP IBA,IDA IMP ISS IBA,IDA ISS IBA,IBA,IDA IMP ISS,IDA,IBA,ISS IBA,IDA ISS IBA,ISS,IDA IMP,IDA ISO,ISS,IDA IBA NAS,IBA,IDA IMP ISS IBA NAS,IDA ISS,ISS,IMP,NAS,IDA IMP ISS,IDA IMP,NAS,IDA,IDA,ISS,IDA IMP,IDA IMP IBA,IGI TAS,IMP,IDA,IDA IMP IBA,IDA IMP NAS,IDA…	RPS26,PIM2,NEAT1,EIF3D,RORA,STAT1,PIM1,XBP1,VSIR,PRKCA,ARID1B,AMBRA1,KLF12,NLRC5,PGAM1,AKNA,IRF1,SSBP4,KDM2A,RUNX1,PIAS1,ARIH1,SORL1,MVP,SCML4,PER1,TRIM28,PIK3R5,CARD11,ANXA2,JAK3,ATF6B,SP140,MYC,RBM4,WASHC1,SMG1,SELENOT,CITED2,MAP3K4,INTS6,RBM14,ISG15,RGS14,MAP2K1,ETV6,CTSA,PNKP,PPP3CA,CBX4,ATP2B4,MAP3K5,BCL9L,ERN1,PARP10,BICRAL,SOCS3,MGAT5,CREBBP,FAM172A,KAT2B,NLRC3,CRY1,IKZF3,TCF12,ARID1A,CAMK…
cd4_de_CD4_TCM_TEM_PD_CTRL.csv	TRUE	0.000102089182609903	2419	1382	277	0.200434153400868	0.114510128152129	GO:0036211	GO:BP	protein modification process	16178	9821	IDA ISS,IDA,IDA,IDA,IDA,IDA ISS TAS,IDA,IDA,IDA ISS IBA TAS,IDA IBA,IDA,IDA IBA TAS,ISS,IDA IBA,ISS TAS,IDA,ISS,IDA TAS,IBA,IDA TAS,IDA,IDA IMP IBA,ISS,TAS,IBA TAS,IDA,IDA IMP NAS,IBA TAS,IDA NAS,IDA IMP,IDA,IDA IMP,IDA IMP,IMP,IDA IBA,IDA TAS,IDA ISS TAS,ISS,IDA,ISS,IDA IMP,IPI,ISS IBA,IBA,IDA TAS,IDA IBA,IDA IMP ISS TAS,IDA IBA TAS,IDA ISS,IDA TAS,IDA IBA,IMP,ISS IBA,IDA,IDA IMP ISS TAS,IDA IMP…	PIM2,MYLIP,PIM1,XBP1,PRKX,PRKCA,AMBRA1,SIK3,PIAS1,ARIH1,MVP,TRIM28,PIK3R5,RNF125,JAK3,OGDH,WASHC1,SMG1,WSB1,RANBP2,MAP3K4,ISG15,RGS14,UST,UBA1,MAP2K1,PPP3CA,CBX4,ATP2B4,MAP3K5,MAP4K1,ERN1,PARP10,SOCS3,MGAT5,CREBBP,KAT2B,CRY1,NT5C2,RAP2B,PPP1R16B,ARRDC3,SAMSN1,HERC4,ARAF,FBXO32,PTK2B,FUT8,EPHA4,BRAF,HUWE1,PEF1,RLIM,NEDD9,PPM1B,USP36,EGLN3,TRPC4AP,DUSP16,FAS,MFHAS1,WDFY2,TARDBP,HDAC4,B4GALT1,BABAM2…
cd4_de_CD4_TCM_TEM_PD_CTRL.csv	TRUE	0.000129882332812521	9325	1382	889	0.643270622286541	0.0953351206434316	GO:0071704	GO:BP	organic substance metabolic process	16178	17374	IBA TAS NAS IC,NAS IC,IMP NAS IC,NAS,IDA IBA NAS,IDA NAS,IMP IBA TAS,NAS IC,IDA NAS IC,IDA ISS,NAS IC,IDA IMP,IDA IPI IBA NAS IC,IDA IMP ISS IBA,IDA IBA TAS,IDA IBA,IDA IMP IBA,IDA IMP IGI ISS IBA NAS,TAS,IDA,IDA IMP ISS TAS NAS,IDA IMP,IDA,IDA ISS TAS,IBA NAS,IDA,IBA,IDA,IDA IBA,IDA IBA,ISS,IDA TAS,IDA,IDA IMP ISS IBA,IBA,IMP IBA,IBA,IBA,IDA IMP ISS IBA,IDA ISS IBA TAS,IDA IBA TAS,IDA IMP ISS,IM…	RPL3,RPS18,RPS9,MT-ND3,MT-ATP6,MT-ATP8,RPS4Y1,RPS20,RPS26,PIM2,RPS10,NEAT1,EIF3D,RORA,SAT1,MYLIP,ALDOA,STAT1,XIST,PIM1,XBP1,VSIR,PRKX,PRKCA,ARID1B,AMBRA1,CISH,SIK3,KLF12,NLRC5,ANK3,PGAM1,AKNA,IRF1,SSBP4,KDM2A,RNF149,KDM6A,RUNX1,PIAS1,ARIH1,SORL1,BTN3A2,MVP,SCML4,ERAP2,PER1,TRIM28,KCNAB2,PIK3R5,RNF125,CARD11,ANXA2,JAK3,ATF6B,SP140,OGDH,MYC,CHST11,RBM4,WASHC1,SMG1,SELENOT,CITED2,WSB1,RANBP2,MAP3K4,…
cd4_de_CD4_TCM_TEM_PD_CTRL.csv	TRUE	0.00014802921918282	2491	1382	283	0.204775687409551	0.113608992372541	GO:0051173	GO:BP	positive regulation of nitrogen compound metabolic process	16178	13997	ISS,IMP,IPI,IDA,IDA IMP IGI NAS,IDA IMP ISS TAS,IDA,IBA NAS,IDA,IDA IBA,IDA,IDA IMP ISS,IBA,IDA IMP,IDA ISS,IBA,IDA,ISS,IDA ISS,ISS,IDA ISO,IDA,IDA IMP ISS NAS,IDA ISS,IDA IMP,IDA,IDA IMP,IMP,IDA,IDA,IDA IMP,IMP IBA,IDA,IBA,IDA ISS IBA,IDA IBA NAS,ISS,IDA,IDA IBA NAS,IDA,IDA,IPI,IBA,IDA,IDA IMP,IGI ISS,IDA,NAS,IDA,IMP,IDA,IDA,IEP,NAS,IDA IMP IBA,IDA IMP NAS,IDA,IMP,IDA IMP ISS,IDA NAS,IDA IBA,IDA…	PIM2,NEAT1,EIF3D,RORA,STAT1,XBP1,VSIR,ARID1B,AMBRA1,NLRC5,AKNA,IRF1,SSBP4,RUNX1,PIAS1,ARIH1,SORL1,PER1,TRIM28,PIK3R5,ANXA2,ATF6B,MYC,CITED2,MAP3K4,RBM14,MAP2K1,PNKP,PPP3CA,ATP2B4,MAP3K5,BCL9L,ERN1,BICRAL,CREBBP,KAT2B,CRY1,TCF12,ARID1A,MECP2,PPP1R16B,ARRDC3,NFATC2IP,ARAF,PTK2B,EPHA4,BRAF,SF3B3,HUWE1,PEF1,AUTS2,NEDD9,EGLN3,SMARCD2,SMAD3,HCFC1,NFAT5,FAS,PICALM,TRRAP,WDFY2,TARDBP,PLCB1,EP400,FOXK1,TR…
cd4_de_CD4_TCM_TEM_PD_CTRL.csv	TRUE	0.000198845413371369	4027	1382	426	0.308248914616498	0.105785944872113	GO:0016070	GO:BP	RNA metabolic process	16178	5158	IDA,ISS,IMP,IDA IBA,IDA IMP IGI ISS IBA NAS,IDA,IDA IMP ISS TAS NAS,TAS,IBA NAS,IDA IBA,IDA IBA,IDA,IDA IMP ISS IBA,IBA,IMP IBA,IDA IMP ISS IBA,ISS IBA,IBA,ISS IBA,IDA ISS IBA,IDA IMP,ISO,IDA IBA NAS,IBA,IDA IMP ISS IBA,IDA IBA TAS,IDA IBA TAS NAS,IDA IMP ISS,IDA IBA NAS,IDA IPI IBA,IDA,IMP,IDA IMP IBA,IDA,IDA IMP IBA,IMP,IDA,IMP IBA,IDA IMP TAS,IMP,IBA NAS,IMP ISS,IDA ISS IBA TAS,ISS,IDA ISS IBA…	RPS26,PIM2,NEAT1,RORA,STAT1,PIM1,XBP1,PRKCA,ARID1B,KLF12,NLRC5,AKNA,IRF1,SSBP4,KDM2A,RUNX1,PIAS1,SCML4,PER1,TRIM28,CARD11,ANXA2,ATF6B,SP140,MYC,RBM4,SMG1,CITED2,INTS6,RBM14,POLR2J,MAP2K1,ETV6,PPP3CA,CBX4,ATP2B4,MAP3K5,BCL9L,ERN1,PARP10,BICRAL,WDR74,CREBBP,FAM172A,KAT2B,NLRC3,CRY1,IKZF3,TCF12,ARID1A,CAMK1D,BHLHE40,MECP2,ZNF430,NFATC2IP,NELFE,ZCCHC8,SF3B3,SETD5,JMY,TNFRSF4,MAF,AUTS2,RLIM,USP36,NR3C…
cd4_de_CD4_TCM_TEM_PD_CTRL.csv	TRUE	0.00032429291639836	5757	1382	580	0.419681620839363	0.100746916796943	GO:0019222	GO:BP	regulation of metabolic process	16178	5789	IDA,ISS,IDA IMP,IPI,IDA IMP ISS IBA,IBA,IDA IMP IGI ISS IBA NAS,TAS,IDA,IDA IMP ISS TAS NAS,IDA IMP,TAS,IBA NAS,IDA IMP,IDA IBA,IDA IBA,ISS,IDA,IDA,IDA IMP ISS IBA,IBA,IMP IBA,IBA,IDA IMP ISS IBA,IDA ISS IBA,IBA,IDA IMP ISS,IMP IBA,IDA,IBA,IDA ISS IBA,IDA IMP ISS IBA,ISS,IDA,IDA IMP,IDA ISO,ISS,ISS,IDA IBA NAS,IBA,IDA IMP IGI ISS IBA NAS,IDA ISS,ISS,IDA IMP IBA TAS NAS,NAS,IDA IMP ISS,IDA IMP,ISS…	RPS26,PIM2,NEAT1,EIF3D,RORA,S1PR4,STAT1,XIST,PIM1,XBP1,VSIR,PRKCA,ARID1B,AMBRA1,KLF12,NLRC5,ANK3,PGAM1,AKNA,IRF1,SSBP4,KDM2A,KDM6A,RUNX1,PIAS1,ARIH1,SORL1,BTN3A2,MVP,SCML4,PER1,TRIM28,PIK3R5,RNF125,CARD11,ANXA2,DYNC1H1,JAK3,ATF6B,SP140,MYC,RBM4,WASHC1,SMG1,SELENOT,CITED2,MAP3K4,GSDMD,INTS6,AFF1,RBM14,ISG15,CAPN1,RGS14,MAP2K1,ETV6,CTSA,PNKP,PPP3CA,CBX4,ATP2B4,MAP3K5,BCL9L,ERN1,PARP10,BICRAL,SOCS3,…
cd4_de_CD4_TCM_TEM_PD_CTRL.csv	TRUE	0.000373678071889972	321	1382	56	0.040520984081042	0.174454828660436	GO:0010506	GO:BP	regulation of autophagy	16178	4228	ISS,IDA,IDA IMP,ISS,NAS,IGI TAS,TAS,IMP HMP,IDA,IMP,IDA,IBA,IMP,TAS,IMP,TAS,IMP,TAS,IMP IBA,IMP,IMP,IDA,ISS,IDA,TAS,IDA,IDA ISS ISO IBA,IMP IBA,ISS,IDA,IBA,IMP IBA,IDA IBA,IDA,IDA,ISO,ISS,NAS,IMP,TAS,IMP IBA,NAS,TAS,IDA IMP ISS IBA TAS NAS,IMP,IMP,IMP,IMP,IBA,IDA IMP,TAS,IMP IBA,IMP IBA,TAS,TAS,IPI IMP	PIM2,XBP1,AMBRA1,WASHC1,CAPN1,CTSA,ERN1,USP36,FOXK1,HTT,RNF31,NPRL3,SIRT2,MAPK8,PTPN22,BCL2L1,RAB3GAP2,ITPR1,TRIM21,TBC1D14,TP53INP1,KAT5,FOXO3,ATG2A,EXOC1,TBK1,ULK1,FYCO1,FOXK2,PRKN,MTMR3,CLEC16A,PLEKHF1,PIK3R4,SPTLC2,ATG101,TICAM1,ATP6V1C1,LRSAM1,GBA,TMEM39A,ATP6V1A,HTRA2,MTOR,KDM4A,SNX30,ENDOG,PAFAH1B2,MTMR4,FLCN,ABL1,TRIM65,GPR137B,NEDD4,ABL2,MTMR8
cd4_de_CD4_TCM_TEM_PD_CTRL.csv	TRUE	0.000385695295222001	3592	1382	384	0.277858176555716	0.106904231625835	GO:0019219	GO:BP	regulation of nucleobase-containing compound metabolic process	16178	5786	IDA,ISS,IMP,IDA IBA,IDA IMP IGI ISS IBA NAS,IDA,IDA IMP ISS TAS NAS,TAS,IBA NAS,IDA IBA,IDA IBA,IDA,IDA,IDA IMP ISS IBA,IBA,IMP IBA,IDA IMP ISS IBA,ISS IBA,IBA,ISS IBA,IDA ISS IBA,IDA IMP,ISO,IDA IBA NAS,IBA,IDA IMP ISS IBA,IDA,IMP,IDA IMP ISS,IMP,NAS,IDA,IMP,IDA IMP IBA,IMP,IDA,IDA IMP IBA,IMP,IDA,IMP IBA,IDA,IMP,IBA NAS,IDA ISS IBA TAS,ISS,IDA ISS IBA NAS,IDA,IDA ISS IBA,IBA TAS,IDA IBA TAS,IDA…	RPS26,PIM2,NEAT1,RORA,STAT1,PIM1,XBP1,PRKCA,ARID1B,KLF12,NLRC5,PGAM1,AKNA,IRF1,SSBP4,KDM2A,RUNX1,PIAS1,SCML4,PER1,TRIM28,CARD11,ANXA2,ATF6B,SP140,MYC,RBM4,SMG1,CITED2,MAP3K4,INTS6,RBM14,MAP2K1,ETV6,PNKP,PPP3CA,CBX4,ATP2B4,MAP3K5,BCL9L,ERN1,PARP10,BICRAL,CREBBP,FAM172A,KAT2B,NLRC3,CRY1,IKZF3,TCF12,ARID1A,CAMK1D,BHLHE40,MECP2,ZNF430,NFATC2IP,NELFE,SF3B3,SETD5,JMY,TNFRSF4,MAF,AUTS2,RLIM,USP36,NR3C2,…
cd4_de_CD4_TCM_TEM_PD_CTRL.csv	TRUE	0.000642249448531631	3317	1382	357	0.258321273516643	0.107627374133253	GO:0051252	GO:BP	regulation of RNA metabolic process	16178	14047	IDA,ISS,IMP,IDA IBA,IDA IMP IGI ISS IBA NAS,IDA,IDA IMP ISS TAS NAS,TAS,IBA NAS,IDA IBA,IDA IBA,IDA,IDA IMP ISS IBA,IBA,IMP IBA,IDA IMP ISS IBA,ISS IBA,IBA,ISS IBA,IDA ISS IBA,IDA IMP,ISO,IDA IBA NAS,IBA,IDA IMP ISS IBA,IDA,IDA IMP ISS,NAS,IDA,IMP,IDA IMP IBA,IDA,IDA IMP IBA,IMP,IDA,IMP IBA,IDA,IMP,IBA NAS,IDA ISS IBA TAS,ISS,IDA ISS IBA NAS,IDA,IDA ISS IBA,IBA TAS,IDA IBA TAS,IDA IBA NAS,IDA,IDA…	RPS26,PIM2,NEAT1,RORA,STAT1,PIM1,XBP1,PRKCA,ARID1B,KLF12,NLRC5,AKNA,IRF1,SSBP4,KDM2A,RUNX1,PIAS1,SCML4,PER1,TRIM28,CARD11,ANXA2,ATF6B,SP140,MYC,RBM4,CITED2,INTS6,RBM14,MAP2K1,ETV6,PPP3CA,CBX4,ATP2B4,MAP3K5,BCL9L,ERN1,PARP10,BICRAL,CREBBP,FAM172A,KAT2B,NLRC3,CRY1,IKZF3,TCF12,ARID1A,CAMK1D,BHLHE40,MECP2,ZNF430,NFATC2IP,NELFE,SF3B3,SETD5,JMY,TNFRSF4,MAF,AUTS2,RLIM,USP36,NR3C2,INTS5,SMARCD2,SMAD3,HCF…
cd4_de_CD4_TCM_TEM_PD_CTRL.csv	TRUE	0.000651326759438133	5130	1382	522	0.377713458755427	0.101754385964912	GO:0046483	GO:BP	heterocycle metabolic process	16178	12593	NAS,IDA IBA NAS,IDA NAS,IDA,ISS,IMP,IDA IBA,IMP IBA,IDA IMP IGI ISS IBA NAS,IDA,IDA IMP ISS TAS NAS,TAS,IBA NAS,IDA IBA,IDA IBA,IDA TAS,IDA,IDA IMP ISS IBA,IBA,IMP IBA,IDA IMP ISS IBA,ISS IBA,IBA,ISS IBA,IDA ISS IBA,ISS,IDA IMP,ISO,IDA IBA NAS,IBA,IDA,IDA IMP ISS IBA,IDA IBA TAS,IDA IMP IBA TAS NAS,IDA IMP ISS,IMP,IDA IMP IBA,IDA IBA NAS,IDA IBA,IDA IPI IBA,IDA,IMP,IDA IMP IBA,IDA IMP IGI IBA TAS…	MT-ND3,MT-ATP6,MT-ATP8,RPS26,PIM2,NEAT1,RORA,ALDOA,STAT1,PIM1,XBP1,PRKCA,ARID1B,KLF12,NLRC5,PGAM1,AKNA,IRF1,SSBP4,KDM2A,RUNX1,PIAS1,SCML4,PER1,TRIM28,KCNAB2,CARD11,ANXA2,ATF6B,SP140,OGDH,MYC,RBM4,SMG1,CITED2,MAP3K4,GPHN,INTS6,IMPDH2,RBM14,POLR2J,MAP2K1,ETV6,PNKP,PPP3CA,CBX4,ATP2B4,MAP3K5,BCL9L,ERN1,PARP10,BICRAL,WDR74,CREBBP,FAM172A,KAT2B,NLRC3,CRY1,IKZF3,NT5C2,TCF12,ARID1A,CAMK1D,BHLHE40,MECP2,Z…
cd4_de_CD4_TCM_TEM_PD_CTRL.csv	TRUE	0.00074581704607051	2841	1382	312	0.22575976845152	0.109820485744456	GO:0010604	GO:BP	positive regulation of macromolecule metabolic process	16178	4301	ISS,IMP,IPI,IDA IMP,IDA IMP IGI NAS,IDA IMP ISS TAS,IDA IMP,IBA NAS,IDA,IDA IBA,ISS,IDA,IDA IMP ISS,IBA,IDA IMP,IDA ISS,IBA,IDA,IMP,ISS,IDA ISS,ISS,IMP,IDA ISO,IDA,IDA IMP IGI ISS NAS,IDA ISS,IDA IMP,ISS,IDA IPI,IDA,IDA IMP,IMP,IDA,IDA,IDA IMP,IMP IBA,IDA,IBA,IDA ISS IBA,IDA IBA TAS NAS,IMP ISS,ISS,IMP,IDA,IDA IBA TAS NAS,IDA,IDA,IPI,IBA,IBA,IDA,IDA IMP,IGI ISS,IDA IMP,IDA,NAS,IDA,ISS,IMP,IDA,IDA…	PIM2,NEAT1,EIF3D,RORA,STAT1,XBP1,VSIR,ARID1B,AMBRA1,NLRC5,ANK3,AKNA,IRF1,SSBP4,RUNX1,PIAS1,ARIH1,SORL1,BTN3A2,PER1,TRIM28,PIK3R5,CARD11,ANXA2,ATF6B,MYC,CITED2,MAP3K4,GSDMD,RBM14,ISG15,MAP2K1,PNKP,PPP3CA,ATP2B4,MAP3K5,BCL9L,ERN1,BICRAL,CREBBP,KAT2B,GBP5,CRY1,PDE4B,TCF12,ARID1A,MECP2,PPP1R16B,ARRDC3,SLAMF1,NFATC2IP,ARAF,PTK2B,EPHA4,BRAF,ADAM19,SF3B3,HUWE1,TNFRSF4,PEF1,AUTS2,NEDD9,EGLN3,SMARCD2,SMAD…
cd4_de_CD4_TCM_TEM_PD_CTRL.csv	TRUE	0.00079021920623059	3109	1382	337	0.243849493487699	0.108394982309424	GO:0009893	GO:BP	positive regulation of metabolic process	16178	3791	ISS,IMP,IPI,IDA IMP,IDA IMP IGI NAS,IDA IMP ISS TAS,IDA IMP,IBA NAS,IDA IMP,IDA IBA,ISS,IDA,IDA IMP ISS,IBA,IDA IMP ISS,IDA ISS,IBA,IDA,IMP,ISS,IDA ISS,ISS,IMP,IDA ISO,ISS,IDA,IDA IMP IGI ISS NAS,IDA ISS,IDA IMP,ISS,IDA IPI,IDA,IDA IMP,IMP,IDA,IDA,IDA IMP,IMP IBA,IDA,IBA,IDA ISS IBA,IDA IBA TAS NAS,IMP ISS,ISS,ISS,IMP,IDA,IDA IBA TAS NAS,IMP,IDA,IDA,IPI,IBA,IBA,IDA,IDA IMP,IGI ISS,IDA IMP,IDA,NAS…	PIM2,NEAT1,EIF3D,RORA,STAT1,XBP1,VSIR,ARID1B,AMBRA1,NLRC5,ANK3,AKNA,IRF1,SSBP4,RUNX1,PIAS1,ARIH1,SORL1,BTN3A2,PER1,TRIM28,PIK3R5,CARD11,ANXA2,DYNC1H1,ATF6B,MYC,CITED2,MAP3K4,GSDMD,RBM14,ISG15,MAP2K1,PNKP,PPP3CA,ATP2B4,MAP3K5,BCL9L,ERN1,BICRAL,CREBBP,KAT2B,GBP5,CRY1,TRPV2,PDE4B,TCF12,ARID1A,CAMK1D,MECP2,PPP1R16B,ARRDC3,SLAMF1,NFATC2IP,ARAF,PTK2B,EPHA4,BRAF,ADAM19,SF3B3,HUWE1,TNFRSF4,PEF1,AUTS2,NED…
cd4_de_CD4_TCM_TEM_PD_CTRL.csv	TRUE	0.000873710123972641	490	1382	75	0.0542691751085383	0.153061224489796	GO:0006914	GO:BP	autophagy	16178	2592	ISS,IDA,IDA IMP IGI IBA,ISS,NAS,IGI TAS,IDA IMP IBA,TAS,IDA,IMP HMP,IMP IBA,IDA,IMP,IDA,IBA,IMP,TAS,IDA IMP IBA,NAS,IMP,IMP,IDA IMP ISO IBA TAS NAS,IMP,TAS,IMP,IBA,TAS,IMP IBA,IMP IBA,IMP IBA,IDA,ISS,IDA IMP IBA,IMP IGI ISS IBA,TAS,IDA,IMP,IDA IMP IGI ISS ISO IBA TAS,TAS,IMP IBA,ISS,IGI,IDA IMP IBA TAS,IMP,IMP IBA TAS,IMP IBA,IDA IBA,IMP,IDA IBA,IDA,IDA IMP ISO IBA,ISS,IMP,IMP,NAS,IMP,IMP TAS,IMP…	PIM2,XBP1,AMBRA1,WASHC1,CAPN1,CTSA,VMP1,ERN1,HUWE1,USP36,VTI1A,FOXK1,HTT,RNF31,NPRL3,SIRT2,MAPK8,ATG10,VTA1,HDAC10,PTPN22,ATG16L1,VPS33A,BCL2L1,RAB3GAP2,EPG5,ITPR1,TRIM21,TBC1D14,TP53INP1,KAT5,FOXO3,ATG2A,ATG7,EXOC1,TBK1,FBXL4,ULK1,MAP1S,FYCO1,FOXK2,NPC1,PRKN,PLEKHM1,MTMR3,CLEC16A,PLEKHF1,TP53,PIK3R4,SPTLC2,ATG101,TICAM1,VPS16,SMURF1,ATP6V1C1,LRSAM1,GBA,TMEM39A,ATP6V1A,HTRA2,MVB12A,S100A9,MTOR,KD…
cd4_de_CD4_TCM_TEM_PD_CTRL.csv	TRUE	0.000873710123972641	490	1382	75	0.0542691751085383	0.153061224489796	GO:0061919	GO:BP	process utilizing autophagic mechanism	16178	16215	ISS,IDA,IDA IMP IGI IBA,ISS,NAS,IGI TAS,IDA IMP IBA,TAS,IDA,IMP HMP,IMP IBA,IDA,IMP,IDA,IBA,IMP,TAS,IDA IMP IBA,NAS,IMP,IMP,IDA IMP ISO IBA TAS NAS,IMP,TAS,IMP,IBA,TAS,IMP IBA,IMP IBA,IMP IBA,IDA,ISS,IDA IMP IBA,IMP IGI ISS IBA,TAS,IDA,IMP,IDA IMP IGI ISS ISO IBA TAS,TAS,IMP IBA,ISS,IGI,IDA IMP IBA TAS,IMP,IMP IBA TAS,IMP IBA,IDA IBA,IMP,IDA IBA,IDA,IDA IMP ISO IBA,ISS,IMP,IMP,NAS,IMP,IMP TAS,IMP…	PIM2,XBP1,AMBRA1,WASHC1,CAPN1,CTSA,VMP1,ERN1,HUWE1,USP36,VTI1A,FOXK1,HTT,RNF31,NPRL3,SIRT2,MAPK8,ATG10,VTA1,HDAC10,PTPN22,ATG16L1,VPS33A,BCL2L1,RAB3GAP2,EPG5,ITPR1,TRIM21,TBC1D14,TP53INP1,KAT5,FOXO3,ATG2A,ATG7,EXOC1,TBK1,FBXL4,ULK1,MAP1S,FYCO1,FOXK2,NPC1,PRKN,PLEKHM1,MTMR3,CLEC16A,PLEKHF1,TP53,PIK3R4,SPTLC2,ATG101,TICAM1,VPS16,SMURF1,ATP6V1C1,LRSAM1,GBA,TMEM39A,ATP6V1A,HTRA2,MVB12A,S100A9,MTOR,KD…
cd4_de_CD4_TCM_TEM_PD_CTRL.csv	TRUE	0.000885892544700195	1014	1382	132	0.0955137481910275	0.130177514792899	GO:0033043	GO:BP	regulation of organelle organization	16178	8278	NAS,IDA,IMP ISS,IDA IMP,IMP,IMP,NAS,IMP,IMP,IMP,TAS,ISS IBA,IMP,IDA,NAS,IMP IGI ISS,IMP,IMP ISS,IDA IMP NAS,IMP,IMP,ISS,HMP,NAS,ISS,ISS,IDA,IDA IMP IBA,IDA,IMP,NAS,IDA,IDA NAS,IDA NAS,IDA,ISS,IDA IMP IBA,ISS,IDA,IDA,IMP,IMP,IMP,IDA IC,IMP,IMP IBA,IMP,IMP,IMP IBA,IDA,IDA IBA,IMP,NAS,IMP,IDA,IMP,IMP,IDA,IDA IBA,IBA NAS,IMP,IBA,IBA,ISS,IMP,IMP,IBA,IBA,IMP IBA,ISS,IDA IMP IGI ISS IBA NAS,IMP,IMP,IMP …	ARID1B,AMBRA1,TRIM28,ANXA2,DYNC1H1,MYC,WASHC1,SMG1,MAP3K4,RBM14,MAP2K1,TEX14,PNKP,KAT2B,ARID1A,CLASP1,MECP2,PTK2B,CLASP2,HUWE1,ARHGEF18,NEDD9,USP36,SMARCD2,PLCB1,BCAS3,STX5,PDE4DIP,DDHD1,HTT,ARID2,CTC1,BAK1,WASHC2C,TBCD,SIRT2,HSPA1A,MID1IP1,GRN,NAA10,KIF9,STAT2,PML,BCL2L1,RAB3GAP2,C2CD5,TRAPPC12,EML3,TBC1D14,KAT5,CARMIL2,ARHGEF7,WASHC2A,CROCC,ATG2A,KATNB1,LMNA,TOM1L2,TAPT1,WASHC5,NUP62,SAR1A,PREB…
cd4_de_CD4_TCM_TEM_PD_CTRL.csv	TRUE	0.00109596638278365	5826	1382	582	0.421128798842258	0.0998970133882595	GO:0009059	GO:BP	macromolecule biosynthetic process	16178	3272	IBA TAS NAS IC,NAS IC,IMP NAS IC,IMP IBA TAS,NAS IC,IDA NAS IC,ISS,NAS IC,IDA IMP,IDA IPI IBA NAS IC,IDA IMP ISS IBA,IDA IMP IGI ISS IBA NAS,TAS,IDA,IDA IMP ISS TAS NAS,IDA IMP,TAS,IBA NAS,IDA IBA,IDA IBA,ISS,IDA,IDA IMP ISS IBA,IBA,IMP IBA,IBA,IDA IMP ISS IBA,ISS IBA,IDA,IMP IBA,IBA,IDA ISS IBA,IDA IMP ISS IBA,IDA,IDA IMP,IDA ISO,ISS,IDA IBA NAS,IBA,IDA IMP IGI ISS IBA NAS,IDA IBA TAS,IDA ISS IB…	RPL3,RPS18,RPS9,RPS4Y1,RPS20,RPS26,PIM2,RPS10,NEAT1,EIF3D,RORA,STAT1,XIST,PIM1,XBP1,VSIR,PRKCA,ARID1B,KLF12,NLRC5,ANK3,AKNA,IRF1,SSBP4,KDM2A,KDM6A,RUNX1,PIAS1,SORL1,BTN3A2,SCML4,PER1,TRIM28,RNF125,CARD11,ANXA2,JAK3,ATF6B,SP140,MYC,CHST11,RBM4,SMG1,SELENOT,CITED2,MAP3K4,GSDMD,INTS6,AFF1,RBM14,ISG15,PCSK7,UST,POLR2J,MAP2K1,ETV6,PNKP,PPP3CA,CBX4,ATP2B4,MAP3K5,BCL9L,ERN1,PARP10,BICRAL,WDR74,MGAT5,CRE…
cd4_de_CD4_TCM_TEM_PD_CTRL.csv	TRUE	0.00114613596178345	5297	1382	535	0.38712011577424	0.101000566358316	GO:0060255	GO:BP	regulation of macromolecule metabolic process	16178	14938	IDA,ISS,IDA IMP,IPI,IDA IMP ISS IBA,IDA IMP IGI ISS IBA NAS,TAS,IDA,IDA IMP ISS TAS NAS,IDA IMP,TAS,IBA NAS,IDA,IDA IBA,IDA IBA,ISS,IDA,IDA IMP ISS IBA,IBA,IMP IBA,IBA,IDA IMP ISS IBA,IDA ISS IBA,IBA,IDA IMP,IMP IBA,IDA,IBA,IDA ISS IBA,IDA IMP ISS IBA,ISS,IDA,IDA IMP,IDA ISO,ISS,IDA IBA NAS,IBA,IDA IMP IGI ISS IBA NAS,IDA ISS,ISS,IDA IMP IBA TAS NAS,NAS,IDA IMP ISS,IDA IMP,ISS,NAS,IBA,IDA IPI,IDA…	RPS26,PIM2,NEAT1,EIF3D,RORA,STAT1,XIST,PIM1,XBP1,VSIR,PRKCA,ARID1B,AMBRA1,KLF12,NLRC5,ANK3,AKNA,IRF1,SSBP4,KDM2A,KDM6A,RUNX1,PIAS1,ARIH1,SORL1,BTN3A2,MVP,SCML4,PER1,TRIM28,PIK3R5,RNF125,CARD11,ANXA2,JAK3,ATF6B,SP140,MYC,RBM4,WASHC1,SMG1,SELENOT,CITED2,MAP3K4,GSDMD,INTS6,AFF1,RBM14,ISG15,RGS14,MAP2K1,ETV6,CTSA,PNKP,PPP3CA,CBX4,ATP2B4,MAP3K5,BCL9L,ERN1,PARP10,BICRAL,SOCS3,MGAT5,CREBBP,FAM172A,KAT2B…
cd4_de_CD4_TCM_TEM_PD_CTRL.csv	TRUE	0.00156114883731357	4505	1382	463	0.335021707670043	0.102774694783574	GO:0090304	GO:BP	nucleic acid metabolic process	16178	18717	IDA,ISS,IMP,IDA IBA,IDA IMP IGI ISS IBA NAS,IDA,IDA IMP ISS TAS NAS,TAS,IBA NAS,IDA IBA,IDA IBA,IDA,IDA IMP ISS IBA,IBA,IMP IBA,IDA IMP ISS IBA,ISS IBA,IBA,ISS IBA,IDA ISS IBA,IDA IMP,ISO,IDA IBA NAS,IBA,IDA IMP ISS IBA,IDA IBA TAS,IDA IMP IBA TAS NAS,IDA IMP ISS,IMP,IDA IBA NAS,IDA IPI IBA,IDA,IMP,IDA IMP IBA,IDA IMP IGI IBA TAS NAS,IDA,IDA IMP IBA,IMP,IDA,IMP IBA,IDA IMP TAS,IDA IMP,IBA NAS,IMP…	RPS26,PIM2,NEAT1,RORA,STAT1,PIM1,XBP1,PRKCA,ARID1B,KLF12,NLRC5,AKNA,IRF1,SSBP4,KDM2A,RUNX1,PIAS1,SCML4,PER1,TRIM28,CARD11,ANXA2,ATF6B,SP140,MYC,RBM4,SMG1,CITED2,MAP3K4,INTS6,RBM14,POLR2J,MAP2K1,ETV6,PNKP,PPP3CA,CBX4,ATP2B4,MAP3K5,BCL9L,ERN1,PARP10,BICRAL,WDR74,CREBBP,FAM172A,KAT2B,NLRC3,CRY1,IKZF3,TCF12,ARID1A,CAMK1D,BHLHE40,MECP2,ZNF430,NFATC2IP,NELFE,ZCCHC8,SF3B3,SETD5,HUWE1,JMY,TNFRSF4,MAF,AUT…
cd4_de_CD4_TCM_TEM_PD_CTRL.csv	TRUE	0.00176152248493426	4977	1382	505	0.365412445730825	0.101466747036367	GO:0006139	GO:BP	nucleobase-containing compound metabolic process	16178	2004	NAS,IDA IBA NAS,IDA NAS,IDA,ISS,IMP,IDA IBA,IMP IBA,IDA IMP IGI ISS IBA NAS,IDA,IDA IMP ISS TAS NAS,TAS,IBA NAS,IDA IBA,IDA IBA,IDA TAS,IDA,IDA IMP ISS IBA,IBA,IMP IBA,IDA IMP ISS IBA,ISS IBA,IBA,ISS IBA,IDA ISS IBA,ISS,IDA IMP,ISO,IDA IBA NAS,IBA,IDA,IDA IMP ISS IBA,IDA IBA TAS,IDA IMP IBA TAS NAS,IDA IMP ISS,IMP,IDA IBA NAS,IDA IBA,IDA IPI IBA,IDA,IMP,IDA IMP IBA,IDA IMP IGI IBA TAS NAS,IDA,IDA…	MT-ND3,MT-ATP6,MT-ATP8,RPS26,PIM2,NEAT1,RORA,ALDOA,STAT1,PIM1,XBP1,PRKCA,ARID1B,KLF12,NLRC5,PGAM1,AKNA,IRF1,SSBP4,KDM2A,RUNX1,PIAS1,SCML4,PER1,TRIM28,KCNAB2,CARD11,ANXA2,ATF6B,SP140,OGDH,MYC,RBM4,SMG1,CITED2,MAP3K4,INTS6,IMPDH2,RBM14,POLR2J,MAP2K1,ETV6,PNKP,PPP3CA,CBX4,ATP2B4,MAP3K5,BCL9L,ERN1,PARP10,BICRAL,WDR74,CREBBP,FAM172A,KAT2B,NLRC3,CRY1,IKZF3,NT5C2,TCF12,ARID1A,CAMK1D,BHLHE40,MECP2,ZNF430…
cd4_de_CD4_TCM_TEM_PD_CTRL.csv	TRUE	0.00258321578403722	1308	1382	160	0.115774240231548	0.122324159021407	GO:1902680	GO:BP	positive regulation of RNA biosynthetic process	16178	22992	ISS,IDA,IDA IMP IGI NAS,IDA IMP ISS TAS,IBA,IDA IBA,IDA,IDA IMP ISS,IBA,IDA IMP,ISS,ISS,ISO,IDA,IDA IMP ISS,IDA ISS,IDA,IMP,IDA,IDA,IMP IBA,IBA,IDA ISS IBA,IDA IBA NAS,IDA,IDA IBA,IBA,NAS,IDA,IDA IMP IBA,IDA IMP NAS,IDA,IDA,NAS,ISS,NAS,IDA,IDA,IMP ISS,IDA,IDA TAS,IDA IGI IBA,IDA ISS IBA NAS,IBA,NAS,IBA,IDA,IDA IMP ISS,ISS,ISS,IMP ISS IBA,IDA NAS,IBA,IBA,IBA,IDA IMP,IDA,IDA,IDA,NAS,ISO,ISS,IDA NAS…	PIM2,RORA,STAT1,XBP1,ARID1B,NLRC5,AKNA,IRF1,SSBP4,RUNX1,PER1,TRIM28,ANXA2,ATF6B,MYC,CITED2,RBM14,MAP2K1,PPP3CA,MAP3K5,BCL9L,BICRAL,CREBBP,KAT2B,TCF12,ARID1A,NFATC2IP,SF3B3,AUTS2,SMAD3,HCFC1,NFAT5,PICALM,TRRAP,PLCB1,EP400,FOXK1,TRERF1,HDAC4,BCAS3,APBB1,MRTFA,MYBL1,LPIN1,GATAD2B,POGZ,ZFX,RUNX2,WWOX,SIRT2,CALCOCO1,MED24,KMT2B,ZNF335,CCNC,MLXIP,PKD1,PELP1,ZMIZ2,TCF20,MSL2,MAP2K5,STAT2,RELB,MAP2K3,NR1…
cd4_de_CD4_TCM_TEM_PD_CTRL.csv	TRUE	0.00304549353140698	5155	1382	519	0.375542691751085	0.100678952473327	GO:0006725	GO:BP	cellular aromatic compound metabolic process	16178	2457	NAS,IDA IBA NAS,IDA NAS,IDA,ISS,IMP,IDA IBA,IMP IBA,IDA IMP IGI ISS IBA NAS,IDA,IDA IMP ISS TAS NAS,TAS,IBA NAS,IDA IBA,IDA IBA,IDA TAS,IDA,IDA IMP ISS IBA,IBA,IMP IBA,IDA IMP ISS IBA,ISS IBA,IBA,ISS IBA,IDA ISS IBA,ISS,IDA IMP,ISO,IDA IBA NAS,IBA,IDA,IDA IMP ISS IBA,IDA IBA TAS,IDA IMP IBA TAS NAS,IDA IMP ISS,IMP,IDA IBA NAS,IDA IBA,IDA IPI IBA,IDA,IMP,IDA IMP IBA,IDA IMP IGI IBA TAS NAS,IDA,IDA…	MT-ND3,MT-ATP6,MT-ATP8,RPS26,PIM2,NEAT1,RORA,ALDOA,STAT1,PIM1,XBP1,PRKCA,ARID1B,KLF12,NLRC5,PGAM1,AKNA,IRF1,SSBP4,KDM2A,RUNX1,PIAS1,SCML4,PER1,TRIM28,KCNAB2,CARD11,ANXA2,ATF6B,SP140,OGDH,MYC,RBM4,SMG1,CITED2,MAP3K4,INTS6,IMPDH2,RBM14,POLR2J,MAP2K1,ETV6,PNKP,PPP3CA,CBX4,ATP2B4,MAP3K5,BCL9L,ERN1,PARP10,BICRAL,WDR74,CREBBP,FAM172A,KAT2B,NLRC3,CRY1,IKZF3,NT5C2,TCF12,ARID1A,CAMK1D,BHLHE40,MECP2,ZNF430…
cd4_de_CD4_TCM_TEM_PD_CTRL.csv	TRUE	0.00326756386362464	2769	1382	301	0.217800289435601	0.1087035030697	GO:0031325	GO:BP	positive regulation of cellular metabolic process	16178	7374	ISS,IMP,IPI,IDA IMP,IDA IMP IGI NAS,IDA IMP ISS TAS,IMP,IBA NAS,IDA IMP,IDA IBA,ISS,IDA,IDA IMP ISS,IBA,IDA IMP,IDA,IMP,ISS,IDA ISS,ISS,IMP,IDA ISO,IDA,IDA IMP IGI ISS NAS,IDA ISS,IDA IMP,ISS,IDA IPI,IDA,IDA IMP,IMP,IDA,IDA,IDA IMP,IMP IBA,IDA,IBA,IDA ISS IBA,IDA IBA TAS NAS,IMP ISS,IMP,IDA,IDA IBA TAS NAS,IDA,IDA,IBA,IBA,IDA,IDA IMP,ISS,IDA IMP,IDA,NAS,ISS,IDA,IDA,NAS,IDA IMP IBA,IDA IMP NAS,IDA…	PIM2,NEAT1,EIF3D,RORA,STAT1,XBP1,VSIR,ARID1B,AMBRA1,NLRC5,ANK3,AKNA,IRF1,SSBP4,RUNX1,SORL1,BTN3A2,PER1,TRIM28,PIK3R5,CARD11,ANXA2,ATF6B,MYC,CITED2,MAP3K4,GSDMD,RBM14,ISG15,MAP2K1,PNKP,PPP3CA,ATP2B4,MAP3K5,BCL9L,ERN1,BICRAL,CREBBP,KAT2B,GBP5,PDE4B,TCF12,ARID1A,MECP2,PPP1R16B,SLAMF1,NFATC2IP,ARAF,PTK2B,EPHA4,BRAF,ADAM19,SF3B3,TNFRSF4,AUTS2,NEDD9,SMARCD2,SMAD3,HCFC1,NFAT5,FAS,PICALM,TRRAP,WDFY2,TARD…
cd4_de_CD4_TCM_TEM_PD_CTRL.csv	TRUE	0.00339026708166041	1304	1382	159	0.115050651230101	0.121932515337423	GO:0045893	GO:BP	positive regulation of DNA-templated transcription	16178	12089	ISS,IDA,IDA IMP IGI NAS,IDA IMP ISS TAS,IBA,IDA IBA,IDA,IDA IMP ISS,IBA,IDA IMP,ISS,ISS,ISO,IDA,IDA IMP ISS,IDA ISS,IDA,IMP,IDA,IDA,IMP IBA,IBA,IDA ISS IBA,IDA IBA NAS,IDA,IDA IBA,IBA,NAS,IDA,IDA IMP IBA,IDA IMP NAS,IDA,IDA,NAS,ISS,NAS,IDA,IDA,IMP ISS,IDA,IDA TAS,IDA IGI IBA,IDA ISS IBA NAS,IBA,NAS,IBA,IDA,IDA IMP ISS,ISS,ISS,IMP ISS IBA,IDA NAS,IBA,IBA,IBA,IDA IMP,IDA,IDA,IDA,NAS,ISO,ISS,IDA NAS…	PIM2,RORA,STAT1,XBP1,ARID1B,NLRC5,AKNA,IRF1,SSBP4,RUNX1,PER1,TRIM28,ANXA2,ATF6B,MYC,CITED2,RBM14,MAP2K1,PPP3CA,MAP3K5,BCL9L,BICRAL,CREBBP,KAT2B,TCF12,ARID1A,NFATC2IP,SF3B3,AUTS2,SMAD3,HCFC1,NFAT5,PICALM,TRRAP,PLCB1,EP400,FOXK1,TRERF1,HDAC4,BCAS3,APBB1,MRTFA,MYBL1,LPIN1,GATAD2B,POGZ,ZFX,RUNX2,WWOX,SIRT2,CALCOCO1,MED24,KMT2B,ZNF335,CCNC,MLXIP,PKD1,PELP1,ZMIZ2,TCF20,MSL2,MAP2K5,STAT2,RELB,MAP2K3,NR1…
cd4_de_CD4_TCM_TEM_PD_CTRL.csv	TRUE	0.00343859153741862	1354	1382	164	0.118668596237337	0.121122599704579	GO:0044248	GO:BP	cellular catabolic process	16178	11304	ISS,IMP,IMP IBA,IDA,TAS,IDA IMP IGI IBA,IDA TAS,ISS,IBA,IDA,ISS,IDA IBA TAS NAS,NAS,IGI TAS,IDA IMP IBA,IDA,TAS,IDA,ISS,IBA,IDA,IDA IBA,IMP HMP,IMP,IMP IBA,IDA,IDA,ISS,IBA,IMP,IDA,IDA,IBA,IBA,ISS IBA,IDA,IMP ISS,TAS,IDA,IDA IMP IBA,NAS,IDA,IMP,IBA,IBA NAS,IDA,IMP,IDA,IDA IMP ISO IBA TAS NAS,IDA IBA,IMP,TAS,IMP,IBA,TAS,IMP IBA,IMP IBA,IMP IBA,IDA,IDA IBA,ISS IBA,ISS,IDA,IDA IMP IBA,TAS,IMP IGI ISS…	PIM2,NEAT1,ALDOA,XBP1,PRKCA,AMBRA1,PGAM1,SORL1,ERAP2,ANXA2,WASHC1,SMG1,CAPN1,CTSA,VMP1,ATP2B4,ERN1,NT5C2,ZCCHC8,PFKP,HUWE1,ADA2,USP36,TPP1,VTI1A,TARDBP,FOXK1,HDAC4,OAT,HTT,RNF31,FTO,FASTK,NPRL3,LPIN1,CTSH,SIRT2,MAPK8,TSPAN5,ATG10,VTA1,HSPA1A,HDAC10,ABHD3,CNOT10,GIGYF2,PTPN22,PNP,ATG16L1,GCDH,VPS33A,BCL2L1,RAB3GAP2,EPG5,ITPR1,TRIM21,TBC1D14,TP53INP1,KAT5,SKIV2L,ZC3H12D,FOXO3,ACSF3,ATG2A,MAPK14,ATG…
cd4_de_CD4_TCM_TEM_PD_CTRL.csv	TRUE	0.00395596271892833	1568	1382	185	0.133863965267728	0.117984693877551	GO:0051649	GO:BP	establishment of localization in cell	16178	14317	IMP,TAS,IDA,TAS,IMP,IBA,IDA IMP IBA,IDA,NAS,IDA,IMP IBA,IDA,IDA IMP ISS IBA NAS,TAS,ISS,EXP IMP IBA NAS,TAS,IDA IBA,IMP IGI ISS IBA,ISS,TAS,IBA,TAS,ISS IBA,IBA,IBA,IDA,IDA IMP IGI IBA,IMP IBA,NAS,TAS,IMP IBA,IMP,IMP IBA,IDA IMP ISS IBA,NAS,IDA,IMP IBA,IDA IMP IBA,IBA,ISS IBA,IDA IBA,IMP,IMP IBA NAS,IDA NAS,IMP IBA NAS,IMP IBA NAS,IMP ISS IBA TAS NAS,IMP ISS,ISS,IDA,IDA IMP IBA NAS,ISS,IBA,ISS,ISS…	NEAT1,XIST,XBP1,TUBA1B,TAP1,CASK,SORL1,TRIM28,NUP210,ANXA2,DYNC1H1,RBM4,WASHC1,SMG1,SELENOT,RANBP2,CBLB,STX8,EHD1,RGS14,MAP2K1,MYO1F,CTSA,TEX14,RAB18,YIPF4,KAT2B,CLASP1,CLASP2,TRAPPC9,TUBA1C,PEF1,UNC13D,ARHGAP1,VTI1A,SMAD3,DUSP16,PICALM,STX5,MDN1,COPG1,TNPO1,HTT,BORCS5,NUP160,MYO5A,WASHC2C,AP3D1,GAK,RBM15B,AGAP2,SEC24C,SIRT2,VTA1,HSPA1A,PKD1,GRN,DST,GGA1,NUP88,MIS12,NXF1,KPNA6,HEATR5B,SEC16A,VPS3…
cd4_de_CD4_TCM_TEM_PD_CTRL.csv	TRUE	0.00541027706943786	5358	1382	535	0.38712011577424	0.0998506905561777	GO:1901360	GO:BP	organic cyclic compound metabolic process	16178	21926	NAS,IDA IBA NAS,IDA NAS,IDA,ISS,IMP,IDA ISS IBA,IMP IBA,IDA IMP IGI ISS IBA NAS,IDA,IDA IMP ISS TAS NAS,TAS,IBA NAS,IDA IBA,IDA IBA,IDA TAS,IDA,IDA IMP ISS IBA,IBA,IMP IBA,IDA IMP ISS IBA,ISS IBA,IBA,ISS IBA,IDA ISS IBA,ISS,IDA IMP,ISO,IDA IBA NAS,IBA,IDA,IDA IMP ISS IBA,IDA IBA TAS,IDA IMP IBA TAS NAS,IDA IMP ISS,IMP,IDA IMP IBA,IDA IBA NAS,IDA IBA,IDA IPI IBA,IDA,IMP,IDA IMP IBA,IDA IMP IGI IBA…	MT-ND3,MT-ATP6,MT-ATP8,RPS26,PIM2,NEAT1,RORA,ALDOA,STAT1,PIM1,XBP1,PRKCA,ARID1B,KLF12,NLRC5,PGAM1,AKNA,IRF1,SSBP4,KDM2A,RUNX1,PIAS1,SCML4,PER1,TRIM28,KCNAB2,CARD11,ANXA2,ATF6B,SP140,OGDH,MYC,RBM4,SMG1,CITED2,MAP3K4,GPHN,INTS6,IMPDH2,RBM14,POLR2J,MAP2K1,ETV6,PNKP,PPP3CA,CBX4,ATP2B4,MAP3K5,BCL9L,ERN1,PARP10,BICRAL,WDR74,CREBBP,FAM172A,KAT2B,NLRC3,CRY1,IKZF3,NT5C2,TCF12,ARID1A,CAMK1D,BHLHE40,MECP2,Z…
cd4_de_CD4_TCM_TEM_PD_CTRL.csv	TRUE	0.00797938502443976	2744	1382	296	0.214182344428365	0.107871720116618	GO:0051641	GO:BP	cellular localization	16178	14309	IMP,TAS,IDA,TAS,IMP IGI ISS IBA,IMP,IDA,IBA,IDA IMP IBA,IDA,ISS,NAS,IDA,IMP IBA,IDA,IDA IMP ISS IBA NAS,TAS,ISS,EXP IMP IBA NAS,IDA IMP IBA,IDA,IDA,TAS,IDA IBA,IMP IGI ISS IBA,ISS,TAS,IBA,TAS,ISS IBA,IMP,IDA,IBA,IDA,IBA,IDA,IDA,IDA IMP IGI IBA,IBA,IBA,ISS,IBA,IMP IBA,IDA,HMP,NAS,IMP,TAS,IMP IBA,ISS,HMP,IMP,IMP IBA,IMP,IDA IMP ISS IBA,NAS,IDA,IDA IMP IBA,IMP,IBA,IDA IMP IGI,TAS,IDA IMP IBA,IBA,ISS…	NEAT1,XIST,XBP1,TUBA1B,ANK3,TAP1,MACF1,CASK,SORL1,TRIM28,KCNAB2,NUP210,ANXA2,DYNC1H1,RBM4,WASHC1,SMG1,SELENOT,RANBP2,GPHN,GSDMD,ISG15,CBLB,STX8,EHD1,RGS14,MAP2K1,MYO1F,CTSA,TEX14,VMP1,ATP2B4,RAB18,CREBBP,YIPF4,KAT2B,GBP5,CLASP1,NBEAL1,ARRDC3,PTK2B,NBEAL2,CLASP2,BRAF,HUWE1,TRAPPC9,ARHGEF18,TUBA1C,PEF1,NEDD9,USP36,UNC13D,ARHGAP1,TPP1,VTI1A,SMAD3,DUSP16,PICALM,MFHAS1,PLCB1,GBP1,APBB1,STX5,MDN1,IMMP2…
cd4_de_CD4_TCM_TEM_PD_CTRL.csv	TRUE	0.00809760472339543	3023	1382	322	0.232995658465991	0.106516705259676	GO:2001141	GO:BP	regulation of RNA biosynthetic process	16178	27046	ISS,IDA IBA,IDA IMP IGI ISS IBA NAS,IDA,IDA IMP ISS TAS NAS,IBA NAS,IDA IBA,IDA IBA,IDA,IDA IMP ISS IBA,IBA,IMP IBA,IDA IMP ISS IBA,ISS IBA,IBA,ISS IBA,IDA ISS IBA,IDA IMP,ISO,IDA IBA NAS,IBA,IDA IMP ISS IBA,IDA IMP ISS,NAS,IDA,IMP,IDA IMP IBA,IDA,IDA IMP IBA,IMP,IDA,IMP IBA,IMP,IBA NAS,IDA ISS IBA TAS,IDA ISS IBA NAS,IDA,IDA ISS IBA,IBA TAS,IDA IBA TAS,IDA IBA NAS,IDA,IDA IMP IBA NAS,IDA IBA TAS…	PIM2,RORA,STAT1,PIM1,XBP1,ARID1B,KLF12,NLRC5,AKNA,IRF1,SSBP4,KDM2A,RUNX1,PIAS1,SCML4,PER1,TRIM28,CARD11,ANXA2,ATF6B,SP140,MYC,CITED2,INTS6,RBM14,MAP2K1,ETV6,PPP3CA,CBX4,ATP2B4,MAP3K5,BCL9L,PARP10,BICRAL,CREBBP,KAT2B,NLRC3,CRY1,IKZF3,TCF12,ARID1A,CAMK1D,BHLHE40,MECP2,ZNF430,NFATC2IP,NELFE,SF3B3,SETD5,JMY,TNFRSF4,MAF,AUTS2,RLIM,NR3C2,INTS5,SMARCD2,SMAD3,HCFC1,NFAT5,FOSB,PICALM,TRRAP,PLCB1,EP400,FOX…
cd4_de_CD4_TCM_TEM_PD_CTRL.csv	TRUE	0.00898762735552023	3005	1382	320	0.231548480463097	0.10648918469218	GO:0006355	GO:BP	regulation of DNA-templated transcription	16178	2155	ISS,IDA IBA,IDA IMP IGI ISS IBA NAS,IDA,IDA IMP ISS TAS NAS,IBA NAS,IDA IBA,IDA IBA,IDA,IDA IMP ISS IBA,IBA,IMP IBA,IDA IMP ISS IBA,ISS IBA,IBA,ISS IBA,IDA ISS IBA,IDA IMP,ISO,IDA IBA NAS,IBA,IDA IMP ISS IBA,IDA IMP ISS,NAS,IDA,IMP,IDA IMP IBA,IDA,IDA IMP IBA,IMP,IDA,IMP IBA,IMP,IBA NAS,IDA ISS IBA TAS,IDA ISS IBA NAS,IDA,IDA ISS IBA,IBA TAS,IDA IBA TAS,IDA IBA NAS,IDA,IDA IMP IBA NAS,IDA IBA TAS…	PIM2,RORA,STAT1,PIM1,XBP1,ARID1B,KLF12,NLRC5,AKNA,IRF1,SSBP4,KDM2A,RUNX1,PIAS1,SCML4,PER1,TRIM28,CARD11,ANXA2,ATF6B,SP140,MYC,CITED2,INTS6,RBM14,MAP2K1,ETV6,PPP3CA,CBX4,ATP2B4,MAP3K5,BCL9L,PARP10,BICRAL,CREBBP,KAT2B,NLRC3,CRY1,IKZF3,TCF12,ARID1A,CAMK1D,BHLHE40,MECP2,ZNF430,NFATC2IP,NELFE,SF3B3,SETD5,JMY,TNFRSF4,MAF,AUTS2,RLIM,NR3C2,INTS5,SMARCD2,SMAD3,HCFC1,NFAT5,FOSB,PICALM,TRRAP,PLCB1,EP400,FOX…
cd4_de_CD4_TCM_TEM_PD_CTRL.csv	TRUE	0.0120833629975251	3590	1382	373	0.269898697539797	0.103899721448468	GO:0018130	GO:BP	heterocycle biosynthetic process	16178	5424	NAS,IDA IBA NAS,IDA NAS,ISS,IDA IBA,IMP,IDA IMP IGI ISS IBA NAS,IDA,IDA IMP ISS TAS NAS,IBA NAS,IDA IBA,IDA IBA,IDA,IDA IMP ISS IBA,IBA,IMP IBA,IDA IMP ISS IBA,ISS IBA,IBA,ISS IBA,IDA ISS IBA,IDA IMP,ISO,IDA IBA NAS,IBA,IDA IMP ISS IBA,IDA IMP ISS,IMP,IDA IMP IBA,NAS,IDA IBA,IDA IPI,IDA,IMP,IDA IMP IBA,IMP,IDA,IDA IMP IBA,IMP,IDA,IMP IBA,IDA IMP TAS,IBA NAS,IDA ISS IBA TAS,IDA ISS IBA TAS NAS,IDA…	MT-ND3,MT-ATP6,MT-ATP8,PIM2,RORA,ALDOA,STAT1,PIM1,XBP1,ARID1B,KLF12,NLRC5,AKNA,IRF1,SSBP4,KDM2A,RUNX1,PIAS1,SCML4,PER1,TRIM28,CARD11,ANXA2,ATF6B,SP140,MYC,CITED2,MAP3K4,GPHN,INTS6,IMPDH2,RBM14,POLR2J,MAP2K1,ETV6,PNKP,PPP3CA,CBX4,ATP2B4,MAP3K5,BCL9L,PARP10,BICRAL,CREBBP,KAT2B,NLRC3,CRY1,IKZF3,TCF12,ARID1A,CAMK1D,BHLHE40,MECP2,ZNF430,NFATC2IP,NELFE,NAPRT,SF3B3,SETD5,JMY,TNFRSF4,MAF,AUTS2,RLIM,ADA2,…
cd4_de_CD4_TCM_TEM_PD_CTRL.csv	TRUE	0.0126822509136578	1224	1382	148	0.107091172214182	0.120915032679739	GO:0002682	GO:BP	regulation of immune system process	16178	1207	IMP,IDA ISS,IMP IBA,ISS,NAS,IDA,IDA IBA,IDA IMP IBA,IDA IBA,ISS TAS,IMP ISS,IBA,IDA,IDA IMP ISS,ISS,IMP,IDA IBA,IBA,IDA,IMP,ISS,TAS,IDA ISS,IDA ISS,ISS,ISS,IMP,NAS,IMP ISS,ISS IBA,IMP ISS,ISS IBA,IMP,ISS,ISS,IMP,IBA,NAS,IMP,ISS,ISS,IMP,IDA,NAS,IDA,ISS IBA,IBA,IBA,IDA ISS,ISS,IDA TAS,IDA IBA TAS,IMP,IMP,IMP,IMP,IDA ISS,IDA,IDA IMP IBA TAS NAS IC,IDA,IMP,IDA,IMP,IMP,IDA ISS,ISS TAS,IMP ISS,IMP,IDA,…	STAT1,XBP1,VSIR,PRKCA,ARID1B,AMBRA1,LPXN,NLRC5,PAG1,IRF1,RUNX1,BTN3A2,RNF125,CARD11,JAK3,MYC,SIT1,ICOS,RBM14,ISG15,PPP3CA,CREBBP,NLRC3,GBP5,IKZF3,LRCH4,PDE4B,ARID1A,CAMK1D,SAMSN1,PTK2B,ZBP1,SERPINB9,TNFRSF4,NEDD9,UNC13D,UBASH3A,SMARCD2,MFHAS1,GPR108,PLCB1,GBP1,RNF31,ARID2,CTSH,CCR6,BTN3A3,KLRB1,IL12RB1,CLPTM1,MAPK8,CFH,HSPA1A,ZNF335,ANO6,PDE4D,GRN,GIGYF2,PTPN22,PNP,TNFRSF18,ECSIT,STAT2,FCHO1,NOD1…
cd4_de_CD4_TCM_TEM_PD_CTRL.csv	TRUE	0.0140393829956821	3530	1382	367	0.265557163531114	0.103966005665722	GO:0034654	GO:BP	nucleobase-containing compound biosynthetic process	16178	9009	NAS,IDA IBA NAS,IDA NAS,ISS,IDA IBA,IMP,IDA IMP IGI ISS IBA NAS,IDA,IDA IMP ISS TAS NAS,IBA NAS,IDA IBA,IDA IBA,IDA,IDA IMP ISS IBA,IBA,IMP IBA,IDA IMP ISS IBA,ISS IBA,IBA,ISS IBA,IDA ISS IBA,IDA IMP,ISO,IDA IBA NAS,IBA,IDA IMP ISS IBA,IDA IMP ISS,IMP,NAS,IDA IBA,IDA IPI,IDA,IMP,IDA IMP IBA,IMP,IDA,IDA IMP IBA,IMP,IDA,IMP IBA,IDA IMP TAS,IBA NAS,IDA ISS IBA TAS,IDA ISS IBA TAS NAS,IDA,IDA ISS IBA…	MT-ND3,MT-ATP6,MT-ATP8,PIM2,RORA,ALDOA,STAT1,PIM1,XBP1,ARID1B,KLF12,NLRC5,AKNA,IRF1,SSBP4,KDM2A,RUNX1,PIAS1,SCML4,PER1,TRIM28,CARD11,ANXA2,ATF6B,SP140,MYC,CITED2,MAP3K4,INTS6,IMPDH2,RBM14,POLR2J,MAP2K1,ETV6,PNKP,PPP3CA,CBX4,ATP2B4,MAP3K5,BCL9L,PARP10,BICRAL,CREBBP,KAT2B,NLRC3,CRY1,IKZF3,TCF12,ARID1A,CAMK1D,BHLHE40,MECP2,ZNF430,NFATC2IP,NELFE,NAPRT,SF3B3,SETD5,JMY,TNFRSF4,MAF,AUTS2,RLIM,ADA2,NR3C2…
cd4_de_CD4_TCM_TEM_PD_CTRL.csv	TRUE	0.0143207177963317	619	1382	85	0.0615050651230101	0.137318255250404	GO:0030155	GO:BP	regulation of cell adhesion	16178	6925	IDA,IMP IBA,IDA,IDA IMP,NAS,IDA,IDA,ISS,ISS IBA,IBA,ISS,IDA ISS IBA,IMP,ISS,IDA IBA,IDA,ISS,ISS,IBA,IMP ISS,NAS,NAS,IMP,IMP IBA,IMP,IMP,IDA,IMP,NAS,IMP,IMP,NAS,IDA,ISS,IDA ISS,IMP,IMP IBA,IDA,IMP IBA,ISS,IMP,IMP,IDA,HMP,IDA,NAS,TAS,IMP,IMP ISS,IDA NAS,ISS,IDA,ISS,ISS,IDA IMP,IMP,IBA,IDA TAS,IBA,IDA IBA,TAS,ISS,TAS,ISS,ISS,IMP,IBA,IDA,ISS,IBA,IDA IBA,IDA,ISS,IMP,IDA,IMP ISS TAS,IDA IMP,IMP ISS IBA…	XBP1,VSIR,PRKX,PRKCA,ARID1B,AMBRA1,LPXN,ANK3,AKNA,PAG1,IRF1,MACF1,CASK,RUNX1,FERMT3,CARD11,JAK3,CITED2,ICOS,PPP3CA,SIPA1,ARID1A,CLASP1,PTK2B,EPHA4,CLASP2,ADAM19,NEDD9,SMARCD2,NFAT5,GBP1,ARID2,WASHC2C,TBCD,IL12RB1,PIEZO1,PTPN22,PNP,TNFRSF18,MAP2K5,FCHO1,BCL6,KAT5,ARHGEF7,FOXO3,PKP4,ENG,PTPN23,FUT7,TYK2,SH2B3,CXCR3,DMTN,NF1,MDGA1,SLC7A1,IL15,NF2,PLXNA4,LAX1,MTOR,ALOX5,PIK3CG,CSF1,PRKCZ,ADAM15,PLXNC…
cd4_de_CD4_TCM_TEM_PD_CTRL.csv	TRUE	0.0147009050354213	3173	1382	334	0.241678726483357	0.105263157894737	GO:0032774	GO:BP	RNA biosynthetic process	16178	8092	ISS,IDA IBA,IDA IMP IGI ISS IBA NAS,IDA,IDA IMP ISS TAS NAS,IBA NAS,IDA IBA,IDA IBA,IDA,IDA IMP ISS IBA,IBA,IMP IBA,IDA IMP ISS IBA,ISS IBA,IBA,ISS IBA,IDA ISS IBA,IDA IMP,ISO,IDA IBA NAS,IBA,IDA IMP ISS IBA,IDA IMP ISS,NAS,IDA IPI,IDA,IMP,IDA IMP IBA,IDA,IDA IMP IBA,IMP,IDA,IMP IBA,IMP,IBA NAS,IDA ISS IBA TAS,IDA ISS IBA TAS NAS,IDA,IDA ISS IBA,IBA TAS,IDA IBA TAS,IDA IBA TAS NAS,IDA,IDA IMP IBA…	PIM2,RORA,STAT1,PIM1,XBP1,ARID1B,KLF12,NLRC5,AKNA,IRF1,SSBP4,KDM2A,RUNX1,PIAS1,SCML4,PER1,TRIM28,CARD11,ANXA2,ATF6B,SP140,MYC,CITED2,INTS6,RBM14,POLR2J,MAP2K1,ETV6,PPP3CA,CBX4,ATP2B4,MAP3K5,BCL9L,PARP10,BICRAL,CREBBP,KAT2B,NLRC3,CRY1,IKZF3,TCF12,ARID1A,CAMK1D,BHLHE40,MECP2,ZNF430,NFATC2IP,NELFE,SF3B3,SETD5,JMY,TNFRSF4,MAF,AUTS2,RLIM,NR3C2,INTS5,SMARCD2,SMAD3,HCFC1,NFAT5,FOSB,PICALM,TRRAP,PLCB1,EP…
cd4_de_CD4_TCM_TEM_PD_CTRL.csv	TRUE	0.0149511499674935	474	1382	69	0.0499276410998553	0.145569620253165	GO:0009896	GO:BP	positive regulation of catabolic process	16178	3794	ISS,IMP,IDA,IDA,IDA IMP,ISS,IBA,IDA,IDA,IMP,IMP,IDA,IDA,IBA,IMP ISS,IDA IBA,IMP,NAS,IDA,IMP,IMP IBA,IMP,IMP,IDA,ISS IBA,ISS,IDA,IMP,IBA NAS,ISS,IMP,IDA,IBA,IDA ISS ISO IBA,IDA,TAS,IMP IBA,IDA IGI IBA TAS,IMP IBA,IDA IBA,IDA,ISO,IBA,ISS,IDA,IMP,IMP,IDA IMP,IDA,NAS,IBA,IMP IBA,IMP,IMP,IDA,IMP,IMP,IMP,IBA,IBA,IMP,IMP,IDA IMP,IMP,IMP IBA,IDA,IBA,IDA,IDA	PIM2,NEAT1,XBP1,VSIR,AMBRA1,PIAS1,ARIH1,SORL1,TARDBP,STX5,HTT,RNF31,FTO,NPRL3,SIRT2,HSPA1A,L3MBTL3,CNOT10,GIGYF2,RAB3GAP2,TRIM21,USP5,TP53INP1,KAT5,ZC3H12D,FOXO3,ATG2A,ATG7,CNOT3,VGLL4,IRS2,TBK1,PATL2,ULK1,DCAF1,NT5C3B,FYCO1,PRKN,PDE12,PLEKHF1,SPTLC2,ATG101,SAMD4B,TICAM1,RCHY1,SMURF1,LRSAM1,KHSRP,MOV10,MTOR,RNF144A,EXOSC3,ZYG11B,SNX30,ZSWIM8,RNF41,ENDOG,TENT4A,RNF19B,EXOSC2,PAFAH1B2,SIRT6,FLCN,TT…
cd4_de_CD4_TCM_TEM_PD_CTRL.csv	TRUE	0.0154111876468627	4504	1382	455	0.329232995658466	0.101021314387211	GO:0031326	GO:BP	regulation of cellular biosynthetic process	16178	7375	IDA,ISS,IDA,IPI,IDA IMP ISS IBA,IDA IMP IGI ISS IBA NAS,TAS,IDA,IDA IMP ISS TAS NAS,IDA IMP,TAS,IBA NAS,IDA IBA,IDA IBA,ISS,IDA,IDA IMP ISS IBA,IBA,IMP IBA,IBA,IDA IMP ISS IBA,ISS IBA,IDA,IMP IBA,IBA,IDA ISS IBA,IDA IMP ISS IBA,IDA,IDA IMP,IDA ISO,ISS,IDA IBA NAS,IBA,IDA IMP IGI ISS IBA NAS,IDA ISS,IDA IBA TAS NAS,NAS,IDA IMP ISS,IMP,ISS,NAS,IBA,IDA IPI,IDA IMP,IMP,IDA IMP IBA,IMP,IDA,IDA IMP IBA…	RPS26,PIM2,NEAT1,EIF3D,RORA,STAT1,XIST,PIM1,XBP1,VSIR,PRKCA,ARID1B,KLF12,NLRC5,ANK3,AKNA,IRF1,SSBP4,KDM2A,KDM6A,RUNX1,PIAS1,SORL1,BTN3A2,SCML4,PER1,TRIM28,RNF125,CARD11,ANXA2,JAK3,ATF6B,SP140,MYC,RBM4,SMG1,SELENOT,CITED2,MAP3K4,GSDMD,INTS6,AFF1,RBM14,ISG15,MAP2K1,ETV6,PNKP,PPP3CA,CBX4,ATP2B4,MAP3K5,BCL9L,ERN1,PARP10,BICRAL,CREBBP,FAM172A,KAT2B,NLRC3,GBP5,CRY1,IKZF3,PDE4B,TCF12,ARID1A,CAMK1D,BHLHE…
cd4_de_CD4_TCM_TEM_PD_CTRL.csv	TRUE	0.0154547657407067	4404	1382	446	0.322720694645441	0.101271571298819	GO:0010556	GO:BP	regulation of macromolecule biosynthetic process	16178	4258	IDA,ISS,IDA,IPI,IDA IMP ISS IBA,IDA IMP IGI ISS IBA NAS,TAS,IDA,IDA IMP ISS TAS NAS,IDA IMP,TAS,IBA NAS,IDA IBA,IDA IBA,ISS,IDA,IDA IMP ISS IBA,IBA,IMP IBA,IBA,IDA IMP ISS IBA,ISS IBA,IDA,IMP IBA,IBA,IDA ISS IBA,IDA IMP ISS IBA,IDA,IDA IMP,IDA ISO,ISS,IDA IBA NAS,IBA,IDA IMP IGI ISS IBA NAS,IDA ISS,IDA IBA TAS NAS,NAS,IDA IMP ISS,IMP,ISS,NAS,IBA,IDA IPI,IDA IMP,IMP,IDA IMP IBA,IMP,IDA,IDA IMP IBA…	RPS26,PIM2,NEAT1,EIF3D,RORA,STAT1,XIST,PIM1,XBP1,VSIR,PRKCA,ARID1B,KLF12,NLRC5,ANK3,AKNA,IRF1,SSBP4,KDM2A,KDM6A,RUNX1,PIAS1,SORL1,BTN3A2,SCML4,PER1,TRIM28,RNF125,CARD11,ANXA2,JAK3,ATF6B,SP140,MYC,RBM4,SMG1,SELENOT,CITED2,MAP3K4,GSDMD,INTS6,AFF1,RBM14,ISG15,MAP2K1,ETV6,PNKP,PPP3CA,CBX4,ATP2B4,MAP3K5,BCL9L,ERN1,PARP10,BICRAL,CREBBP,FAM172A,KAT2B,NLRC3,GBP5,CRY1,IKZF3,PDE4B,TCF12,ARID1A,CAMK1D,BHLHE…
cd4_de_CD4_TCM_TEM_PD_CTRL.csv	TRUE	0.0168957938588445	4530	1382	457	0.33068017366136	0.100883002207506	GO:0009889	GO:BP	regulation of biosynthetic process	16178	3787	IDA,ISS,IDA,IPI,IDA IMP ISS IBA,IDA IMP IGI ISS IBA NAS,TAS,IDA,IDA IMP ISS TAS NAS,IDA IMP,TAS,IBA NAS,IDA IBA,IDA IBA,ISS,IDA,IDA IMP ISS IBA,IBA,IMP IBA,IBA,IDA IMP ISS IBA,ISS IBA,IDA,IMP IBA,IBA,IDA ISS IBA,IDA IMP ISS IBA,IDA,IDA IMP,IDA ISO,ISS,IDA IBA NAS,IBA,IDA IMP IGI ISS IBA NAS,IDA ISS,IDA IBA TAS NAS,NAS,IDA IMP ISS,IMP,ISS,NAS,IBA,IDA IPI,IDA IMP,IMP,IDA IMP IBA,IMP,IDA,IDA IMP IBA…	RPS26,PIM2,NEAT1,EIF3D,RORA,STAT1,XIST,PIM1,XBP1,VSIR,PRKCA,ARID1B,KLF12,NLRC5,ANK3,AKNA,IRF1,SSBP4,KDM2A,KDM6A,RUNX1,PIAS1,SORL1,BTN3A2,SCML4,PER1,TRIM28,RNF125,CARD11,ANXA2,JAK3,ATF6B,SP140,MYC,RBM4,SMG1,SELENOT,CITED2,MAP3K4,GSDMD,INTS6,AFF1,RBM14,ISG15,MAP2K1,ETV6,PNKP,PPP3CA,CBX4,ATP2B4,MAP3K5,BCL9L,ERN1,PARP10,BICRAL,CREBBP,FAM172A,KAT2B,NLRC3,GBP5,CRY1,IKZF3,PDE4B,TCF12,ARID1A,CAMK1D,BHLHE…
cd4_de_CD4_TCM_TEM_PD_CTRL.csv	TRUE	0.0169280766616837	3712	1382	383	0.277134587554269	0.103178879310345	GO:1901362	GO:BP	organic cyclic compound biosynthetic process	16178	21928	NAS,IDA IBA NAS,IDA NAS,ISS,IDA IBA,IMP,IDA IMP IGI ISS IBA NAS,IDA,IDA IMP ISS TAS NAS,IBA NAS,IDA IBA,IDA IBA,IDA,IDA IMP ISS IBA,IBA,IMP IBA,IDA IMP ISS IBA,ISS IBA,IBA,ISS IBA,IDA ISS IBA,IDA IMP,ISO,IDA IBA NAS,IBA,IDA IMP ISS IBA,IDA IMP ISS,IMP,IDA IMP IBA,NAS,IDA IBA,IDA IPI,IDA,IMP,IDA IMP IBA,IMP,IDA,IDA IMP IBA,IMP,IDA,IMP IBA,IDA IMP TAS,IBA NAS,IDA ISS IBA TAS,IDA ISS IBA TAS NAS,IDA…	MT-ND3,MT-ATP6,MT-ATP8,PIM2,RORA,ALDOA,STAT1,PIM1,XBP1,ARID1B,KLF12,NLRC5,AKNA,IRF1,SSBP4,KDM2A,RUNX1,PIAS1,SCML4,PER1,TRIM28,CARD11,ANXA2,ATF6B,SP140,MYC,CITED2,MAP3K4,GPHN,INTS6,IMPDH2,RBM14,POLR2J,MAP2K1,ETV6,PNKP,PPP3CA,CBX4,ATP2B4,MAP3K5,BCL9L,PARP10,BICRAL,CREBBP,KAT2B,NLRC3,CRY1,IKZF3,TCF12,ARID1A,CAMK1D,BHLHE40,MECP2,ZNF430,NFATC2IP,NELFE,NAPRT,SF3B3,SETD5,JMY,TNFRSF4,MAF,AUTS2,RLIM,ADA2,…
cd4_de_CD4_TCM_TEM_PD_CTRL.csv	TRUE	0.0179255522222896	5250	1382	521	0.37698986975398	0.0992380952380952	GO:0048518	GO:BP	positive regulation of biological process	16178	13226	IMP,IDA,ISS,IMP,IPI,IDA IMP ISS,IDA IMP IGI ISS NAS,IDA ISS,IDA IMP IGI ISS TAS,IDA IMP,IBA,IDA IMP ISS,IBA NAS,IDA IMP,IDA IBA,IMP,IDA IMP IBA,ISS,IDA,IDA IMP ISS,IBA,IDA ISS,IDA IMP ISS,IDA ISS,IBA,IDA IMP,IMP IBA,IDA,ISS,IDA IMP ISS,ISS,IDA,IDA IMP ISS IBA,IDA IMP ISO NAS,IMP ISS,IDA,IDA IMP IGI ISS IBA NAS,IDA,IMP,ISS,IDA ISS,IDA IMP,IDA ISS,IBA,IDA IPI,IDA ISS,TAS,ISS,ISS,IDA IMP,ISS IBA,IMP…	RPS9,RPS20,PIM2,NEAT1,EIF3D,RORA,STAT1,PIM1,XBP1,VSIR,CDC14A,PRKCA,ARID1B,AMBRA1,LPXN,SIK3,NLRC5,ANK3,AKNA,IRF1,SSBP4,MACF1,RUNX1,PIAS1,ARIH1,SORL1,BTN3A2,FERMT3,PER1,TRIM28,PIK3R5,RNF125,CARD11,ANXA2,DYNC1H1,ATF6B,MYC,RBM4,WASHC1,SELENOT,CITED2,MAP3K4,GSDMD,ICOS,RBM14,ISG15,CAPN1,EHD1,RGS14,MAP2K1,FAM89B,PNKP,PPP3CA,VMP1,ATP2B4,MAP3K5,MAP4K1,BCL9L,ERN1,BICRAL,MGAT5,CREBBP,APOL3,KAT2B,NLRC3,GBP5,…
cd4_de_CD4_TCM_TEM_PD_CTRL.csv	TRUE	0.0197015889740218	221	1382	39	0.0282199710564399	0.176470588235294	GO:0008654	GO:BP	phospholipid biosynthetic process	16178	3262	TAS,IBA,IDA,IBA,IBA,TAS,IBA,TAS,IDA IBA,IBA TAS,IBA,IBA,ISS,TAS,TAS NAS,IDA,IBA,TAS,IBA,IMP IBA,IDA IBA TAS,IDA,TAS,IMP IBA TAS,IDA IBA,IMP,TAS NAS,NAS,IDA IBA,IDA IMP IBA,IDA,TAS,TAS,IBA,IBA,IDA TAS,IMP IGI TAS,IDA IMP IBA TAS NAS,ISS	XBP1,CISH,SMG1,SOCS3,IDI1,ABHD3,PMVK,LCLAT1,IP6K1,PI4KB,HDHD5,SLA2,DGKH,MTMR3,PIGL,PIK3R4,CEPT1,FIG4,LPCAT3,PISD,PI4K2B,DHDDS,SLC44A1,PCYT2,PIK3CG,PLA2G6,AGPAT4,SAMD8,SPHK2,SELENOI,PIGQ,PIGA,MTMR4,HMGCS1,PIK3C2B,PTDSS2,PIGV,PIGU,MBOAT1
cd4_de_CD4_TCM_TEM_PD_CTRL.csv	TRUE	0.0206458265739308	3599	1382	372	0.26917510853835	0.103362045012503	GO:0019438	GO:BP	aromatic compound biosynthetic process	16178	5983	NAS,IDA IBA NAS,IDA NAS,ISS,IDA IBA,IMP,IDA IMP IGI ISS IBA NAS,IDA,IDA IMP ISS TAS NAS,IBA NAS,IDA IBA,IDA IBA,IDA,IDA IMP ISS IBA,IBA,IMP IBA,IDA IMP ISS IBA,ISS IBA,IBA,ISS IBA,IDA ISS IBA,IDA IMP,ISO,IDA IBA NAS,IBA,IDA IMP ISS IBA,IDA IMP ISS,IMP,NAS,IDA IBA,IDA IPI,IDA,IMP,IDA IMP IBA,IMP,IDA,IDA IMP IBA,IMP,IDA,IMP IBA,IDA IMP TAS,IBA NAS,IDA ISS IBA TAS,IDA ISS IBA TAS NAS,IDA,IDA ISS IBA…	MT-ND3,MT-ATP6,MT-ATP8,PIM2,RORA,ALDOA,STAT1,PIM1,XBP1,ARID1B,KLF12,NLRC5,AKNA,IRF1,SSBP4,KDM2A,RUNX1,PIAS1,SCML4,PER1,TRIM28,CARD11,ANXA2,ATF6B,SP140,MYC,CITED2,MAP3K4,INTS6,IMPDH2,RBM14,POLR2J,MAP2K1,ETV6,PNKP,PPP3CA,CBX4,ATP2B4,MAP3K5,BCL9L,PARP10,BICRAL,CREBBP,KAT2B,NLRC3,CRY1,IKZF3,TCF12,ARID1A,CAMK1D,BHLHE40,MECP2,ZNF430,NFATC2IP,NELFE,NAPRT,SF3B3,SETD5,JMY,TNFRSF4,MAF,AUTS2,RLIM,ADA2,NR3C2…
cd4_de_CD4_TCM_TEM_PD_CTRL.csv	TRUE	0.0213771872173091	3143	1382	330	0.238784370477569	0.10499522748966	GO:0006351	GO:BP	DNA-templated transcription	16178	2151	ISS,IDA IBA,IDA IMP IGI ISS IBA NAS,IDA,IDA IMP ISS TAS NAS,IBA NAS,IDA IBA,IDA IBA,IDA,IDA IMP ISS IBA,IBA,IMP IBA,IDA IMP ISS IBA,ISS IBA,IBA,ISS IBA,IDA ISS IBA,IDA IMP,ISO,IDA IBA NAS,IBA,IDA IMP ISS IBA,IDA IMP ISS,NAS,IDA IPI,IDA,IMP,IDA IMP IBA,IDA,IDA IMP IBA,IMP,IDA,IMP IBA,IMP,IBA NAS,IDA ISS IBA TAS,IDA ISS IBA TAS NAS,IDA,IDA ISS IBA,IBA TAS,IDA IBA TAS,IDA IBA TAS NAS,IDA,IDA IMP IBA…	PIM2,RORA,STAT1,PIM1,XBP1,ARID1B,KLF12,NLRC5,AKNA,IRF1,SSBP4,KDM2A,RUNX1,PIAS1,SCML4,PER1,TRIM28,CARD11,ANXA2,ATF6B,SP140,MYC,CITED2,INTS6,RBM14,POLR2J,MAP2K1,ETV6,PPP3CA,CBX4,ATP2B4,MAP3K5,BCL9L,PARP10,BICRAL,CREBBP,KAT2B,NLRC3,CRY1,IKZF3,TCF12,ARID1A,CAMK1D,BHLHE40,MECP2,ZNF430,NFATC2IP,NELFE,SF3B3,SETD5,JMY,TNFRSF4,MAF,AUTS2,RLIM,NR3C2,INTS5,SMARCD2,SMAD3,HCFC1,NFAT5,FOSB,PICALM,TRRAP,PLCB1,EP…
cd4_de_CD4_TCM_TEM_PD_CTRL.csv	TRUE	0.0216606518136516	137	1382	28	0.020260492040521	0.204379562043796	GO:0098876	GO:BP	vesicle-mediated transport to the plasma membrane	16178	19474	IMP,IDA,IMP,IMP IBA,IMP IGI ISS IBA,IMP IBA,IMP,IMP,IMP,IDA IBA,IMP,IGI IBA,IMP,IBA,IMP IBA,IBA,IMP,IMP IBA,ISS IBA,IMP,IDA IMP IBA,IMP,IBA,IBA,IDA IBA,IBA,IBA,IMP	ANK3,MACF1,SORL1,WASHC1,EHD1,ARHGAP1,VTI1A,WASHC2C,ARFGEF2,GGA1,SEC16A,EHD4,VPS26C,EXOC6B,PTPN23,EXOC1,SNX27,VPS35L,DENND1A,LMTK2,RAB11FIP3,ANKRD27,SNX30,SNX12,RAB34,GOLPH3L,SCRIB,MICALL1
cd4_de_CD4_TCM_TEM_PD_CTRL.csv	TRUE	0.0230344917750721	4010	1382	409	0.295947901591896	0.101995012468828	GO:0019538	GO:BP	protein metabolic process	16178	6075	IBA TAS NAS IC,NAS IC,IMP NAS IC,IMP IBA TAS,NAS IC,IDA NAS IC,IDA ISS,NAS IC,IDA IPI IBA NAS IC,IDA IBA,IDA,IDA ISS NAS,IDA,IDA,IDA ISS TAS,IDA,IDA,IBA,ISS,IDA ISS IBA TAS,IDA IBA TAS,IDA IMP,IDA,IBA,ISS,IDA IBA TAS,ISS,IDA IBA,IDA,ISS TAS,IDA,IDA NAS,IDA IBA TAS,IDA ISS,ISS,IDA TAS,NAS,IBA,IDA TAS,IDA,IDA IMP IBA,IDA IMP IBA,IDA ISS IBA NAS,IDA IBA NAS,ISS,TAS,IBA TAS,IDA,IDA IGI TAS,IDA IMP NA…	RPL3,RPS18,RPS9,RPS4Y1,RPS20,RPS26,PIM2,RPS10,EIF3D,MYLIP,PIM1,XBP1,VSIR,PRKX,PRKCA,AMBRA1,SIK3,RNF149,RUNX1,PIAS1,ARIH1,SORL1,MVP,ERAP2,PER1,TRIM28,PIK3R5,RNF125,ANXA2,JAK3,OGDH,MYC,CHST11,RBM4,WASHC1,SMG1,SELENOT,WSB1,RANBP2,MAP3K4,GPHN,ISG15,CAPN1,PCSK7,RGS14,UST,UBA1,MAP2K1,CTSA,PPP3CA,CBX4,ATP2B4,MAP3K5,MAP4K1,ERN1,PARP10,SOCS3,MGAT5,CREBBP,KAT2B,CRY1,NT5C2,RAP2B,PEPD,PPP1R16B,ARRDC3,SAMSN1,…
cd4_de_CD4_TCM_TEM_PD_CTRL.csv	TRUE	0.025159711003695	4113	1382	418	0.30246020260492	0.101628981278872	GO:0048523	GO:BP	negative regulation of cellular process	16178	13231	IDA,IDA IBA,IDA,IMP ISS,IMP,IMP ISS,TAS,IDA,IDA ISS,IDA IMP IBA,IMP TAS,IDA IBA,IDA,IDA IMP,IDA IBA,ISS,IBA,ISS IBA,IBA,IMP ISS TAS,IMP,IDA IMP,ISS,ISS,IMP ISS,IDA,IBA,ISS IBA,IDA IMP ISS IBA,IDA,IDA,ISS,IDA,IDA IMP ISS,IDA,ISS,IDA IBA TAS NAS,IDA IMP ISS,IMP,IMP,ISS,IDA,ISS IBA,IDA IMP,IGI,ISS IBA,IDA NAS,IDA IMP IBA TAS,IDA IMP,IMP IBA,TAS,IDA IMP IBA,NAS,IMP TAS,IDA,IDA,IBA,IDA,IDA IMP ISS IBA…	RPS26,PIM2,NEAT1,RORA,MYLIP,STAT1,XIST,PIM1,XBP1,VSIR,PRKCA,LPXN,KLF12,HECA,NLRC5,ANK3,ARHGAP4,AKNA,PAG1,IRF1,KDM2A,CASK,RUNX1,PIAS1,SORL1,MVP,SCML4,PER1,TRIM28,RNF125,ANXA2,JAK3,ATF6B,MYC,RBM4,WASHC1,SMG1,CITED2,RBM14,ISG15,RGS14,MAP2K1,FAM89B,ETV6,CTSA,TEX14,PPP3CA,CBX4,ATP2B4,BCL9L,ERN1,PARP10,BICRAL,SOCS3,MGAT5,CREBBP,FAM172A,KAT2B,NLRC3,CRY1,SIPA1,PDE4B,CLASP1,BHLHE40,MECP2,RAP2B,PEPD,PPP1R1…
cd4_de_CD4_TCM_TEM_PD_CTRL.csv	TRUE	0.0254117560430956	2145	1382	236	0.170767004341534	0.11002331002331	GO:0009056	GO:BP	catabolic process	16178	3269	ISS,IMP,IBA,IMP IBA,IDA ISS NAS,IDA,TAS,IDA IMP IGI IBA,IDA TAS,IBA,ISS,IBA TAS,IDA ISS,IBA,IDA IBA,IDA,ISS,IDA IBA TAS NAS,IBA,NAS,IBA,IGI TAS,IDA IMP IBA,IDA,TAS,IDA,IBA,IMP,IDA,IDA IBA,NAS,IGI,ISS,IDA,IBA,IDA,ISS IBA,IDA IBA,IMP HMP,IMP NAS,IMP IBA,IDA IBA,IDA,IDA,ISS,IMP,IBA,IDA,IMP,IDA,IDA,IBA,IBA,ISS IBA,IDA IBA,IDA IBA,IDA,IMP ISS,TAS,IDA,IDA IMP IBA,NAS,IDA IBA,IMP,IMP,ISS IBA,IBA,IBA NAS…	PIM2,NEAT1,MYLIP,ALDOA,XBP1,VSIR,PRKCA,AMBRA1,PGAM1,RNF149,PIAS1,ARIH1,SORL1,ERAP2,RNF125,ANXA2,WASHC1,SMG1,ISG15,CAPN1,UBA1,CTSA,VMP1,ATP2B4,ERN1,NT5C2,HERC4,ARAF,PTK2B,GALM,FUT8,EPHA4,ZCCHC8,SF3B3,PFKP,HUWE1,RLIM,ADA2,USP36,TPP1,VTI1A,TRPC4AP,TARDBP,FOXK1,HDAC4,STX5,OAT,MAN1A1,HTT,RNF31,FTO,FASTK,NPRL3,LPIN1,CTSH,UBR4,AGAP2,SIRT2,MAPK8,TSPAN5,ATG10,VTA1,HSPA1A,HDAC10,L3MBTL3,UBR3,ABHD3,CNOT10,P…
cd4_de_CD4_TCM_TEM_PD_CTRL.csv	TRUE	0.0275779069549096	4283	1382	433	0.313314037626628	0.101097361662386	GO:0010468	GO:BP	regulation of gene expression	16178	4208	IDA,ISS,IDA,IPI,IDA IMP ISS IBA,IDA IMP IGI ISS IBA NAS,TAS,IDA,IDA IMP ISS TAS NAS,IDA IMP,TAS,IBA NAS,IDA IBA,IDA IBA,ISS,IDA,IDA IMP ISS IBA,IBA,IMP IBA,IBA,IDA IMP ISS IBA,ISS IBA,IDA,IMP IBA,IBA,IDA ISS IBA,IDA IMP ISS IBA,IDA,IDA IMP,IDA ISO,ISS,IDA IBA NAS,IBA,IDA IMP IGI ISS IBA NAS,IDA ISS,IDA IBA TAS NAS,NAS,IDA IMP ISS,ISS,NAS,IBA,IDA IPI,IDA IMP,IMP,IDA IMP IBA,IDA,IDA IMP IBA,IDA IMP…	RPS26,PIM2,NEAT1,EIF3D,RORA,STAT1,XIST,PIM1,XBP1,VSIR,PRKCA,ARID1B,KLF12,NLRC5,ANK3,AKNA,IRF1,SSBP4,KDM2A,KDM6A,RUNX1,PIAS1,SORL1,BTN3A2,SCML4,PER1,TRIM28,RNF125,CARD11,ANXA2,JAK3,ATF6B,SP140,MYC,RBM4,SMG1,SELENOT,CITED2,GSDMD,INTS6,AFF1,RBM14,ISG15,MAP2K1,ETV6,PPP3CA,CBX4,ATP2B4,MAP3K5,BCL9L,ERN1,PARP10,BICRAL,CREBBP,FAM172A,KAT2B,NLRC3,GBP5,CRY1,IKZF3,PDE4B,TCF12,ARID1A,CAMK1D,BHLHE40,MECP2,ZNF…
cd4_de_CD4_TCM_TEM_PD_CTRL.csv	TRUE	0.0285436848027713	5519	1382	543	0.392908827785818	0.09838738901975	GO:0034641	GO:BP	cellular nitrogen compound metabolic process	16178	9002	IBA TAS NAS IC,NAS IC,IMP NAS IC,NAS,IDA IBA NAS,IDA NAS,IMP IBA TAS,NAS IC,IDA NAS IC,ISS,NAS IC,IMP,IDA IPI IBA NAS IC,IDA IBA,IDA TAS,IMP IBA,IDA IMP IGI ISS IBA NAS,IDA,IDA IMP ISS TAS NAS,TAS,IBA NAS,IDA IBA,IDA IBA,IDA TAS,IDA,IDA IMP ISS IBA,IBA,IMP IBA,IDA IMP ISS IBA,ISS IBA,IBA,ISS IBA,IDA ISS IBA,ISS,IDA IMP,ISO,IDA IBA NAS,IBA,IDA,IDA IMP ISS IBA NAS,IDA ISS IBA TAS,IDA IMP IBA TAS NA…	RPL3,RPS18,RPS9,MT-ND3,MT-ATP6,MT-ATP8,RPS4Y1,RPS20,RPS26,PIM2,RPS10,NEAT1,EIF3D,RORA,SAT1,ALDOA,STAT1,PIM1,XBP1,PRKCA,ARID1B,KLF12,NLRC5,PGAM1,AKNA,IRF1,SSBP4,KDM2A,RUNX1,PIAS1,SCML4,PER1,TRIM28,KCNAB2,CARD11,ANXA2,ATF6B,SP140,OGDH,MYC,RBM4,SMG1,SELENOT,CITED2,MAP3K4,INTS6,IMPDH2,RBM14,SLC7A6,POLR2J,MAP2K1,ETV6,PNKP,PPP3CA,CBX4,ATP2B4,MAP3K5,BCL9L,ERN1,PARP10,BICRAL,WDR74,CREBBP,FAM172A,KAT2B,NL…
cd4_de_CD4_TCM_TEM_PD_CTRL.csv	TRUE	0.0362624572281482	1988	1382	220	0.159189580318379	0.110663983903421	GO:0051128	GO:BP	regulation of cellular component organization	16178	13953	IMP,IDA,NAS,IDA,NAS,IDA ISS IBA,ISS,IMP ISS,IMP ISS,IDA IMP NAS,IMP,IMP,IMP NAS,IMP,IMP,IMP,IDA,ISS,TAS,ISS IBA,IMP,IDA,IDA,IDA ISS,NAS,NAS,IMP ISS,IMP IGI ISS,IMP,ISS,IMP ISS,ISS,IDA IMP NAS,ISS,IMP,IMP,ISS,ISS,HMP,ISS,NAS,IDA IMP,IDA,IDA IMP,ISS,ISS,ISS,IDA,IDA,IDA IMP IBA,IMP,IDA,IMP,NAS,ISS,IDA,IDA NAS,IDA NAS,IDA,IDA,ISS,IDA,IMP,IDA IMP IBA,ISS,IDA,ISS,ISS,IDA,IDA ISS,IDA,IMP,IDA,IDA,IDA ISS…	MYLIP,XBP1,ARID1B,AMBRA1,CISH,MACF1,RUNX1,SORL1,TRIM28,ANXA2,DYNC1H1,MYC,WASHC1,SMG1,MAP3K4,RBM14,ISG15,EHD1,MAP2K1,TEX14,PNKP,KAT2B,NLRC3,GBP5,SIPA1,ARID1A,CAMK1D,CLASP1,MECP2,PPP1R16B,PTK2B,EPHA4,CLASP2,SETD5,HUWE1,ARHGEF18,AUTS2,NEDD9,USP36,SIPA1L1,SMARCD2,SMAD3,HCFC1,PICALM,IQSEC1,PLCB1,BCAS3,APBB1,STX5,PDE4DIP,WDR54,DDHD1,HTT,ARID2,RNF157,CTC1,BAK1,WASHC2C,TBCD,GAK,SIRT2,MAPK8,PIEZO1,HSPA1A,…
cd4_de_CD4_TCM_TEM_PD_CTRL.csv	TRUE	0.0398300351298837	244	1382	41	0.0296671490593343	0.168032786885246	GO:0071496	GO:BP	cellular response to external stimulus	16178	17230	IMP,ISS,IEP,IDA,IDA,IMP,IMP IEP,IDA IMP IBA,IEP,IDA IEP,IBA,IBA,IDA,ISS IBA,IDA,NAS,IDA IBA,IMP ISS IC,IEP,ISS,IDA,IDA,IMP,IMP,IMP ISS TAS IC,IDA,ISS,IMP,IDA NAS,IDA,ISS,IDA,IDA ISS NAS,TAS,IEP,IEP IBA,IDA,ISS,IEP,IDA ISS NAS,ISS	PIM1,XBP1,IRF1,MAP3K5,CREBBP,JMY,FAS,NPRL3,BAK1,MAPK8,PIEZO1,XPR1,KAT5,GCN1,FOXO3,PRR5,ATG7,USF2,MAP3K14,ULK1,GPR155,YWHAG,MTMR3,CLEC16A,USF1,TP53,PIK3R4,EIF2AK3,PRKAG1,PPARD,ARHGAP35,PLIN3,MTOR,PPP1R9B,BMPR2,CRADD,FLCN,TTC5,TNFSF14,PRKAB1,PICK1
cd4_de_CD4_TCM_TEM_PD_CTRL.csv	TRUE	0.0428755073290895	3201	1382	333	0.24095513748191	0.104029990627929	GO:0006996	GO:BP	organelle organization	16178	2642	IMP,TAS,TAS,IDA IBA,IBA,TAS,NAS,IDA IMP IGI,IBA,TAS,IBA,IMP,IMP IBA NAS,IMP ISS,IBA,IDA IMP,IMP ISS IBA NAS,IDA IMP,IDA ISS IBA NAS,IMP,IMP,IMP,IBA,IMP IBA,IMP IBA,TAS,IBA,ISS IBA,IMP,IDA IMP IBA,IMP IBA,IBA,IBA,IDA,NAS,NAS,IDA IMP IGI ISS IBA,IMP,IMP ISS,IDA IMP IBA NAS,IMP IBA,IMP,IDA IMP IBA,ISS IBA,NAS,IDA IMP,IBA,IBA,IMP IBA,ISS,IMP ISS NAS,HMP ISS,ISS,TAS,ISS,ISS IBA,NAS,IMP ISS IBA,IBA,IMP…	NEAT1,ALDOA,XBP1,TUBA1B,CDC14A,PRKCA,ARID1B,AMBRA1,SIK3,ARHGAP4,MACF1,COG5,STAG1,TRIM28,PSTPIP1,ANXA2,DYNC1H1,MYC,WASHC1,SMG1,MAP3K4,RBM14,STX8,EHD1,RGS14,MAP2K1,MYO1F,TEX14,PNKP,VMP1,RAB18,PLEC,YIPF4,KAT2B,SIPA1,ARID1A,CLASP1,MECP2,PTK2B,CLASP2,SDHAF1,CENPT,HUWE1,JMY,TRAPPC9,ARHGEF18,RFLNB,TUBA1C,PEF1,AUTS2,NEDD9,USP36,SIPA1L1,RAD51B,TPP1,VTI1A,SMARCD2,PICALM,IQSEC1,TARDBP,PLCB1,COA1,BCAS3,STX5,…
cd4_de_CD4_TCM_TEM_PD_CTRL.csv	TRUE	0.00229603531488047	162	734	31	0.0422343324250681	0.191358024691358	KEGG:05161	KEGG	Hepatitis B	8484	442	KEGG,KEGG,KEGG,KEGG,KEGG,KEGG,KEGG,KEGG,KEGG,KEGG,KEGG,KEGG,KEGG,KEGG,KEGG,KEGG,KEGG,KEGG,KEGG,KEGG,KEGG,KEGG,KEGG,KEGG,KEGG,KEGG,KEGG,KEGG,KEGG,KEGG,KEGG	STAT1,PRKCA,JAK3,ATF6B,MYC,MAP2K1,CREBBP,ARAF,PTK2B,BRAF,SMAD3,FAS,MAPK8,RAF1,STAT2,MAP2K3,TRAF3,MAPK14,MAP2K6,TBK1,ELK1,CREB3L2,TYK2,MAVS,TAB1,TP53,MAP2K7,IFIH1,TICAM1,TGFBR1,TNF
cd4_de_CD4_TCM_TEM_PD_CTRL.csv	TRUE	0.00368102523816602	21	734	9	0.0122615803814714	0.428571428571429	KEGG:00532	KEGG	Glycosaminoglycan biosynthesis - chondroitin sulfate / dermatan sulfate	8484	76	KEGG,KEGG,KEGG,KEGG,KEGG,KEGG,KEGG,KEGG,KEGG	CHST11,UST,DSE,CHST12,XYLT1,CHST7,CHPF,B4GALT7,XYLT2
cd4_de_CD4_TCM_TEM_PD_CTRL.csv	TRUE	0.0489912864403181	165	734	28	0.0381471389645777	0.16969696969697	KEGG:04140	KEGG	Autophagy - animal	8484	277	KEGG,KEGG,KEGG,KEGG,KEGG,KEGG,KEGG,KEGG,KEGG,KEGG,KEGG,KEGG,KEGG,KEGG,KEGG,KEGG,KEGG,KEGG,KEGG,KEGG,KEGG,KEGG,KEGG,KEGG,KEGG,KEGG,KEGG,KEGG	AMBRA1,MAP2K1,VMP1,ERN1,MAPK8,ATG10,RAF1,ATG16L1,VPS33A,BCL2L1,EPG5,ITPR1,ATG2A,ATG7,IRS2,TBK1,ULK1,PLEKHM1,MTMR3,RRAS2,PIK3R4,EIF2AK3,ATG101,VPS16,MTOR,RAB33B,MTMR4,PPP2CB
cd4_de_CD4_TCM_TEM_PD_CTRL.csv	TRUE	0.000743030085385224	2052	926	231	0.249460043196544	0.112573099415205	REAC:R-HSA-168256	REAC	Immune System	10842	1136	REAC,REAC,REAC,REAC,REAC,REAC,REAC,REAC,REAC,REAC,REAC,REAC,REAC,REAC,REAC,REAC,REAC,REAC,REAC,REAC,REAC,REAC,REAC,REAC,REAC,REAC,REAC,REAC,REAC,REAC,REAC,REAC,REAC,REAC,REAC,REAC,REAC,REAC,REAC,REAC,REAC,REAC,REAC,REAC,REAC,REAC,REAC,REAC,REAC,REAC,REAC,REAC,REAC,REAC,REAC,REAC,REAC,REAC,REAC,REAC,REAC,REAC,REAC,REAC,REAC,REAC,REAC,REAC,REAC,REAC,REAC,REAC,REAC,REAC,REAC,REAC,REAC,REAC,REAC,REAC…	RORA,MYLIP,ALDOA,STAT1,PIM1,TUBA1B,CISH,NLRC5,PGAM1,PAG1,IRF1,TAP1,PIAS1,ARIH1,BTN3A2,MVP,ERAP2,KCNAB2,PSTPIP1,RNF125,CARD11,NUP210,ANXA2,DYNC1H1,JAK3,MYC,WSB1,RANBP2,GSDMD,IMPDH2,ISG15,CBLB,CAPN1,UBA1,NPDC1,MAP2K1,CTSA,PPP3CA,SOCS3,RAB18,CREBBP,STOM,GRAP2,NLRC3,GBP5,SIPA1,STIM1,RAP2B,HERC4,FBXO32,PTK2B,NAPRT,NBEAL2,MYO9B,ZBP1,HUWE1,TNFRSF4,TUBA1C,RLIM,ADA2,PPM1B,UNC13D,RAP1GAP2,SMAD3,GBP1,B4GALT…
cd4_de_CD4_TCM_TEM_PD_CTRL.csv	TRUE	0.00155034588771708	719	926	97	0.10475161987041	0.134909596662031	REAC:R-HSA-1280215	REAC	Cytokine Signaling in Immune system	10842	411	REAC,REAC,REAC,REAC,REAC,REAC,REAC,REAC,REAC,REAC,REAC,REAC,REAC,REAC,REAC,REAC,REAC,REAC,REAC,REAC,REAC,REAC,REAC,REAC,REAC,REAC,REAC,REAC,REAC,REAC,REAC,REAC,REAC,REAC,REAC,REAC,REAC,REAC,REAC,REAC,REAC,REAC,REAC,REAC,REAC,REAC,REAC,REAC,REAC,REAC,REAC,REAC,REAC,REAC,REAC,REAC,REAC,REAC,REAC,REAC,REAC,REAC,REAC,REAC,REAC,REAC,REAC,REAC,REAC,REAC,REAC,REAC,REAC,REAC,REAC,REAC,REAC,REAC,REAC,REAC…	RORA,STAT1,PIM1,CISH,NLRC5,IRF1,PIAS1,ARIH1,NUP210,ANXA2,JAK3,MYC,RANBP2,GSDMD,ISG15,MAP2K1,SOCS3,GRAP2,GBP5,PTK2B,TNFRSF4,PPM1B,SMAD3,GBP1,UBA7,GBP4,NUP160,IL12RB1,MAPK8,MAP3K3,TNFRSF18,NUP88,STAT2,RELB,PML,MAP2K3,NOD1,TRAF3,BCL2L1,PTPN13,GAB3,LRRC14,TRIM21,RIPK2,BCL6,PELI2,FOXO3,MAPK14,POM121C,PTPN23,RORC,NUP62,TIFA,MAP2K6,MAP3K14,PSMD5,IRS2,TBK1,VRK3,TRIM26,ELK1,SLA2,TYK2,SH2B3,PDE12,TAB1,TP53…
cd4_de_CD4_TCM_TEM_PD_CTRL.csv	TRUE	0.00526163897056125	197	926	36	0.0388768898488121	0.182741116751269	REAC:R-HSA-9705683	REAC	SARS-CoV-2-host interactions	10842	2061	REAC,REAC,REAC,REAC,REAC,REAC,REAC,REAC,REAC,REAC,REAC,REAC,REAC,REAC,REAC,REAC,REAC,REAC,REAC,REAC,REAC,REAC,REAC,REAC,REAC,REAC,REAC,REAC,REAC,REAC,REAC,REAC,REAC,REAC,REAC,REAC	RPS18,RPS9,RPS4Y1,RPS20,RPS26,RPS10,STAT1,NUP210,RANBP2,ISG15,CREBBP,NUP160,SEC24C,NUP88,STAT2,NOD1,TRAF3,VPS33A,RIPK2,POM121C,NUP62,TBK1,VPS45,TYK2,YWHAG,MAVS,TAB1,PIK3R4,IFIH1,VPS16,SEC24D,SEC24A,TRIM25,NUP155,NUP43,GEMIN4
cd4_de_CD4_TCM_TEM_PD_CTRL.csv	TRUE	0.0126079599228402	120	926	25	0.0269978401727862	0.208333333333333	REAC:R-HSA-9705671	REAC	SARS-CoV-2 activates/modulates innate and adaptive immune responses	10842	2056	REAC,REAC,REAC,REAC,REAC,REAC,REAC,REAC,REAC,REAC,REAC,REAC,REAC,REAC,REAC,REAC,REAC,REAC,REAC,REAC,REAC,REAC,REAC,REAC,REAC	STAT1,NUP210,RANBP2,ISG15,CREBBP,NUP160,SEC24C,NUP88,STAT2,NOD1,TRAF3,RIPK2,POM121C,NUP62,TBK1,TYK2,MAVS,TAB1,PIK3R4,IFIH1,SEC24D,SEC24A,TRIM25,NUP155,NUP43
cd4_de_CD4_TCM_TEM_PD_CTRL.csv	TRUE	0.0258976267213343	103	926	22	0.0237580993520518	0.213592233009709	REAC:R-HSA-168164	REAC	Toll Like Receptor 3 (TLR3) Cascade	10842	2441	REAC,REAC,REAC,REAC,REAC,REAC,REAC,REAC,REAC,REAC,REAC,REAC,REAC,REAC,REAC,REAC,REAC,REAC,REAC,REAC,REAC,REAC	NLRC5,MAP2K1,MAPK8,MAP2K3,NOD1,TRAF3,LRRC14,RIPK2,MAPK14,TIFA,MAP2K6,TBK1,VRK3,ELK1,TAB1,TP53,MAP2K7,TICAM1,RIPK3,ALPK1,RPS6KA2,PPP2CB
cd4_de_CD4_TCM_TEM_PD_CTRL.csv	TRUE	0.0258989031108379	1518	926	171	0.184665226781857	0.112648221343874	REAC:R-HSA-74160	REAC	Gene expression (Transcription)	10842	1011	REAC,REAC,REAC,REAC,REAC,REAC,REAC,REAC,REAC,REAC,REAC,REAC,REAC,REAC,REAC,REAC,REAC,REAC,REAC,REAC,REAC,REAC,REAC,REAC,REAC,REAC,REAC,REAC,REAC,REAC,REAC,REAC,REAC,REAC,REAC,REAC,REAC,REAC,REAC,REAC,REAC,REAC,REAC,REAC,REAC,REAC,REAC,REAC,REAC,REAC,REAC,REAC,REAC,REAC,REAC,REAC,REAC,REAC,REAC,REAC,REAC,REAC,REAC,REAC,REAC,REAC,REAC,REAC,REAC,REAC,REAC,REAC,REAC,REAC,REAC,REAC,REAC,REAC,REAC,REAC…	RORA,STAT1,ARID1B,KDM6A,RUNX1,TRIM28,NUP210,MYC,CITED2,RANBP2,INTS6,RBM14,POLR2J,CBX4,SOCS3,CREBBP,KAT2B,TCF12,ARID1A,ZNF430,FBXO32,NELFE,JMY,HIST1H2AC,MAF,AUTS2,INTS5,SMARCD2,SMAD3,HCFC1,FAS,COX11,NDRG1,HDAC4,MYBL1,HTT,ARID2,GATAD2B,NUP160,ZNF563,WWOX,MED24,KMT2B,HDAC10,RPA1,HIPK1,CNOT10,CCNC,RNGTT,NELFA,TNFRSF18,HIST1H2BN,NUP88,PML,NABP1,NR1D1,NFIA,HIPK2,ZNF33B,CTDP1,BCL6,TP53INP1,KAT5,CXXC1,RP…
cd4_de_CD4_TCM_TEM_PD_CTRL.csv	TRUE	0.0409619728771172	106	926	22	0.0237580993520518	0.207547169811321	REAC:R-HSA-168138	REAC	Toll Like Receptor 9 (TLR9) Cascade	10842	2445	REAC,REAC,REAC,REAC,REAC,REAC,REAC,REAC,REAC,REAC,REAC,REAC,REAC,REAC,REAC,REAC,REAC,REAC,REAC,REAC,REAC,REAC	NLRC5,MAP2K1,MAPK8,ECSIT,MAP2K3,NOD1,LRRC14,RIPK2,PELI2,MAPK14,TIFA,MAP2K6,VRK3,ELK1,TAB1,TP53,MAP2K7,PIK3R4,TICAM1,ALPK1,RPS6KA2,PPP2CB
cd4_de_CD4_TCM_TEM_PD_CTRL.csv	TRUE	0.0474916233649528	107	926	22	0.0237580993520518	0.205607476635514	REAC:R-HSA-166166	REAC	MyD88-independent TLR4 cascade	10842	1453	REAC,REAC,REAC,REAC,REAC,REAC,REAC,REAC,REAC,REAC,REAC,REAC,REAC,REAC,REAC,REAC,REAC,REAC,REAC,REAC,REAC,REAC	NLRC5,MAP2K1,MAPK8,MAP2K3,NOD1,TRAF3,LRRC14,RIPK2,MAPK14,TIFA,MAP2K6,TBK1,VRK3,ELK1,TAB1,TP53,MAP2K7,TICAM1,RIPK3,ALPK1,RPS6KA2,PPP2CB
cd4_de_CD4_TCM_TEM_PD_CTRL.csv	TRUE	0.0474916233649528	107	926	22	0.0237580993520518	0.205607476635514	REAC:R-HSA-937061	REAC	TRIF(TICAM1)-mediated TLR4 signaling	10842	2395	REAC,REAC,REAC,REAC,REAC,REAC,REAC,REAC,REAC,REAC,REAC,REAC,REAC,REAC,REAC,REAC,REAC,REAC,REAC,REAC,REAC,REAC	NLRC5,MAP2K1,MAPK8,MAP2K3,NOD1,TRAF3,LRRC14,RIPK2,MAPK14,TIFA,MAP2K6,TBK1,VRK3,ELK1,TAB1,TP53,MAP2K7,TICAM1,RIPK3,ALPK1,RPS6KA2,PPP2CB
cd4_de_CD4_TEM_PD_CTRL.csv	TRUE	6.14246939184955e-11	3336	388	144	0.371134020618557	0.0431654676258993	GO:0048583	GO:BP	regulation of response to stimulus	16178	13279	IDA,TAS,IDA,IMP,IDA IMP IBA,ISS,IDA IBA,IDA TAS,ISS,IMP ISS TAS,IMP IGI,ISS TAS,NAS,IDA,IDA,IMP,IMP IBA,ISS,IMP,ISS,TAS,IMP ISS IBA,IDA ISS,IMP IBA TAS,ISS,IDA,ISS TAS,IMP,IBA,IDA IBA,IDA,ISS IBA,TAS,ISS,IDA,IBA,TAS,IMP IBA,IDA,IMP,TAS,IDA,IDA IMP,IMP ISS IBA,IDA,IMP,IMP,TAS,IMP,IDA IMP,IDA IMP IBA,IDA IMP IBA,IDA,NAS,IDA NAS,IBA,NAS,IMP,IMP,IMP,IMP,IDA IBA,IBA TAS,IMP ISS,TAS,IDA IMP IBA,IDA,IMP…	RPS20,ARHGAP15,CDC42SE2,NEAT1,NLRC5,AKNA,CD44,ZAP70,PIM2,PRKCQ,STAT1,IRF1,ARID1B,PIM1,RHOH,PRKCH,RNF213,MACF1,UBAC2,CBLB,KAT6A,RORA,STAT3,PDE3B,PRKCB,SLAMF1,JAK3,CCDC88C,SASH3,LPXN,RBM14,ITK,ARHGAP9,PIK3R5,GSDMD,BTN3A2,NCOA3,ARHGAP25,ANKRD17,NFATC2,DOCK8,STK38,VCP,SEMA4D,RNF125,RASGRP1,PNKP,ARHGAP4,PPP1R16B,ATP2B4,RICTOR,OTUB1,TNFRSF14,SF3B3,EP400,UBASH3A,SMARCA2,NFAT5,FBXL17,HERC4,SMAD3,TMEM131L…
cd4_de_CD4_TEM_PD_CTRL.csv	TRUE	7.15582978294013e-10	564	388	46	0.118556701030928	0.0815602836879433	GO:0046649	GO:BP	lymphocyte activation	16178	12692	ISS,IDA,IDA TAS NAS,ISS,ISS,NAS,IMP NAS,ISS,ISS,ISS,ISS,ISS,ISS,IDA,IDA IBA,IBA,ISS IBA TAS,IMP,IMP IBA,IMP,IDA,IDA IBA,IBA,IMP,NAS,IMP,IBA,IDA,IDA ISS,ISS IBA,ISS,IDA IBA,IDA ISS IBA,IBA TAS,ISS,ISS,TAS,IMP,ISS,IDA,IEP,TAS,ISS,ISS TAS,IDA IMP ISS IBA,ISS	DOCK10,CD44,ZAP70,PRKCQ,IRF1,ARID1B,RHOH,RUNX1,RUNX3,IKZF3,STAT3,PRKCB,JAK3,DDOST,PAG1,SASH3,ITK,NFATC2,DOCK8,RASGRP1,STAT4,TNFRSF14,ICOS,ITGAL,SMARCA2,TMEM131L,INPP5D,CARD11,TGFBR2,SAMSN1,THOC1,SIT1,GPR183,TNFSF8,PTK2B,PHF14,SOCS3,BCL6,NEDD9,AMBRA1,NLRC3,HDAC4,TESPA1,PPP3CA,PTPN22,PHB
cd4_de_CD4_TEM_PD_CTRL.csv	TRUE	1.98262277575646e-09	2103	388	102	0.262886597938144	0.0485021398002853	GO:0002376	GO:BP	immune system process	16178	913	IDA IMP IBA,ISS,IDA,IDA IBA TAS NAS,TAS,ISS TAS,IDA IMP ISS IBA,ISS IBA TAS,NAS,IMP NAS,IMP,TAS,IDA ISS IBA,IDA TAS,NAS,IMP ISS,ISS,ISS,TAS,IDA IMP ISS,IDA ISS IBA,ISS,IDA,ISS TAS,ISS,IDA,IDA IBA,TAS,TAS,IBA,IDA IBA,IDA,ISS IBA TAS,NAS,IMP IBA,IDA IBA,IMP,IMP IBA,TAS,TAS,IDA,IMP,IDA,ISS,IDA IBA TAS,IBA NAS,IDA IMP,IBA,IBA,NAS,IMP,IMP,IBA TAS,IDA,IDA IBA,IDA IMP ISS,IDA ISS,ISS IBA,ISS,IDA IBA,IDA…	NLRC5,DOCK10,CD44,ZAP70,S1PR4,PRKCQ,STAT1,IRF1,ARID1B,RHOH,PRKCH,ERAP2,TAPBP,GPI,KAT6A,RUNX1,RUNX3,IKZF3,SIPA1,STAT3,SELPLG,PRKCB,SLAMF1,JAK3,S1PR1,DDOST,PAG1,ADGRE5,ADAR,SASH3,LPXN,RBM14,ITK,PIK3R5,BTN3A2,ANKRD17,NFATC2,DOCK8,ST6GAL1,SEMA4D,RNF125,RASGRP1,STAT4,PACS1,TNFRSF14,ICOS,ITGAL,ZBTB20,UBASH3A,SMARCA2,SMAD3,TMEM131L,INPP5D,CARD8,TRIM28,CARD11,TGFBR2,SAMSN1,THOC1,SIT1,SERINC5,GPR183,PDE4B…
cd4_de_CD4_TEM_PD_CTRL.csv	TRUE	6.71761711963675e-09	694	388	50	0.128865979381443	0.0720461095100865	GO:0045321	GO:BP	leukocyte activation	16178	11749	ISS,IDA,IDA TAS NAS,ISS,ISS,NAS,IMP NAS,ISS,ISS,ISS,ISS,ISS,ISS,IDA,ISS,IDA,IDA IBA,IBA,ISS IBA TAS,IMP,IMP IBA,IMP,IDA,IDA IBA,IBA,IMP,NAS,IMP,IBA,IDA,IDA ISS,ISS IBA,ISS,IDA IBA,IDA ISS IBA,IBA TAS,ISS,ISS,ISS,TAS,IMP,ISS,IDA,IMP,IEP,TAS,ISS,ISS TAS,IDA IMP ISS IBA,ISS	DOCK10,CD44,ZAP70,PRKCQ,IRF1,ARID1B,RHOH,RUNX1,RUNX3,IKZF3,STAT3,SELPLG,PRKCB,SLAMF1,JAK3,DDOST,PAG1,SASH3,ITK,NFATC2,DOCK8,RASGRP1,STAT4,TNFRSF14,ICOS,ITGAL,SMARCA2,TMEM131L,INPP5D,CARD11,TGFBR2,SAMSN1,THOC1,SIT1,GPR183,TNFSF8,PTK2B,PHF14,DOCK2,SOCS3,BCL6,NEDD9,AMBRA1,UNC13D,NLRC3,HDAC4,TESPA1,PPP3CA,PTPN22,PHB
cd4_de_CD4_TEM_PD_CTRL.csv	TRUE	1.32387847689471e-08	1224	388	70	0.180412371134021	0.0571895424836601	GO:0002682	GO:BP	regulation of immune system process	16178	1207	IDA IMP IBA,IDA TAS,ISS TAS,IMP,ISS TAS,NAS,IMP,IMP,IDA,NAS,IMP ISS,ISS,ISS,IMP,ISS,ISS,IDA IBA,IBA,IDA IBA,IDA,ISS IBA,IBA,IDA,IMP,IMP IBA,IDA,IMP,IDA IBA,IBA,IBA,IBA,NAS,IMP,IBA TAS,IDA,IDA IMP ISS,IDA ISS,ISS IBA,ISS,IDA IBA,IDA,IMP,TAS,IMP ISS,IBA,ISS,ISS,IBA,IMP IBA NAS,IMP ISS,TAS,ISS,ISS,IMP,TAS,IDA,IDA,IDA TAS,IDA,IMP,IDA ISS,IMP,IMP,ISS,ISS IBA,ISS,IDA ISS,IDA IMP IBA TAS NAS IC,TAS,IDA …	NLRC5,ZAP70,PRKCQ,STAT1,IRF1,ARID1B,RHOH,PRKCH,GPI,KAT6A,RUNX1,RUNX3,IKZF3,STAT3,PRKCB,JAK3,PAG1,SASH3,LPXN,RBM14,ITK,BTN3A2,ANKRD17,NFATC2,DOCK8,RNF125,RASGRP1,TNFRSF14,ICOS,ZBTB20,UBASH3A,SMARCA2,TMEM131L,INPP5D,CARD8,CARD11,TGFBR2,SAMSN1,THOC1,SIT1,GPR183,PDE4B,TNFSF8,PTK2B,ZNF131,PLCB1,PRKCA,PYHIN1,BCL6,SPPL3,PLCG1,RPTOR,NEDD9,MYC,CREBBP,PUM1,AMBRA1,MAPK8,PUM2,UNC13D,NLRC3,HSF1,RNF34,TNIP1,TE…
cd4_de_CD4_TEM_PD_CTRL.csv	TRUE	4.06550973543185e-08	2210	388	102	0.262886597938144	0.0461538461538462	GO:0035556	GO:BP	intracellular signal transduction	16178	9405	IDA,TAS,IBA,IDA IBA,NAS,IDA,ISS,IBA NAS,IMP,IDA,IDA,IGI,IBA,IDA,TAS,IMP,NAS,IDA,IMP IBA TAS,ISS IBA,IDA,ISS IBA,IDA IBA,IDA IMP,IDA IBA,TAS,ISS,IMP IBA,IDA,IBA,TAS,IDA IBA,IMP,IMP ISS,IMP IBA TAS,TAS,IMP,IDA IMP,IDA IMP IBA,IDA,ISS IBA,IMP IBA,IDA IMP IBA NAS,IDA IMP IGI ISS IBA TAS,TAS,IDA IBA,IMP ISS IBA,IDA IMP,IMP,IDA IMP TAS,NAS,IDA,IDA IMP IBA NAS,IDA IBA,IDA,IMP IBA,IBA TAS,IMP ISS,IMP IBA…	RPS20,ARHGAP15,NLRC5,CD44,ZAP70,FOS,PIM2,PRKCQ,STAT1,PIM1,RHOH,FOXN3,PRKCH,RPS6KA5,KAT6A,RORA,SIPA1,STAT3,PDE3B,PRKCB,SLAMF1,JAK3,PDE7A,CCDC88C,PAG1,ARHGAP9,PIK3R5,ARHGAP25,ANKRD17,NFATC2,DOCK8,STK38,KPNB1,SEMA4D,RASGRP1,ARHGAP4,PPP1R16B,ATP2B4,RICTOR,OTUB1,RAP2B,NFAT5,SMAD3,MAP3K5,FGD3,CARD8,CARD11,TGFBR2,THOC1,CUL3,CISH,GPR183,SEC13,MAP4K1,OGT,ARAF,GRAP2,PTK2B,SIK3,ARHGAP26,DOCK2,PLCB1,PRKCA,PY…
cd4_de_CD4_TEM_PD_CTRL.csv	TRUE	6.69066979073269e-08	814	388	53	0.13659793814433	0.0651105651105651	GO:0001775	GO:BP	cell activation	16178	445	ISS,IDA,IDA TAS NAS,ISS,ISS,NAS,IMP NAS,ISS,ISS,ISS,ISS,ISS,ISS,IDA,ISS,IDA,IDA IBA,IBA,ISS IBA TAS,IMP,IMP IBA,IMP,IDA,IDA IBA,IBA,IMP,IDA,NAS,IMP,IBA,IDA,IDA ISS,ISS IBA,ISS,IDA IBA,IDA ISS IBA,IBA TAS,ISS,ISS,ISS,ISS,IDA,TAS,IMP,ISS,IDA,IMP,IEP,TAS,ISS,ISS TAS,IDA IMP ISS IBA,ISS	DOCK10,CD44,ZAP70,PRKCQ,IRF1,ARID1B,RHOH,RUNX1,RUNX3,IKZF3,STAT3,SELPLG,PRKCB,SLAMF1,JAK3,DDOST,PAG1,SASH3,ITK,NFATC2,DOCK8,RASGRP1,STAT4,TNFRSF14,ICOS,ITGAL,RAP2B,SMARCA2,TMEM131L,INPP5D,CARD11,TGFBR2,SAMSN1,THOC1,SIT1,GPR183,TNFSF8,PTK2B,PHF14,DOCK2,PLCB1,PRKCA,SOCS3,BCL6,NEDD9,AMBRA1,UNC13D,NLRC3,HDAC4,TESPA1,PPP3CA,PTPN22,PHB
cd4_de_CD4_TEM_PD_CTRL.csv	TRUE	1.06535009401833e-07	2537	388	111	0.286082474226804	0.0437524635396137	GO:0009966	GO:BP	regulation of signal transduction	16178	3842	IDA,TAS,IDA,IDA IMP IBA,IDA IBA,ISS,IMP,IMP,ISS,IDA,IDA,IMP,IMP IBA,ISS,IMP,ISS,TAS,IMP ISS,ISS,IMP IBA TAS,ISS,IDA,TAS,IMP,IDA IBA,TAS,ISS,TAS,IMP IBA,IDA,TAS,IDA,IDA IMP,IMP ISS,IDA,IMP,TAS,IMP,IDA IMP,IDA IMP IBA,IDA,IBA,IMP,IMP,IMP,IMP,IDA IBA,IBA,IMP ISS,TAS,IDA IMP IBA,IMP ISS IBA,IDA IMP,IDA,IMP,IMP,IDA IMP,IDA,IDA,IDA,IDA IMP IBA NAS,IDA,ISS,IDA NAS,IMP,IBA,IMP ISS TAS,IMP,ISS,TAS,TAS,IDA…	RPS20,ARHGAP15,CDC42SE2,NLRC5,CD44,PIM2,PRKCQ,STAT1,IRF1,PIM1,RHOH,PRKCH,RNF213,MACF1,UBAC2,CBLB,KAT6A,RORA,STAT3,PDE3B,PRKCB,SLAMF1,JAK3,CCDC88C,LPXN,ARHGAP9,PIK3R5,NCOA3,ARHGAP25,ANKRD17,DOCK8,STK38,VCP,SEMA4D,RNF125,RASGRP1,ARHGAP4,PPP1R16B,ATP2B4,RICTOR,OTUB1,UBASH3A,NFAT5,FBXL17,HERC4,SMAD3,TMEM131L,INPP5D,MAP3K5,FGD3,CARD8,CARD11,TGFBR2,MVP,CNOT2,THOC1,CUL3,CDK13,GPR183,ATF6B,SEC13,MAP4K1,P…
cd4_de_CD4_TEM_PD_CTRL.csv	TRUE	1.13037460618899e-07	1513	388	78	0.201030927835052	0.0515532055518837	GO:0141124	GO:BP	intracellular signaling cassette	16178	20599	TAS,IDA IBA,IDA,ISS,IMP,IDA,IMP,IDA,IMP IBA TAS,ISS,IDA,IDA IBA,IDA,TAS,ISS,IMP IBA,IDA,IBA,TAS,IDA,IMP,IMP ISS,IMP IBA TAS,TAS,IMP,IDA IMP,IDA IBA,ISS IBA,IMP IBA,IDA IMP IBA NAS,IDA IMP ISS TAS,TAS,IDA IBA,IMP ISS IBA,IDA IMP,IMP,IDA,IDA,IDA,IBA,IBA TAS,IMP ISS,TAS,TAS,IDA,ISS,TAS IC,IDA NAS,IMP,IMP,ISS,IDA,ISS,IDA IBA,IDA IMP ISS,IDA,NAS,IDA,IDA IBA,IBA,IMP,IDA ISS IBA,IDA IBA TAS,IMP NAS,TAS,…	ARHGAP15,CD44,FOS,PIM2,STAT1,RHOH,RORA,STAT3,PDE3B,PRKCB,SLAMF1,PDE7A,CCDC88C,ARHGAP9,PIK3R5,ARHGAP25,ANKRD17,NFATC2,DOCK8,STK38,KPNB1,SEMA4D,RASGRP1,ARHGAP4,PPP1R16B,ATP2B4,RICTOR,RAP2B,NFAT5,SMAD3,MAP3K5,FGD3,CARD8,CARD11,TGFBR2,CUL3,GPR183,MAP4K1,OGT,ARAF,GRAP2,PTK2B,ARHGAP26,DOCK2,PLCB1,PRKCA,CAMK2D,NUP62,SPPL3,PLCG1,MAPRE2,LDLRAD4,PER1,BRAF,MYC,CREBBP,ARHGEF6,AMBRA1,MAPK8,DENND4C,DLG1,MAP4K4…
cd4_de_CD4_TEM_PD_CTRL.csv	TRUE	1.86035448177364e-07	8651	388	269	0.693298969072165	0.0310946711362848	GO:0044237	GO:BP	cellular metabolic process	16178	11299	IBA TAS NAS IC,IMP NAS IC,NAS IC,IDA NAS IC,IDA IBA NAS,IMP NAS,IDA NAS,NAS IC,IMP IBA TAS NAS IC,IMP IBA TAS,IDA IMP,IDA IBA,IDA,IDA,IDA IMP NAS,IDA IMP IGI ISS IBA TAS NAS,IDA TAS,IDA ISS,IDA IBA TAS,IDA NAS IC,IDA IMP ISS,IDA IMP IGI ISS IBA NAS,ISS,IDA IMP ISS IBA,IBA NAS,IDA,ISS,IMP TAS IC,NAS,NAS IC,IDA IBA,IDA IMP TAS,IBA TAS NAS,IDA,IDA IBA,IBA,IDA IBA,IDA IMP IBA TAS,IDA IBA TAS,IDA IBA,…	RPL3,RPS9,RPS18,RPS26,MT-ATP6,MT-ND3,MT-ATP8,RPS20,RPL7,RPS4Y1,NEAT1,NLRC5,AKNA,CD44,ZAP70,FOS,SAT1,PIM2,CHST11,EIF3G,PRKCQ,STAT1,SLC38A1,IRF1,ARID1B,PIM1,ANK3,HNRNPC,RHOH,RPS10,FOXN3,PRKCH,EIF4A2,RNF213,MAML2,ERAP2,KLF12,RPS6KA5,SRSF7,B4GALT1,TAPBP,LUC7L3,GPI,KAT6A,RORA,RUNX1,RUNX3,IKZF3,STAT3,PGAM1,PRPF8,PRKCB,TECR,TBC1D5,SLAMF1,JAK3,CCDC88C,TNRC6B,CCNL1,ATXN1,DDOST,PRKX,XIST,ADAR,SASH3,RBM14,I…
cd4_de_CD4_TEM_PD_CTRL.csv	TRUE	3.34835856986333e-07	4113	388	155	0.399484536082474	0.037685387794797	GO:0048523	GO:BP	negative regulation of cellular process	16178	13231	IDA,IMP,IDA,IDA IBA,ISS IBA,IDA IMP,IDA IBA,IMP,IMP ISS,IMP ISS TAS,IDA,ISS,IMP,IDA,IDA IGI,IMP,IMP IBA,IDA,IDA TAS,IMP,IDA,IDA IBA,IMP ISS,ISS,ISS,NAS,IDA IMP TAS,IMP IBA TAS IC,ISS,IDA,ISS,IMP,IDA IMP IBA,IDA IBA,IBA,TAS,IDA IMP,IDA IBA,IMP,IDA,IBA,IMP IBA,IMP,IDA,IDA,IDA IMP,IDA IMP ISS IBA TAS,IDA,IBA,IDA IMP,IDA IMP,IBA,NAS,IMP IBA,IBA,IDA IBA TAS NAS,IBA,IBA,IBA,IDA IMP TAS NAS,IDA,IMP,IDA …	RPS26,MYLIP,NEAT1,NLRC5,AKNA,CD44,PIM2,PRKCQ,STAT1,IRF1,PIM1,ANK3,HNRNPC,RHOH,FOXN3,PRKCH,RNF213,KLF12,RPS6KA5,UBAC2,SRSF7,KAT6A,RORA,RUNX1,RUNX3,SIPA1,STAT3,PDE3B,PRKCB,SLAMF1,JAK3,CCDC88C,TNRC6B,ATXN1,PAG1,XIST,ADAR,LPXN,RBM14,MAX,SSH2,ARHGAP25,SRSF3,NFATC2,STK38,VCP,SEMA4D,RNF125,ARHGAP4,PPP1R16B,ATP2B4,FAM172A,RICTOR,OTUB1,TNFRSF14,SMG1,RAP2B,ZBTB20,UBASH3A,SMARCA2,NIPBL,HERC4,SMAD3,TMEM131L,…
cd4_de_CD4_TEM_PD_CTRL.csv	TRUE	3.51252640628151e-07	5313	388	187	0.481958762886598	0.0351966873706004	GO:0031323	GO:BP	regulation of cellular metabolic process	16178	7372	IDA,IDA IMP,IDA IBA,IDA,IDA,IDA IMP IGI ISS IBA TAS NAS,ISS,IDA IMP ISS,IDA IMP IGI ISS IBA NAS,IDA IMP ISS IBA,IBA NAS,IDA,ISS,IMP,NAS,IDA IBA,IMP,TAS,IDA IBA,IDA IBA,IDA IMP IBA TAS,IDA,IMP,IDA,IDA ISS IBA,IDA IMP ISS IBA,IDA IMP ISS IBA,IDA ISS IBA NAS,IBA TAS,IDA IMP IGI ISS IBA TAS NAS,IDA,IMP,IDA IBA,ISS,ISS,IDA IMP IBA,IDA ISS IBA,IDA IBA,TAS,IDA IMP,IBA,IDA IPI,ISS,IBA,ISS,IDA IBA,ISS,IMP…	RPS26,NEAT1,NLRC5,AKNA,CD44,FOS,PIM2,PRKCQ,STAT1,IRF1,ARID1B,PIM1,ANK3,HNRNPC,RHOH,FOXN3,PRKCH,EIF4A2,MAML2,KLF12,RPS6KA5,SRSF7,TAPBP,GPI,KAT6A,RORA,RUNX1,RUNX3,IKZF3,STAT3,PGAM1,PRKCB,SLAMF1,JAK3,CCDC88C,TNRC6B,CCNL1,ATXN1,XIST,ADAR,SASH3,RBM14,ITK,SECISBP2,PIK3R5,MAX,GSDMD,BTN3A2,NCOA3,EIF3D,AFF1,SRSF3,ANKRD17,NFATC2,STK38,VCP,SEMA4D,RNF125,RASGRP1,PNKP,STAT4,PPP1R16B,KDM6A,ATP2B4,FAM172A,OTUB1…
cd4_de_CD4_TEM_PD_CTRL.csv	TRUE	6.31105040920558e-07	2812	388	117	0.301546391752577	0.0416073968705548	GO:0010646	GO:BP	regulation of cell communication	16178	4342	IDA,TAS,IDA,IDA IMP IBA,IDA IBA,ISS,IMP,IMP,ISS,ISS,IDA,ISS,IDA,IMP,IMP IBA,ISS,IMP,ISS,TAS,IMP ISS,ISS,IMP IBA TAS,ISS,IDA,TAS,IMP,IDA IBA,TAS,ISS,TAS,IMP IBA,IDA,TAS,IDA,IDA IMP,IMP ISS,IDA,IMP,TAS,IMP,IDA IMP,IDA IMP IBA,IDA,IBA,IMP,IMP,IMP,IMP,IDA IBA,IBA,IMP ISS,TAS,IDA IMP IBA,IMP ISS IBA,IDA IMP,IDA,IMP,IMP,IDA IMP,IDA,IDA,IBA,IDA,IDA IMP IBA NAS,IDA,ISS,IDA NAS,IMP,IBA,IMP ISS TAS,IMP,ISS…	RPS20,ARHGAP15,CDC42SE2,NLRC5,CD44,PIM2,PRKCQ,STAT1,SLC38A1,IRF1,PIM1,ANK3,RHOH,PRKCH,RNF213,MACF1,UBAC2,CBLB,KAT6A,RORA,STAT3,PDE3B,PRKCB,SLAMF1,JAK3,CCDC88C,LPXN,ARHGAP9,PIK3R5,NCOA3,ARHGAP25,ANKRD17,DOCK8,STK38,VCP,SEMA4D,RNF125,RASGRP1,ARHGAP4,PPP1R16B,ATP2B4,RICTOR,OTUB1,UBASH3A,NFAT5,FBXL17,HERC4,SMAD3,TMEM131L,INPP5D,MAP3K5,FGD3,CARD8,CARD11,TGFBR2,MVP,CNOT2,THOC1,CUL3,CDK13,GPR183,CASK,AT…
cd4_de_CD4_TEM_PD_CTRL.csv	TRUE	7.35268668551162e-07	869	388	53	0.13659793814433	0.0609896432681243	GO:0002684	GO:BP	positive regulation of immune system process	16178	1209	IDA IMP,IDA TAS,ISS,ISS,NAS,IMP,IMP,IDA,IMP ISS,ISS,ISS,IBA,IDA IBA,IDA,ISS IBA,IBA,IDA,IMP,IMP IBA,IDA,IMP,IDA IBA,IBA,IBA,NAS,IBA TAS,IDA,IDA IMP ISS,IDA ISS,IDA,IMP,ISS,ISS,IBA,IMP,IMP ISS,TAS,ISS,ISS,TAS,IDA,IDA,IDA,IDA,IDA,IMP,IMP,ISS,ISS IBA,ISS,IDA ISS,IDA IMP IBA TAS NAS,IDA ISS	NLRC5,ZAP70,PRKCQ,IRF1,ARID1B,RHOH,PRKCH,GPI,RUNX1,RUNX3,PRKCB,SASH3,LPXN,RBM14,ITK,BTN3A2,ANKRD17,NFATC2,DOCK8,RNF125,RASGRP1,TNFRSF14,ICOS,UBASH3A,SMARCA2,INPP5D,CARD8,CARD11,TGFBR2,GPR183,PDE4B,PTK2B,PRKCA,PYHIN1,BCL6,SPPL3,PLCG1,RPTOR,NEDD9,CREBBP,PUM1,AMBRA1,MAPK8,PUM2,NLRC3,HSF1,RNF34,TNIP1,TESPA1,PPP3CA,GBP5,PTPN22,PHB
cd4_de_CD4_TEM_PD_CTRL.csv	TRUE	1.53210338381131e-06	401	388	33	0.0850515463917526	0.0822942643391521	GO:0042110	GO:BP	T cell activation	16178	10315	IDA,IDA TAS NAS,ISS,ISS,NAS,IMP NAS,ISS,ISS,ISS,ISS,IDA,IDA IBA,ISS IBA TAS,IMP IBA,IMP,IDA,IDA IBA,IBA,IMP,NAS,IMP,IDA,IDA ISS,IDA IBA,ISS,IBA TAS,TAS,IMP,IDA,IEP,ISS,ISS TAS,IMP ISS IBA	CD44,ZAP70,PRKCQ,IRF1,ARID1B,RHOH,RUNX1,RUNX3,STAT3,JAK3,DDOST,PAG1,ITK,DOCK8,RASGRP1,STAT4,TNFRSF14,ICOS,ITGAL,SMARCA2,TMEM131L,CARD11,TGFBR2,SIT1,GPR183,TNFSF8,SOCS3,BCL6,AMBRA1,NLRC3,TESPA1,PPP3CA,PTPN22
cd4_de_CD4_TEM_PD_CTRL.csv	TRUE	1.64968746639284e-06	7881	388	248	0.639175257731959	0.031468087806116	GO:0043170	GO:BP	macromolecule metabolic process	16178	10919	IBA TAS NAS IC,IMP NAS IC,NAS IC,IDA NAS IC,NAS IC,IMP IBA TAS NAS IC,IMP IBA TAS,IDA,IDA IBA,IDA IMP,IDA IBA,IDA,IDA IMP,IDA IMP NAS,IDA IMP IGI ISS IBA TAS NAS,IDA ISS,IDA IBA TAS,IDA NAS IC,IDA IMP ISS,IDA IMP IGI ISS IBA NAS,IDA IMP ISS IBA,IBA NAS,IDA,ISS,IMP TAS IC,NAS,NAS IC,IDA IBA,IDA IMP TAS,IBA TAS NAS,IDA IMP IBA,IDA IBA,IBA,IDA IBA,IDA IMP IBA TAS,IMP,IBA,IDA IBA TAS,IDA IBA,IMP,IMP …	RPL3,RPS9,RPS18,RPS26,RPS20,RPL7,RPS4Y1,PARP8,MYLIP,NEAT1,NLRC5,AKNA,CD44,ZAP70,FOS,PIM2,CHST11,EIF3G,PRKCQ,STAT1,IRF1,ARID1B,PIM1,ANK3,HNRNPC,RHOH,RPS10,FOXN3,PRKCH,EIF4A2,RNF213,MAML2,ERAP2,KLF12,RPS6KA5,UBAC2,WSB1,SRSF7,B4GALT1,TAPBP,LUC7L3,GPI,KAT6A,RORA,RUNX1,RUNX3,IKZF3,STAT3,PRPF8,PRKCB,SLAMF1,JAK3,CCDC88C,TNRC6B,CCNL1,ATXN1,DDOST,PRKX,XIST,ADAR,SASH3,RBM14,ITK,SECISBP2,PIK3R5,MAX,GSDMD,BT…
cd4_de_CD4_TEM_PD_CTRL.csv	TRUE	1.72325588181475e-06	5757	388	196	0.505154639175258	0.0340455098141393	GO:0019222	GO:BP	regulation of metabolic process	16178	5789	IDA,IDA IMP,IDA IBA,IDA,IDA IMP,IDA IMP IGI ISS IBA TAS NAS,IBA,ISS,IDA IMP ISS,IDA IMP IGI ISS IBA NAS,IDA IMP ISS IBA,IBA NAS,IDA,ISS,IMP,NAS,IDA IBA,IMP,TAS,IDA,IDA IBA,IDA IBA,IDA IMP IBA TAS,IDA,IMP,IDA,IDA ISS IBA,IDA IMP ISS IBA,IDA IMP ISS IBA,IDA ISS IBA NAS,IBA TAS,IDA IMP IGI ISS IBA TAS NAS,IDA,IMP,IMP,IDA IBA,ISS,ISS,IBA,IDA IMP IBA,IDA ISS IBA,IDA IBA,TAS,IDA IMP,IBA,IDA IPI,ISS,IBA…	RPS26,NEAT1,NLRC5,AKNA,CD44,FOS,S1PR4,PIM2,PRKCQ,STAT1,IRF1,ARID1B,PIM1,ANK3,HNRNPC,RHOH,FOXN3,PRKCH,EIF4A2,RNF213,MAML2,KLF12,RPS6KA5,SRSF7,TAPBP,GPI,KAT6A,RORA,RUNX1,RUNX3,IKZF3,STAT3,PGAM1,PDE3B,PRKCB,SLAMF1,JAK3,CCDC88C,S1PR1,TNRC6B,CCNL1,ATXN1,XIST,ADAR,SASH3,RBM14,ITK,SECISBP2,PIK3R5,MAX,GSDMD,BTN3A2,NCOA3,EIF3D,AFF1,SRSF3,ANKRD17,NFATC2,STK38,VCP,SEMA4D,RNF125,RASGRP1,PNKP,STAT4,PPP1R16B,K…
cd4_de_CD4_TEM_PD_CTRL.csv	TRUE	1.92336521950569e-06	5297	388	184	0.474226804123711	0.034736643383047	GO:0060255	GO:BP	regulation of macromolecule metabolic process	16178	14938	IDA,IDA IMP,IDA IBA,IDA,IDA IMP,IDA IMP IGI ISS IBA TAS NAS,ISS,IDA IMP ISS,IDA IMP IGI ISS IBA NAS,IDA IMP ISS IBA,IBA NAS,IDA,ISS,IMP,NAS,IDA IBA,IMP,TAS,IDA IBA,IDA IBA,IDA IMP IBA TAS,IDA,IMP,IDA,IDA ISS IBA,IDA IMP ISS IBA,IDA IMP ISS IBA,IDA ISS IBA NAS,IBA TAS,IDA IMP IGI ISS IBA TAS NAS,IMP,IDA IBA,ISS,ISS,IDA IMP IBA,IDA ISS IBA,IDA IBA,TAS,IDA IMP,IBA,IDA IPI,ISS,IBA,ISS,IDA IBA,ISS,IMP…	RPS26,NEAT1,NLRC5,AKNA,CD44,FOS,PIM2,PRKCQ,STAT1,IRF1,ARID1B,PIM1,ANK3,HNRNPC,RHOH,FOXN3,PRKCH,EIF4A2,MAML2,KLF12,RPS6KA5,SRSF7,TAPBP,GPI,KAT6A,RORA,RUNX1,RUNX3,IKZF3,STAT3,PRKCB,SLAMF1,JAK3,CCDC88C,TNRC6B,CCNL1,ATXN1,XIST,ADAR,SASH3,RBM14,ITK,SECISBP2,PIK3R5,MAX,GSDMD,BTN3A2,NCOA3,EIF3D,AFF1,SRSF3,ANKRD17,NFATC2,STK38,VCP,SEMA4D,RNF125,RASGRP1,PNKP,STAT4,PPP1R16B,KDM6A,ATP2B4,FAM172A,OTUB1,TNFRS…
cd4_de_CD4_TEM_PD_CTRL.csv	TRUE	2.34029381341397e-06	2804	388	115	0.29639175257732	0.0410128388017118	GO:0023051	GO:BP	regulation of signaling	16178	6876	IDA,TAS,IDA,IDA IMP IBA,IDA IBA,ISS,IMP,IMP,ISS,ISS,IDA,IDA,IMP,IMP IBA,ISS,IMP,ISS,TAS,IMP ISS,ISS,IMP IBA TAS,ISS,IDA,TAS,IMP,IDA IBA,TAS,ISS,TAS,IMP IBA,IDA,TAS,IDA,IDA IMP,IMP ISS,IDA,IMP,TAS,IMP,IDA IMP,IDA IMP IBA,IDA,IBA,IMP,IMP,IMP,IMP,IDA IBA,IBA,IMP ISS,TAS,IDA IMP IBA,IMP ISS IBA,IDA IMP,IDA,IMP,IMP,IDA IMP,IDA,IDA,IBA,IDA,IDA IMP IBA NAS,IDA,ISS,IDA NAS,IMP,IBA,IMP ISS TAS,IMP,ISS,TAS…	RPS20,ARHGAP15,CDC42SE2,NLRC5,CD44,PIM2,PRKCQ,STAT1,SLC38A1,IRF1,PIM1,RHOH,PRKCH,RNF213,MACF1,UBAC2,CBLB,KAT6A,RORA,STAT3,PDE3B,PRKCB,SLAMF1,JAK3,CCDC88C,LPXN,ARHGAP9,PIK3R5,NCOA3,ARHGAP25,ANKRD17,DOCK8,STK38,VCP,SEMA4D,RNF125,RASGRP1,ARHGAP4,PPP1R16B,ATP2B4,RICTOR,OTUB1,UBASH3A,NFAT5,FBXL17,HERC4,SMAD3,TMEM131L,INPP5D,MAP3K5,FGD3,CARD8,CARD11,TGFBR2,MVP,CNOT2,THOC1,CUL3,CDK13,GPR183,CASK,ATF6B,S…
cd4_de_CD4_TEM_PD_CTRL.csv	TRUE	2.7387699375301e-06	367	388	31	0.0798969072164948	0.0844686648501362	GO:0051249	GO:BP	regulation of lymphocyte activation	16178	14044	IDA,ISS,ISS,NAS,IMP,ISS,ISS,ISS,ISS,IDA IBA,IBA,IMP,IMP IBA,IDA IBA,IBA,NAS,IMP,IBA,IDA,IDA ISS,ISS IBA,ISS,IDA IBA,IDA,TAS,IMP,ISS,IDA,ISS,ISS,IDA IMP IBA	ZAP70,PRKCQ,IRF1,ARID1B,RHOH,RUNX1,RUNX3,IKZF3,JAK3,PAG1,SASH3,NFATC2,DOCK8,TNFRSF14,ICOS,SMARCA2,TMEM131L,INPP5D,CARD11,TGFBR2,SAMSN1,THOC1,SIT1,GPR183,TNFSF8,BCL6,NEDD9,AMBRA1,TESPA1,PPP3CA,PTPN22
cd4_de_CD4_TEM_PD_CTRL.csv	TRUE	4.37797117340587e-06	9757	388	289	0.744845360824742	0.0296197601721841	GO:0008152	GO:BP	metabolic process	16178	3159	IBA TAS NAS IC,IMP NAS IC,NAS IC,IDA NAS IC,IDA IBA NAS,IMP NAS,IDA NAS,NAS IC,IMP IBA TAS NAS IC,IMP IBA TAS,IDA,IDA IBA,IDA IMP,IDA IBA,IDA,IDA IMP,IDA IMP NAS,IDA IMP IGI ISS IBA TAS NAS,IDA IBA TAS,IBA,IDA ISS,IDA IBA TAS,IDA NAS IC,IDA IMP ISS,IDA IMP IGI ISS IBA NAS,ISS,IDA IMP ISS IBA,IBA NAS,IDA,ISS,IMP TAS IC,NAS,NAS IC,IDA IBA,IDA IMP TAS,IBA TAS NAS,IDA IMP IBA,IDA IBA,IBA,IDA IBA,IDA …	RPL3,RPS9,RPS18,RPS26,MT-ATP6,MT-ND3,MT-ATP8,RPS20,RPL7,RPS4Y1,PARP8,MYLIP,NEAT1,NLRC5,AKNA,CD44,ZAP70,FOS,SAT1,S1PR4,PIM2,CHST11,EIF3G,PRKCQ,STAT1,SLC38A1,IRF1,ARID1B,PIM1,ANK3,HNRNPC,RHOH,RPS10,FOXN3,PRKCH,EIF4A2,RNF213,MAML2,ERAP2,KLF12,RPS6KA5,UBAC2,WSB1,SRSF7,B4GALT1,TAPBP,LUC7L3,GPI,KAT6A,RORA,RUNX1,RUNX3,IKZF3,STAT3,PGAM1,PRPF8,PDE3B,PRKCB,TECR,TBC1D5,SLAMF1,JAK3,CCDC88C,S1PR1,TNRC6B,CCNL1…
cd4_de_CD4_TEM_PD_CTRL.csv	TRUE	6.92992418582402e-06	6604	388	215	0.554123711340206	0.0325560266505148	GO:0044249	GO:BP	cellular biosynthetic process	16178	11305	IBA TAS NAS IC,IMP NAS IC,NAS IC,IDA NAS IC,IDA IBA NAS,NAS,IDA NAS,NAS IC,IMP IBA TAS NAS IC,IMP IBA TAS,IDA IMP,IDA IBA,IDA,IDA IMP IGI ISS IBA TAS NAS,IDA TAS,ISS,IDA IBA TAS,IDA NAS IC,IDA IMP ISS,IDA IMP IGI ISS IBA NAS,ISS,IDA IMP ISS IBA,IBA NAS,IDA,ISS,IMP TAS IC,NAS,NAS IC,IDA IBA,IMP,IBA TAS NAS,IDA IBA,IDA IBA,IDA IMP IBA TAS,IDA IBA TAS,IDA IBA,IMP,IMP IBA,IDA,IDA ISS IBA,IDA IMP ISS …	RPL3,RPS9,RPS18,RPS26,MT-ATP6,MT-ND3,MT-ATP8,RPS20,RPL7,RPS4Y1,NEAT1,NLRC5,AKNA,FOS,SAT1,PIM2,CHST11,EIF3G,PRKCQ,STAT1,SLC38A1,IRF1,ARID1B,PIM1,ANK3,HNRNPC,RHOH,RPS10,FOXN3,PRKCH,EIF4A2,MAML2,KLF12,RPS6KA5,SRSF7,B4GALT1,TAPBP,LUC7L3,GPI,KAT6A,RORA,RUNX1,RUNX3,IKZF3,STAT3,PRPF8,PRKCB,TECR,SLAMF1,JAK3,TNRC6B,CCNL1,ATXN1,DDOST,XIST,ADAR,SASH3,RBM14,ITK,SECISBP2,MAX,GSDMD,BTN3A2,NCOA3,EIF3D,AFF1,SRSF…
cd4_de_CD4_TEM_PD_CTRL.csv	TRUE	8.58905864095311e-06	619	388	41	0.105670103092784	0.0662358642972536	GO:0030155	GO:BP	regulation of cell adhesion	16178	6925	ISS IBA,IMP,IDA,ISS,ISS,NAS,ISS,IMP,IDA ISS IBA,ISS,ISS,NAS,IMP IC,ISS,IBA,IDA,IDA,IMP IBA,IDA,IDA IBA,IBA,IMP,NAS,IMP,IMP,IDA,IDA ISS,IMP,IMP IBA,IMP,IDA IMP,IMP,IMP,IDA,ISS NAS,IDA,ISS,IMP ISS,ISS,IMP,IMP IBA	AKNA,CD44,ZAP70,PRKCQ,IRF1,ARID1B,ANK3,RHOH,MACF1,RUNX1,RUNX3,SIPA1,PDE3B,JAK3,PAG1,PRKX,LPXN,DOCK8,SEMA4D,TNFRSF14,ICOS,UTRN,SMARCA2,NFAT5,TMEM131L,CARD11,TGFBR2,CASK,PTK2B,CLASP1,PRKCA,BCL6,NEDD9,AMBRA1,MAP4K4,CXCR3,TESPA1,PPP3CA,TBCD,EPHA4,PTPN22
cd4_de_CD4_TEM_PD_CTRL.csv	TRUE	9.68623634655964e-06	5826	388	195	0.502577319587629	0.033470648815654	GO:0009059	GO:BP	macromolecule biosynthetic process	16178	3272	IBA TAS NAS IC,IMP NAS IC,NAS IC,IDA NAS IC,NAS IC,IMP IBA TAS NAS IC,IMP IBA TAS,IDA IMP,IDA IBA,IDA,IDA IMP IGI ISS IBA TAS NAS,ISS,IDA IBA TAS,IDA NAS IC,IDA IMP ISS,IDA IMP IGI ISS IBA NAS,IDA IMP ISS IBA,IBA NAS,IDA,ISS,IMP TAS IC,NAS,NAS IC,IDA IBA,IMP,IBA TAS NAS,IDA IBA,IDA IBA,IDA IMP IBA TAS,IDA IBA TAS,IDA IBA,IMP,IMP IBA,IDA,IDA ISS IBA,IDA IMP ISS IBA,IDA IMP ISS IBA,IDA ISS IBA NAS,…	RPL3,RPS9,RPS18,RPS26,RPS20,RPL7,RPS4Y1,NEAT1,NLRC5,AKNA,FOS,PIM2,CHST11,EIF3G,PRKCQ,STAT1,IRF1,ARID1B,PIM1,ANK3,HNRNPC,RHOH,RPS10,FOXN3,PRKCH,EIF4A2,MAML2,KLF12,RPS6KA5,SRSF7,B4GALT1,TAPBP,LUC7L3,GPI,KAT6A,RORA,RUNX1,RUNX3,IKZF3,STAT3,PRPF8,PRKCB,SLAMF1,JAK3,TNRC6B,CCNL1,ATXN1,DDOST,XIST,ADAR,SASH3,RBM14,ITK,SECISBP2,MAX,GSDMD,BTN3A2,NCOA3,EIF3D,AFF1,SRSF3,NFATC2,ST6GAL1,VCP,SEMA4D,RNF125,RASGRP…
cd4_de_CD4_TEM_PD_CTRL.csv	TRUE	1.0489054890813e-05	2841	388	114	0.293814432989691	0.0401267159450898	GO:0010604	GO:BP	positive regulation of macromolecule metabolic process	16178	4301	IMP,IDA IBA,IDA,IDA,IDA IMP IGI ISS,ISS,IMP ISS,IDA IMP IGI NAS,IDA IMP ISS,IBA NAS,ISS,IMP,IDA IBA,IMP,IDA,IDA IBA,IDA IMP,IDA IMP,IDA,IDA IMP IGI ISS NAS,IBA,IMP IBA,IBA,IDA IPI,ISS,ISS,IDA IBA,ISS,IMP,IDA IMP IBA,IPI,IDA,IDA ISS,IDA,IDA IMP,IMP,NAS,IDA,IDA,IBA,IDA,NAS,IDA NAS,IDA IMP IBA TAS NAS,IDA,IDA IMP IBA,IDA TAS,IDA IMP,IDA IBA,IDA,IDA ISS,IDA ISS,IMP,ISS,IBA NAS,IMP,IGI,IDA IBA,IDA,IMP…	NEAT1,NLRC5,AKNA,CD44,FOS,PIM2,PRKCQ,STAT1,IRF1,ARID1B,ANK3,HNRNPC,MAML2,RPS6KA5,GPI,KAT6A,RORA,RUNX1,RUNX3,STAT3,SLAMF1,TNRC6B,SASH3,RBM14,ITK,PIK3R5,MAX,GSDMD,BTN3A2,NCOA3,EIF3D,NFATC2,VCP,SEMA4D,RASGRP1,PNKP,STAT4,PPP1R16B,ATP2B4,TNFRSF14,IL12RB2,SF3B3,EP400,SMARCA2,NFAT5,SMAD3,APBB1,MAP3K5,TENT5C,CARD8,TRIM28,PIAS1,CARD11,TGFBR2,CNOT2,THOC1,CUL3,CDK13,TMF1,PPP2R5A,ATF6B,PAN3,ARIH1,PDE4B,TCF12…
cd4_de_CD4_TEM_PD_CTRL.csv	TRUE	1.17449664595197e-05	4420	388	158	0.407216494845361	0.0357466063348416	GO:0048519	GO:BP	negative regulation of biological process	16178	13227	IDA,IMP,IDA,IDA IBA,ISS IBA,IDA IMP,IDA IBA,IMP,IMP ISS,IMP ISS TAS,IDA,ISS,IMP,IDA,IDA IGI,IMP,IMP IBA,IDA,IDA TAS,IMP,IDA,IDA IBA,IMP ISS IBA,ISS,ISS,NAS,IDA IMP ISS TAS,IMP IBA TAS IC,ISS,IDA,ISS,IMP,IDA IMP IBA,IDA IBA,IBA,TAS,IDA IMP,IDA IBA,IMP,IDA,IBA,IMP IBA,IMP,IDA,IDA,IDA IMP,IDA IMP ISS IBA TAS,IDA,IBA,IDA IMP,IDA IMP NAS,IBA,NAS,IMP IBA,IDA IBA,IDA,IDA IBA TAS NAS,IBA,IBA,IBA,IDA IMP …	RPS26,MYLIP,NEAT1,NLRC5,AKNA,CD44,PIM2,PRKCQ,STAT1,IRF1,PIM1,ANK3,HNRNPC,RHOH,FOXN3,PRKCH,RNF213,KLF12,RPS6KA5,UBAC2,SRSF7,KAT6A,RORA,RUNX1,RUNX3,SIPA1,STAT3,PDE3B,PRKCB,SLAMF1,JAK3,CCDC88C,TNRC6B,ATXN1,PAG1,XIST,ADAR,LPXN,RBM14,MAX,SSH2,ARHGAP25,SRSF3,NFATC2,STK38,VCP,SEMA4D,RNF125,ARHGAP4,PPP1R16B,ATP2B4,FAM172A,RICTOR,OTUB1,TNFRSF14,SF3B3,SMG1,RAP2B,ZBTB20,UBASH3A,SMARCA2,NIPBL,HERC4,SMAD3,TME…
cd4_de_CD4_TEM_PD_CTRL.csv	TRUE	1.6336409501559e-05	6702	388	216	0.556701030927835	0.0322291853178156	GO:0009058	GO:BP	biosynthetic process	16178	3271	IBA TAS NAS IC,IMP NAS IC,NAS IC,IDA NAS IC,IDA IBA NAS,NAS,IDA NAS,NAS IC,IMP IBA TAS NAS IC,IMP IBA TAS,IDA IMP,IDA IBA,IDA,IDA IMP IGI ISS IBA TAS NAS,IDA TAS,ISS,IDA IBA TAS,IDA NAS IC,IDA IMP ISS,IDA IMP IGI ISS IBA NAS,ISS,IDA IMP ISS IBA,IBA NAS,IDA,ISS,IMP TAS IC,NAS,NAS IC,IDA IBA,IMP,IBA TAS NAS,IDA IBA,IDA IBA,IDA IMP IBA TAS,IDA IBA TAS,IDA IBA TAS NAS,IMP,IMP IBA,IDA IBA,IDA ISS IBA,…	RPL3,RPS9,RPS18,RPS26,MT-ATP6,MT-ND3,MT-ATP8,RPS20,RPL7,RPS4Y1,NEAT1,NLRC5,AKNA,FOS,SAT1,PIM2,CHST11,EIF3G,PRKCQ,STAT1,SLC38A1,IRF1,ARID1B,PIM1,ANK3,HNRNPC,RHOH,RPS10,FOXN3,PRKCH,EIF4A2,MAML2,KLF12,RPS6KA5,SRSF7,B4GALT1,TAPBP,LUC7L3,GPI,KAT6A,RORA,RUNX1,RUNX3,IKZF3,STAT3,PGAM1,PRPF8,PRKCB,TECR,SLAMF1,JAK3,TNRC6B,CCNL1,ATXN1,DDOST,XIST,ADAR,SASH3,RBM14,ITK,SECISBP2,MAX,GSDMD,BTN3A2,NCOA3,EIF3D,AFF…
cd4_de_CD4_TEM_PD_CTRL.csv	TRUE	1.65037124190492e-05	6662	388	215	0.554123711340206	0.0322725908135695	GO:1901576	GO:BP	organic substance biosynthetic process	16178	22106	IBA TAS NAS IC,IMP NAS IC,NAS IC,IDA NAS IC,IDA IBA NAS,NAS,IDA NAS,NAS IC,IMP IBA TAS NAS IC,IMP IBA TAS,IDA IMP,IDA IBA,IDA,IDA IMP IGI ISS IBA TAS NAS,IDA TAS,ISS,IDA IBA TAS,IDA NAS IC,IDA IMP ISS,IDA IMP IGI ISS IBA NAS,ISS,IDA IMP ISS IBA,IBA NAS,IDA,ISS,IMP TAS IC,NAS,NAS IC,IDA IBA,IMP,IBA TAS NAS,IDA IBA,IDA IBA,IDA IMP IBA TAS,IDA IBA TAS,IDA IBA TAS NAS,IMP,IMP IBA,IDA IBA,IDA ISS IBA,…	RPL3,RPS9,RPS18,RPS26,MT-ATP6,MT-ND3,MT-ATP8,RPS20,RPL7,RPS4Y1,NEAT1,NLRC5,AKNA,FOS,SAT1,PIM2,CHST11,EIF3G,PRKCQ,STAT1,SLC38A1,IRF1,ARID1B,PIM1,ANK3,HNRNPC,RHOH,RPS10,FOXN3,PRKCH,EIF4A2,MAML2,KLF12,RPS6KA5,SRSF7,B4GALT1,TAPBP,LUC7L3,GPI,KAT6A,RORA,RUNX1,RUNX3,IKZF3,STAT3,PGAM1,PRPF8,PRKCB,TECR,SLAMF1,JAK3,TNRC6B,CCNL1,ATXN1,DDOST,XIST,ADAR,SASH3,RBM14,ITK,SECISBP2,MAX,GSDMD,BTN3A2,NCOA3,EIF3D,AFF…
cd4_de_CD4_TEM_PD_CTRL.csv	TRUE	1.9584010976223e-05	2769	388	111	0.286082474226804	0.0400866738894908	GO:0031325	GO:BP	positive regulation of cellular metabolic process	16178	7374	IMP,IDA IBA,IDA,IDA,IDA IMP IGI ISS,ISS,IMP ISS,IDA IMP IGI NAS,IDA IMP ISS,IBA NAS,ISS,IMP,IDA IBA,IMP,IDA,IDA IBA,IDA IMP,IDA IMP,IDA,IDA IMP IGI ISS NAS,IBA,IMP IBA,IBA,IDA IPI,ISS,ISS,IDA IBA,ISS,IMP,IDA IMP IBA,IPI,IDA,IMP,IDA,IDA IMP,IMP,NAS,IDA,IDA,IBA,IDA,NAS,IDA NAS,ISS,IDA IMP IBA TAS NAS,IDA,IDA IMP IBA,IDA TAS,IDA IMP,IDA IBA,IDA,IDA ISS,IMP,IMP ISS,IBA NAS,IMP,IDA IBA,IDA,IMP,IDA,IBA…	NEAT1,NLRC5,AKNA,CD44,FOS,PIM2,PRKCQ,STAT1,IRF1,ARID1B,ANK3,HNRNPC,MAML2,RPS6KA5,GPI,KAT6A,RORA,RUNX1,RUNX3,STAT3,SLAMF1,TNRC6B,SASH3,RBM14,ITK,PIK3R5,MAX,GSDMD,BTN3A2,NCOA3,EIF3D,NFATC2,VCP,SEMA4D,RASGRP1,PNKP,STAT4,PPP1R16B,ATP2B4,TNFRSF14,IL12RB2,SF3B3,EP400,ZBTB20,SMARCA2,NFAT5,SMAD3,APBB1,MAP3K5,TENT5C,CARD8,TRIM28,CARD11,TGFBR2,CNOT2,THOC1,CDK13,TMF1,PPP2R5A,ATF6B,PAN3,PDE4B,TCF12,OGT,ARAF,…
cd4_de_CD4_TEM_PD_CTRL.csv	TRUE	2.08476354933211e-05	292	388	26	0.0670103092783505	0.089041095890411	GO:0030098	GO:BP	lymphocyte differentiation	16178	6913	ISS,IDA NAS,ISS,NAS,IMP NAS,ISS,ISS,ISS,ISS,ISS,IBA,IDA,NAS,IMP,IBA,ISS,ISS,IBA,ISS,ISS,TAS,IMP,IDA,TAS,ISS,ISS IBA	DOCK10,ZAP70,IRF1,ARID1B,RHOH,RUNX1,RUNX3,IKZF3,STAT3,JAK3,ITK,STAT4,SMARCA2,TMEM131L,INPP5D,TGFBR2,GPR183,TNFSF8,PTK2B,PHF14,SOCS3,BCL6,AMBRA1,HDAC4,TESPA1,PTPN22
cd4_de_CD4_TEM_PD_CTRL.csv	TRUE	2.90461639535544e-05	428	388	32	0.0824742268041237	0.0747663551401869	GO:0002521	GO:BP	leukocyte differentiation	16178	1050	ISS,IDA NAS,ISS,NAS,IMP NAS,IMP ISS,ISS,ISS,ISS,ISS,IBA,IDA,NAS,IMP,IBA,ISS,ISS,IBA,ISS,ISS,ISS,TAS,IMP,ISS,ISS,IMP,IDA,IMP,TAS,ISS,ISS,ISS IBA	DOCK10,ZAP70,IRF1,ARID1B,RHOH,RUNX1,RUNX3,IKZF3,STAT3,JAK3,ITK,STAT4,SMARCA2,TMEM131L,INPP5D,TGFBR2,GPR183,TNFSF8,PTK2B,PHF14,PRKCA,SOCS3,BCL6,RPTOR,NEDD9,MYC,AMBRA1,HSF1,HDAC4,TESPA1,PPP3CA,PTPN22
cd4_de_CD4_TEM_PD_CTRL.csv	TRUE	3.6371110356076e-05	5913	388	195	0.502577319587629	0.0329781836631152	GO:0051716	GO:BP	cellular response to stimulus	16178	14364	IDA,TAS,IDA,IBA,IDA IMP IBA,IDA IBA,IDA IBA TAS NAS,IDA IMP NAS,IBA TAS,ISS,IMP IBA TAS NAS,IDA IMP ISS IBA NAS,IDA IEP ISS,NAS,IDA IMP,ISS,IDA IBA,IGI,IMP IBA TAS,IMP IBA,ISS,IDA IBA,IDA IMP,IMP,ISS IBA TAS,IMP TAS,IDA IMP ISS,IMP,TAS NAS,IDA IMP IGI ISS IBA TAS NAS,IMP ISS IBA TAS,IDA,ISS IBA NAS,IDA,IDA ISS IBA TAS,IDA IBA,IDA IMP,IDA IBA TAS,IDA IBA TAS,IBA TAS,IDA IBA TAS,ISS IBA TAS,TAS,EXP…	RPS20,ARHGAP15,CDC42SE2,PARP8,NLRC5,CD44,ZAP70,FOS,S1PR4,PIM2,PRKCQ,STAT1,IRF1,ARID1B,PIM1,ANK3,RHOH,FOXN3,PRKCH,RNF213,MACF1,MAML2,RPS6KA5,UBAC2,CBLB,KAT6A,RORA,PITPNC1,SIPA1,STAT3,PDE3B,SELPLG,PRKCB,SLAMF1,JAK3,PDE7A,CCDC88C,S1PR1,PAG1,ADGRE5,LPXN,ITK,ARHGAP9,PIK3R5,BTN3A2,NCOA3,ARHGAP25,ANKRD17,NFATC2,GNG2,ALOX5AP,DOCK8,STK38,VCP,KPNB1,SEMA4D,RNF125,RASGRP1,PNKP,ARHGAP4,STAT4,PPP1R16B,ATP2B4,R…
cd4_de_CD4_TEM_PD_CTRL.csv	TRUE	3.74249019098943e-05	4791	388	166	0.427835051546392	0.0346482988937591	GO:0051171	GO:BP	regulation of nitrogen compound metabolic process	16178	13995	IDA,IMP,IDA IBA,IDA,IDA IMP,IDA IMP IGI ISS IBA TAS NAS,ISS,IDA IMP ISS,IDA IMP IGI ISS IBA NAS,IDA IMP ISS IBA,IBA NAS,IDA,IMP,NAS,IDA IBA,IMP,TAS,IDA IBA,IDA IBA,IDA IMP IBA TAS,IDA,IDA ISS IBA,IDA IBA,IDA IMP ISS IBA,IDA ISS IBA NAS,IBA TAS,IDA IMP IGI ISS IBA TAS NAS,IDA,IMP,ISS,ISS,IDA IMP IBA,IDA ISS IBA,IDA IBA,IDA IMP,IDA,IBA,ISS,IDA IBA,IDA IMP IBA,IPI,IDA,IMP,IDA IBA TAS NAS,IDA,IDA IMP…	RPS26,NEAT1,NLRC5,AKNA,CD44,FOS,PIM2,PRKCQ,STAT1,IRF1,ARID1B,PIM1,HNRNPC,RHOH,FOXN3,PRKCH,EIF4A2,MAML2,KLF12,RPS6KA5,SRSF7,KAT6A,RORA,RUNX1,RUNX3,IKZF3,STAT3,PGAM1,PRKCB,JAK3,CCDC88C,TNRC6B,CCNL1,ATXN1,ADAR,RBM14,SECISBP2,PIK3R5,MAX,NCOA3,EIF3D,SRSF3,ANKRD17,NFATC2,STK38,VCP,SEMA4D,RASGRP1,PNKP,STAT4,PPP1R16B,ATP2B4,FAM172A,OTUB1,TNFRSF14,SF3B3,SMG1,RAP2B,EP400,ZBTB20,SMARCA2,NFAT5,NIPBL,SMAD3,AP…
cd4_de_CD4_TEM_PD_CTRL.csv	TRUE	3.86933758299233e-05	322	388	27	0.0695876288659794	0.0838509316770186	GO:0007159	GO:BP	leukocyte cell-cell adhesion	16178	2754	IMP,IDA TAS,ISS,ISS,NAS,IMP,ISS,ISS,IDA IBA,ISS,IBA,IMP IBA,IMP,IDA IBA,IBA,IMP,NAS,IMP,IMP,IDA,IDA ISS,IMP,IDA,IMP,ISS,ISS,IMP IBA	CD44,ZAP70,PRKCQ,IRF1,ARID1B,RHOH,RUNX1,RUNX3,SELPLG,JAK3,PAG1,DOCK8,SEMA4D,TNFRSF14,ICOS,ITGAL,SMARCA2,NFAT5,TMEM131L,CARD11,TGFBR2,BCL6,AMBRA1,TNIP1,TESPA1,PPP3CA,PTPN22
cd4_de_CD4_TEM_PD_CTRL.csv	TRUE	4.09747446516709e-05	9325	388	276	0.711340206185567	0.029597855227882	GO:0071704	GO:BP	organic substance metabolic process	16178	17374	IBA TAS NAS IC,IMP NAS IC,NAS IC,IDA NAS IC,IDA IBA NAS,NAS,IDA NAS,NAS IC,IMP IBA TAS NAS IC,IMP IBA TAS,IDA,IDA IBA,IDA IMP,IDA IBA,IDA,IDA IMP,IDA IMP NAS,IDA IMP IGI ISS IBA TAS NAS,IDA IBA TAS,IDA ISS,IDA IBA TAS,IDA NAS IC,IDA IMP ISS,IDA IMP IGI ISS IBA NAS,ISS,IDA IMP ISS IBA,IBA NAS,IDA,ISS,IMP TAS IC,NAS,NAS IC,IDA IBA,IDA IMP TAS,IBA TAS NAS,IDA IMP IBA,IDA IBA,IBA,IDA IBA,IDA IMP IBA …	RPL3,RPS9,RPS18,RPS26,MT-ATP6,MT-ND3,MT-ATP8,RPS20,RPL7,RPS4Y1,PARP8,MYLIP,NEAT1,NLRC5,AKNA,CD44,ZAP70,FOS,SAT1,PIM2,CHST11,EIF3G,PRKCQ,STAT1,SLC38A1,IRF1,ARID1B,PIM1,ANK3,HNRNPC,RHOH,RPS10,FOXN3,PRKCH,EIF4A2,RNF213,MAML2,ERAP2,KLF12,RPS6KA5,UBAC2,WSB1,SRSF7,B4GALT1,TAPBP,LUC7L3,GPI,KAT6A,RORA,RUNX1,RUNX3,IKZF3,STAT3,PGAM1,PRPF8,PDE3B,PRKCB,TECR,SLAMF1,JAK3,CCDC88C,TNRC6B,CCNL1,ATXN1,DDOST,PRKX,X…
cd4_de_CD4_TEM_PD_CTRL.csv	TRUE	4.41709901147655e-05	1506	388	71	0.182989690721649	0.0471447543160691	GO:0006955	GO:BP	immune response	16178	2617	IDA IMP IBA,ISS,IDA IBA TAS,TAS,ISS TAS,IDA IMP ISS IBA,ISS TAS,IMP,TAS,TAS,IDA ISS,ISS,IDA,ISS,TAS,TAS,IBA,IDA IBA,IDA,ISS IBA,NAS,IMP IBA,IDA IBA,IMP,TAS,TAS,IDA,IMP,IDA,IDA IBA TAS,NAS,IMP,IBA,IMP,IBA TAS,IDA,IDA IBA,IMP ISS,ISS,ISS,IDA,ISS IBA TAS,IMP,TAS,ISS,IEP IBA,ISS,ISS,IBA,TAS,IBA NAS,IMP ISS,TAS,TAS,IDA,IDA TAS,IDA,IMP,TAS,IDA ISS,IBA,IMP,IDA,ISS,ISS IBA,TAS,NAS,IDA IEP ISS IBA,IDA IMP…	NLRC5,DOCK10,ZAP70,S1PR4,PRKCQ,STAT1,IRF1,PRKCH,GPI,SIPA1,STAT3,PRKCB,SLAMF1,JAK3,ADGRE5,ADAR,SASH3,LPXN,RBM14,ITK,PIK3R5,BTN3A2,ANKRD17,NFATC2,ST6GAL1,SEMA4D,RNF125,RASGRP1,STAT4,TNFRSF14,ICOS,ITGAL,UBASH3A,SMAD3,INPP5D,CARD8,TRIM28,CARD11,SAMSN1,THOC1,SERINC5,GPR183,PDE4B,TCF12,PTK2B,GBP4,PHF14,DOCK2,PYHIN1,SOCS3,BCL6,SPPL3,PLCG1,CREBBP,PUM1,MAPK8,PUM2,UNC13D,RAF1,NLRC3,CXCR3,RNF34,HDAC4,TNIP1,…
cd4_de_CD4_TEM_PD_CTRL.csv	TRUE	5.09910511644099e-05	2310	388	96	0.247422680412371	0.0415584415584416	GO:0051239	GO:BP	regulation of multicellular organismal process	16178	14037	IDA,ISS,IDA IMP ISS,IMP ISS,NAS,IDA,IMP,IMP ISS,IDA ISS,TAS,IDA,NAS,IMP,IMP ISS,ISS,ISS,IMP IGI ISS,IMP,ISS,IDA IBA,ISS,ISS,IDA IBA,IDA,IBA,ISS,ISS,IMP IBA,IMP ISS,IMP,IMP IBA,IMP ISS IBA,IDA,IMP,IBA,IDA IMP TAS,IDA IBA,IBA,IDA,IBA,ISS,NAS,IMP,IDA IMP,IMP,IBA,IDA,IMP,IDA IMP,IDA ISS,ISS IBA,IMP IBA,ISS,IDA,IDA IBA,IDA,IMP ISS,ISS NAS,TAS,IDA IMP ISS,IBA,IMP IGI,ISS,ISS,IDA IMP ISS,IDA IMP,IDA IMP…	ZAP70,PRKCQ,STAT1,IRF1,ARID1B,PIM1,RHOH,PRKCH,MACF1,RPS6KA5,GPI,KAT6A,RORA,RUNX1,RUNX3,IKZF3,STAT3,PDE3B,PRKCB,SLAMF1,JAK3,S1PR1,PAG1,PRKX,SASH3,ITK,GSDMD,BTN3A2,NCOA3,NFATC2,DOCK8,SEMA4D,RNF125,RASGRP1,PPP1R16B,ATP2B4,TNFRSF14,ICOS,IL12RB2,ZBTB20,DYNC1H1,SMARCA2,NIPBL,SMAD3,TMEM131L,INPP5D,CARD8,STIM1,CARD11,TGFBR2,SAMSN1,CNOT2,THOC1,CUL3,SIT1,GPR183,PDE4B,OGT,TNFSF8,PTK2B,ZNF131,CLASP1,PHF14,PL…
cd4_de_CD4_TEM_PD_CTRL.csv	TRUE	5.20980700943441e-05	5388	388	181	0.466494845360825	0.0335931700074239	GO:0010467	GO:BP	gene expression	16178	4207	IBA TAS NAS IC,IMP NAS IC,NAS IC,IDA NAS IC,NAS IC,IMP IBA TAS NAS IC,IMP IBA TAS,IDA IMP,IDA IBA,IDA,IDA IMP IGI ISS IBA TAS NAS,ISS,IDA NAS IC,IDA ISS,IDA IMP IGI ISS IBA NAS,IDA IMP ISS IBA,IBA NAS,IDA,ISS,IMP TAS IC,NAS,NAS IC,IDA IBA,IMP,IBA TAS NAS,IDA IBA,IDA IBA,IDA IMP IBA TAS,IDA IBA TAS,IMP,IMP IBA,IDA,IDA ISS IBA,IDA IMP ISS IBA,IDA IMP ISS IBA,IDA ISS IBA NAS,IBA TAS,IDA IMP IGI ISS …	RPL3,RPS9,RPS18,RPS26,RPS20,RPL7,RPS4Y1,NEAT1,NLRC5,AKNA,FOS,PIM2,EIF3G,PRKCQ,STAT1,IRF1,ARID1B,PIM1,ANK3,HNRNPC,RHOH,RPS10,FOXN3,PRKCH,EIF4A2,MAML2,KLF12,RPS6KA5,SRSF7,TAPBP,LUC7L3,GPI,KAT6A,RORA,RUNX1,RUNX3,IKZF3,STAT3,PRPF8,PRKCB,SLAMF1,JAK3,TNRC6B,CCNL1,ATXN1,XIST,ADAR,SASH3,RBM14,ITK,SECISBP2,MAX,GSDMD,BTN3A2,NCOA3,EIF3D,AFF1,SRSF3,NFATC2,SEMA4D,RNF125,RASGRP1,STAT4,KDM6A,ATP2B4,FAM172A,PCSK…
cd4_de_CD4_TEM_PD_CTRL.csv	TRUE	6.07808533418529e-05	329	388	27	0.0695876288659794	0.0820668693009119	GO:1903131	GO:BP	mononuclear cell differentiation	16178	23363	ISS,IDA NAS,ISS,NAS,IMP NAS,ISS,ISS,ISS,ISS,ISS,IBA,IDA,NAS,IMP,IBA,ISS,ISS,IBA,ISS,ISS,TAS,IMP,IMP,IDA,TAS,ISS,ISS IBA	DOCK10,ZAP70,IRF1,ARID1B,RHOH,RUNX1,RUNX3,IKZF3,STAT3,JAK3,ITK,STAT4,SMARCA2,TMEM131L,INPP5D,TGFBR2,GPR183,TNFSF8,PTK2B,PHF14,SOCS3,BCL6,MYC,AMBRA1,HDAC4,TESPA1,PTPN22
cd4_de_CD4_TEM_PD_CTRL.csv	TRUE	6.07904956723834e-05	9578	388	281	0.724226804123711	0.0293380664021716	GO:0050794	GO:BP	regulation of cellular process	16178	13691	IMP,IDA,IDA,TAS,IDA,IBA,IMP,IDA IMP,IDA IMP IBA,IDA IBA,IDA ISS IBA,IDA IMP IBA,IDA IBA TAS NAS,IDA IMP IGI ISS IBA TAS NAS,IBA TAS,IDA ISS IBA,IDA IMP ISS IBA TAS NAS,IDA IMP IGI ISS IBA TAS NAS,ISS,IDA IMP ISS IBA TAS,IBA NAS,IDA IMP ISS,ISS,IMP,IDA IMP IBA NAS,IDA IGI IBA,IMP ISS IBA TAS,TAS,IMP IBA,IDA IMP ISS IBA,IDA IBA,IDA IBA,IDA IMP IBA TAS,IMP,IDA,IDA,ISS IBA TAS,IMP,IDA,IDA ISS IBA TAS…	RPS9,RPS26,RPS20,ARHGAP15,CDC42SE2,PARP8,MYLIP,NEAT1,NLRC5,DOCK10,AKNA,CD44,ZAP70,FOS,S1PR4,PIM2,PRKCQ,STAT1,SLC38A1,IRF1,ARID1B,PIM1,ANK3,HNRNPC,RHOH,FOXN3,PRKCH,EIF4A2,RNF213,MACF1,MAML2,KLF12,RPS6KA5,UBAC2,RABGAP1L,SRSF7,CBLB,TAPBP,GPI,KAT6A,RORA,PITPNC1,RUNX1,RUNX3,IKZF3,SIPA1,STAT3,PGAM1,PDE3B,PRKCB,TBC1D5,SLAMF1,JAK3,PDE7A,CCDC88C,S1PR1,TNRC6B,CCNL1,ATXN1,PAG1,PRKX,XIST,ADGRE5,ADAR,SASH3,LP…
cd4_de_CD4_TEM_PD_CTRL.csv	TRUE	6.29430282487212e-05	419	388	31	0.0798969072164948	0.0739856801909308	GO:0002694	GO:BP	regulation of leukocyte activation	16178	1219	IDA,ISS,ISS,NAS,IMP,ISS,ISS,ISS,ISS,IDA IBA,IBA,IMP,IMP IBA,IDA IBA,IBA,NAS,IMP,IBA,IDA,IDA ISS,ISS IBA,ISS,IDA IBA,IDA,TAS,IMP,ISS,IDA,ISS,ISS,IDA IMP IBA	ZAP70,PRKCQ,IRF1,ARID1B,RHOH,RUNX1,RUNX3,IKZF3,JAK3,PAG1,SASH3,NFATC2,DOCK8,TNFRSF14,ICOS,SMARCA2,TMEM131L,INPP5D,CARD11,TGFBR2,SAMSN1,THOC1,SIT1,GPR183,TNFSF8,BCL6,NEDD9,AMBRA1,TESPA1,PPP3CA,PTPN22
cd4_de_CD4_TEM_PD_CTRL.csv	TRUE	7.45471031219586e-05	4911	388	168	0.43298969072165	0.034208918753818	GO:0080090	GO:BP	regulation of primary metabolic process	16178	18320	IDA,IMP,IDA IBA,IDA,IDA IMP,IDA IMP IGI ISS IBA TAS NAS,ISS,IDA IMP ISS,IDA IMP IGI ISS IBA NAS,IDA IMP ISS IBA,IBA NAS,IDA,IMP,NAS,IDA IBA,IMP,TAS,IDA,IDA IBA,IDA IBA,IDA IMP IBA TAS,IDA,IDA ISS IBA,IDA ISS IBA,IDA IMP ISS IBA,IDA ISS IBA NAS,IBA TAS,IDA IMP IGI ISS IBA TAS NAS,IDA,IMP,IMP,ISS,ISS,IDA IMP IBA,IDA ISS IBA,IDA IBA,IDA IMP,IDA,IBA,ISS,IDA IBA,IDA IMP IBA,IPI,IDA,IMP,IDA IBA TAS NAS…	RPS26,NEAT1,NLRC5,AKNA,CD44,FOS,PIM2,PRKCQ,STAT1,IRF1,ARID1B,PIM1,HNRNPC,RHOH,FOXN3,PRKCH,EIF4A2,RNF213,MAML2,KLF12,RPS6KA5,SRSF7,KAT6A,RORA,RUNX1,RUNX3,IKZF3,STAT3,PGAM1,PDE3B,PRKCB,JAK3,CCDC88C,TNRC6B,CCNL1,ATXN1,ADAR,RBM14,SECISBP2,PIK3R5,MAX,NCOA3,EIF3D,SRSF3,ANKRD17,NFATC2,STK38,VCP,SEMA4D,RASGRP1,PNKP,STAT4,PPP1R16B,ATP2B4,FAM172A,OTUB1,TNFRSF14,SF3B3,SMG1,RAP2B,EP400,ZBTB20,SMARCA2,NFAT5,N…
cd4_de_CD4_TEM_PD_CTRL.csv	TRUE	7.47218402683833e-05	4759	388	164	0.422680412371134	0.034461021222946	GO:0007165	GO:BP	signal transduction	16178	2760	IDA,TAS,IDA,IBA,IDA IMP IBA,IDA IBA,IDA IBA TAS NAS,IDA,IBA TAS,ISS,IMP IBA TAS NAS,IDA IMP ISS IBA NAS,ISS,IDA IMP,IDA IBA,IGI,IMP IBA TAS,IMP IBA,ISS,IDA IBA,IDA IMP,IMP,ISS IBA TAS,TAS,IDA IMP ISS,IMP,TAS NAS,IDA IMP IGI ISS IBA TAS NAS,IMP IBA TAS,ISS IBA NAS,IDA,IDA ISS IBA TAS,IDA IBA,IDA IMP,IDA IBA TAS,IDA IBA TAS,IBA TAS,IDA IBA TAS,ISS IBA TAS,TAS,EXP ISS IBA,IBA,TAS,IMP IBA,IDA,IMP IBA…	RPS20,ARHGAP15,CDC42SE2,PARP8,NLRC5,CD44,ZAP70,FOS,S1PR4,PIM2,PRKCQ,STAT1,IRF1,PIM1,RHOH,FOXN3,PRKCH,RNF213,MACF1,MAML2,RPS6KA5,UBAC2,CBLB,KAT6A,RORA,PITPNC1,SIPA1,STAT3,PDE3B,PRKCB,SLAMF1,JAK3,PDE7A,CCDC88C,S1PR1,PAG1,ADGRE5,LPXN,ITK,ARHGAP9,PIK3R5,BTN3A2,NCOA3,ARHGAP25,ANKRD17,NFATC2,GNG2,DOCK8,STK38,VCP,KPNB1,SEMA4D,RNF125,RASGRP1,ARHGAP4,STAT4,PPP1R16B,ATP2B4,RICTOR,OTUB1,TNFRSF14,IL12RB2,ITG…
cd4_de_CD4_TEM_PD_CTRL.csv	TRUE	8.09089160763218e-05	1498	388	70	0.180412371134021	0.0467289719626168	GO:1902531	GO:BP	regulation of intracellular signal transduction	16178	22895	IDA,TAS,IDA IBA,ISS,IMP,IDA,IDA,TAS,IMP,IMP IBA TAS,ISS,IDA,TAS,ISS,IMP IBA,IDA,TAS,IDA,IMP ISS,IMP,TAS,IMP,IDA IMP,IDA IMP IBA,IDA,IMP,IMP ISS,TAS,IDA IBA,IMP ISS IBA,IDA IMP,IMP,IDA IMP,IDA,IDA IMP IBA NAS,IDA,IDA,IMP,IBA,IMP ISS,IMP,TAS,TAS,IDA,ISS,IDA,IDA NAS,IMP,IDA,ISS,IDA,ISS,IDA,IDA ISS,IDA,IBA,ISS,IMP,IDA ISS IBA,IDA TAS,IMP,IDA IMP ISS IBA,IMP TAS,IMP,IDA IBA,IMP,NAS,IDA,IMP IBA,IMP ISS	RPS20,ARHGAP15,CD44,PIM2,STAT1,PIM1,RHOH,KAT6A,RORA,PDE3B,PRKCB,SLAMF1,ARHGAP9,PIK3R5,ARHGAP25,ANKRD17,DOCK8,STK38,SEMA4D,RASGRP1,ARHGAP4,PPP1R16B,ATP2B4,RICTOR,OTUB1,NFAT5,MAP3K5,FGD3,CARD8,CARD11,TGFBR2,THOC1,CUL3,GPR183,SEC13,MAP4K1,OGT,ARAF,GRAP2,PTK2B,SIK3,ARHGAP26,DOCK2,PLCB1,PRKCA,PYHIN1,NUP62,SPPL3,RPTOR,MAPRE2,LDLRAD4,PER1,BRAF,MYC,AMBRA1,DENND4C,DYRK1A,DLG1,MAP4K4,RAF1,SHOC2,NLRC3,RNF34…
cd4_de_CD4_TEM_PD_CTRL.csv	TRUE	9.07943076391948e-05	4283	388	151	0.389175257731959	0.0352556619192155	GO:0010468	GO:BP	regulation of gene expression	16178	4208	IDA,IDA,IDA IBA,IDA,IDA IMP IGI ISS IBA TAS NAS,ISS,IDA ISS,IDA IMP IGI ISS IBA NAS,IDA IMP ISS IBA,IBA NAS,IDA,ISS,IMP,NAS,IDA IBA,IMP,TAS,IDA IBA,IDA IBA,IDA IMP IBA TAS,IDA,IMP,IDA,IDA ISS IBA,IDA IMP ISS IBA,IDA IMP ISS IBA,IDA ISS IBA NAS,IBA TAS,IDA IMP IGI ISS IBA TAS NAS,IMP,IDA IBA,ISS,IDA IMP IBA,IDA ISS IBA,IDA IBA,TAS,IDA,IBA,IDA IPI,ISS,IBA,IDA IBA,ISS,IMP IBA,IDA IMP IBA,IPI,IBA,IDA…	RPS26,NEAT1,NLRC5,AKNA,FOS,PIM2,PRKCQ,STAT1,IRF1,ARID1B,PIM1,ANK3,HNRNPC,RHOH,FOXN3,PRKCH,EIF4A2,MAML2,KLF12,RPS6KA5,SRSF7,TAPBP,GPI,KAT6A,RORA,RUNX1,RUNX3,IKZF3,STAT3,PRKCB,SLAMF1,JAK3,TNRC6B,CCNL1,ATXN1,XIST,ADAR,SASH3,RBM14,ITK,SECISBP2,MAX,GSDMD,BTN3A2,NCOA3,EIF3D,AFF1,SRSF3,NFATC2,SEMA4D,RNF125,RASGRP1,STAT4,KDM6A,ATP2B4,FAM172A,TNFRSF14,IL12RB2,SF3B3,SMG1,EP400,ZBTB20,SMARCA2,NFAT5,NIPBL,SM…
cd4_de_CD4_TEM_PD_CTRL.csv	TRUE	0.000105053302732959	4404	388	154	0.396907216494845	0.0349682107175295	GO:0010556	GO:BP	regulation of macromolecule biosynthetic process	16178	4258	IDA,IDA,IDA IBA,IDA,IDA IMP IGI ISS IBA TAS NAS,ISS,IDA IMP ISS,IDA IMP IGI ISS IBA NAS,IDA IMP ISS IBA,IBA NAS,IDA,ISS,IMP,NAS,IDA IBA,IMP,TAS,IDA IBA,IDA IBA,IDA IMP IBA TAS,IDA,IMP,IDA,IDA ISS IBA,IDA IMP ISS IBA,IDA IMP ISS IBA,IDA ISS IBA NAS,IBA TAS,IDA IMP IGI ISS IBA TAS NAS,IMP,IDA IBA,ISS,IDA IMP IBA,IDA ISS IBA,IDA IBA,TAS,IDA,IBA,IDA IPI,ISS,IBA,IDA IBA,ISS,IMP IBA,IDA IMP IBA,IPI,IBA…	RPS26,NEAT1,NLRC5,AKNA,FOS,PIM2,PRKCQ,STAT1,IRF1,ARID1B,PIM1,ANK3,HNRNPC,RHOH,FOXN3,PRKCH,EIF4A2,MAML2,KLF12,RPS6KA5,SRSF7,TAPBP,GPI,KAT6A,RORA,RUNX1,RUNX3,IKZF3,STAT3,PRKCB,SLAMF1,JAK3,TNRC6B,CCNL1,ATXN1,XIST,ADAR,SASH3,RBM14,ITK,SECISBP2,MAX,GSDMD,BTN3A2,NCOA3,EIF3D,AFF1,SRSF3,NFATC2,SEMA4D,RNF125,RASGRP1,PNKP,STAT4,KDM6A,ATP2B4,FAM172A,TNFRSF14,IL12RB2,SF3B3,SMG1,EP400,ZBTB20,SMARCA2,NFAT5,NIP…
cd4_de_CD4_TEM_PD_CTRL.csv	TRUE	0.000120206665014565	8309	388	251	0.646907216494845	0.0302082079672644	GO:0006807	GO:BP	nitrogen compound metabolic process	16178	2516	IBA TAS NAS IC,IMP NAS IC,NAS IC,IDA NAS IC,IDA IBA NAS,NAS,IDA NAS,NAS IC,IMP IBA TAS NAS IC,IMP IBA TAS,IDA,IDA IBA,IMP,IDA IBA,IDA,IDA IMP,IDA IMP NAS,IDA IMP IGI ISS IBA TAS NAS,IDA IBA TAS,IDA ISS,IDA IBA TAS,IDA NAS IC,IDA IMP ISS,IDA IMP IGI ISS IBA NAS,ISS,IDA IMP ISS IBA,IBA NAS,IDA,IMP TAS IC,NAS,NAS IC,IDA IBA,IDA IMP TAS,IBA TAS NAS,IDA IMP IBA,IDA IBA,IBA,IDA IBA,IDA IMP IBA TAS,IMP,…	RPL3,RPS9,RPS18,RPS26,MT-ATP6,MT-ND3,MT-ATP8,RPS20,RPL7,RPS4Y1,PARP8,MYLIP,NEAT1,NLRC5,AKNA,CD44,ZAP70,FOS,SAT1,PIM2,CHST11,EIF3G,PRKCQ,STAT1,SLC38A1,IRF1,ARID1B,PIM1,HNRNPC,RHOH,RPS10,FOXN3,PRKCH,EIF4A2,RNF213,MAML2,ERAP2,KLF12,RPS6KA5,UBAC2,WSB1,SRSF7,B4GALT1,TAPBP,LUC7L3,GPI,KAT6A,RORA,RUNX1,RUNX3,IKZF3,STAT3,PGAM1,PRPF8,PRKCB,TECR,JAK3,CCDC88C,TNRC6B,CCNL1,ATXN1,DDOST,PRKX,ADAR,RBM14,SECISBP2…
cd4_de_CD4_TEM_PD_CTRL.csv	TRUE	0.000120708623322164	4752	388	163	0.420103092783505	0.0343013468013468	GO:0048522	GO:BP	positive regulation of cellular process	16178	13230	IMP,IDA,IMP,IDA IMP IBA,IDA,IDA IMP IBA,IDA,IDA IMP IGI ISS,ISS,IMP ISS,IDA IMP IGI ISS NAS,ISS,IDA IMP ISS,IBA NAS,IDA ISS,ISS,IMP,IMP,IMP ISS TAS,IDA ISS,IDA IBA,IMP,IDA,IDA IBA,IDA IMP,IDA IMP ISS,IDA ISS,IDA IMP IGI ISS NAS,ISS,IMP,IDA IBA TAS,IMP IBA,IBA,IDA IPI,ISS,ISS,IDA IBA,ISS,IMP,IDA IMP IBA,IPI,IDA IMP,IDA IMP,IMP IBA,IDA IMP,IDA IMP ISS IBA,IDA IMP,IMP,NAS,IDA IMP,IDA,IMP IBA NAS,IDA…	RPS9,RPS20,NEAT1,NLRC5,AKNA,CD44,ZAP70,FOS,PIM2,PRKCQ,STAT1,SLC38A1,IRF1,ARID1B,PIM1,ANK3,HNRNPC,RHOH,PRKCH,MACF1,MAML2,RPS6KA5,GPI,KAT6A,RORA,RUNX1,RUNX3,STAT3,PRKCB,TBC1D5,SLAMF1,TNRC6B,SASH3,RBM14,ITK,PIK3R5,MAX,GSDMD,BTN3A2,NCOA3,EIF3D,ANKRD17,NFATC2,DOCK8,VCP,SEMA4D,RASGRP1,PNKP,STAT4,PPP1R16B,ATP2B4,RICTOR,OTUB1,TNFRSF14,ICOS,IL12RB2,SF3B3,UTRN,EP400,RAD51B,ZBTB20,DYNC1H1,SMARCA2,NFAT5,NIPB…
cd4_de_CD4_TEM_PD_CTRL.csv	TRUE	0.000136350143033938	2491	388	100	0.257731958762887	0.0401445202729827	GO:0051173	GO:BP	positive regulation of nitrogen compound metabolic process	16178	13997	IMP,IDA IBA,IDA,IDA,IDA IMP IGI ISS,ISS,IMP,IDA IMP IGI NAS,IDA IMP ISS,IBA NAS,IDA IBA,IMP,IDA IBA,IDA,IDA IMP,IDA,IDA IMP IGI ISS NAS,IMP IBA,IDA,ISS,IDA IBA,IDA IMP IBA,IPI,IDA,IDA IMP ISS,IDA,IDA IMP,IMP,NAS,IDA,IDA,IBA,NAS,IDA NAS,ISS,IDA IMP IBA TAS NAS,IDA,IDA IMP IBA,IDA TAS,IDA IMP,IDA,IDA ISS,IDA ISS,ISS,IBA NAS,IMP,IGI,IDA IBA,IDA,IMP,IDA,IBA,IBA,IDA,IDA IMP NAS,IDA,IDA IMP,ISS,NAS,IDA…	NEAT1,NLRC5,AKNA,CD44,FOS,PIM2,PRKCQ,STAT1,IRF1,ARID1B,MAML2,RPS6KA5,KAT6A,RORA,RUNX1,RUNX3,STAT3,TNRC6B,RBM14,PIK3R5,MAX,NCOA3,EIF3D,NFATC2,VCP,SEMA4D,RASGRP1,PNKP,STAT4,PPP1R16B,ATP2B4,TNFRSF14,SF3B3,EP400,ZBTB20,SMARCA2,NFAT5,SMAD3,APBB1,MAP3K5,CARD8,TRIM28,PIAS1,TGFBR2,CNOT2,THOC1,CUL3,CDK13,TMF1,PPP2R5A,ATF6B,PAN3,ARIH1,TCF12,OGT,ARAF,PTK2B,PLCB1,ATXN7,MECP2,PYHIN1,IRF9,BAK1,HUWE1,NUP62,SPPL…
cd4_de_CD4_TEM_PD_CTRL.csv	TRUE	0.00017923043919005	201	388	20	0.0515463917525773	0.0995024875621891	GO:0030217	GO:BP	T cell differentiation	16178	6962	IDA NAS,ISS,NAS,IMP NAS,ISS,ISS,ISS,ISS,IBA,IDA,NAS,IMP,ISS,ISS,IBA,TAS,IMP,IDA,ISS,ISS IBA	ZAP70,IRF1,ARID1B,RHOH,RUNX1,RUNX3,STAT3,JAK3,ITK,STAT4,SMARCA2,TMEM131L,TGFBR2,GPR183,TNFSF8,SOCS3,BCL6,AMBRA1,TESPA1,PTPN22
cd4_de_CD4_TEM_PD_CTRL.csv	TRUE	0.000183515162972496	7202	388	224	0.577319587628866	0.0311024715356845	GO:0050896	GO:BP	response to stimulus	16178	13774	IDA,TAS,IDA,IBA,IMP,IDA IMP IEP IBA,ISS,ISS,IDA IMP IBA,IDA IBA TAS NAS,IDA IMP TAS NAS,IBA TAS,IEP ISS,IMP ISS IBA TAS NAS,IDA IMP IGI ISS IBA NAS,IDA IEP ISS TAS,TAS,NAS,IDA IMP,ISS,IDA IBA,IGI,IMP IBA TAS,IDA IMP IBA,ISS IBA,IDA IBA,IDA IMP,IMP,ISS IBA TAS,TAS,IMP TAS,IDA IMP ISS IBA,IMP,IDA,TAS NAS,IDA IMP IGI ISS IBA TAS NAS,IMP ISS IBA TAS,IDA,ISS IBA NAS,IDA,IDA,IDA ISS IBA TAS,IDA IBA,IDA…	RPS20,ARHGAP15,CDC42SE2,PARP8,NEAT1,NLRC5,DOCK10,AKNA,CD44,ZAP70,FOS,S1PR4,PIM2,PRKCQ,STAT1,IRF1,PTPRCAP,ARID1B,PIM1,ANK3,RHOH,FOXN3,PRKCH,RNF213,MACF1,MAML2,RPS6KA5,UBAC2,CBLB,GPI,KAT6A,RORA,PITPNC1,RUNX3,SIPA1,STAT3,PDE3B,SELPLG,PRKCB,TBC1D5,SLAMF1,JAK3,PDE7A,CCDC88C,S1PR1,DDOST,PAG1,ADGRE5,ADAR,SASH3,LPXN,RBM14,ITK,ARHGAP9,PIK3R5,GSDMD,BTN3A2,NCOA3,ARHGAP25,ANKRD17,NFATC2,GNG2,ALOX5AP,DOCK8,ST…
cd4_de_CD4_TEM_PD_CTRL.csv	TRUE	0.000212200496337687	466	388	32	0.0824742268041237	0.0686695278969957	GO:0050865	GO:BP	regulation of cell activation	16178	13748	IDA,ISS,ISS,NAS,IMP,ISS,ISS,ISS,ISS,IDA IBA,IBA,IMP,IMP IBA,IDA IBA,IBA,NAS,IMP,IBA,IDA,IDA ISS,ISS IBA,ISS,IDA IBA,IDA,TAS,IDA,IMP,ISS,IDA,ISS,ISS,IDA IMP IBA	ZAP70,PRKCQ,IRF1,ARID1B,RHOH,RUNX1,RUNX3,IKZF3,JAK3,PAG1,SASH3,NFATC2,DOCK8,TNFRSF14,ICOS,SMARCA2,TMEM131L,INPP5D,CARD11,TGFBR2,SAMSN1,THOC1,SIT1,GPR183,TNFSF8,PRKCA,BCL6,NEDD9,AMBRA1,TESPA1,PPP3CA,PTPN22
cd4_de_CD4_TEM_PD_CTRL.csv	TRUE	0.00021922917480291	306	388	25	0.0644329896907216	0.0816993464052288	GO:1903706	GO:BP	regulation of hemopoiesis	16178	23819	IDA,IMP,ISS,NAS,IMP,NAS,IMP ISS,ISS,ISS,IMP,ISS,NAS,IMP,IBA,ISS,IMP,ISS,IMP,ISS,ISS,IMP,IDA,IMP,ISS,ISS	ZAP70,STAT1,IRF1,ARID1B,RHOH,KAT6A,RUNX1,RUNX3,IKZF3,STAT3,JAK3,SMARCA2,TMEM131L,INPP5D,TGFBR2,PTK2B,PRKCA,BCL6,RPTOR,NEDD9,MYC,AMBRA1,HSF1,TESPA1,PPP3CA
cd4_de_CD4_TEM_PD_CTRL.csv	TRUE	0.000243498792694093	3109	388	117	0.301546391752577	0.0376326793181087	GO:0009893	GO:BP	positive regulation of metabolic process	16178	3791	IMP,IDA IBA,IDA,IDA,IDA IMP IGI ISS,ISS,IMP ISS,IDA IMP IGI NAS,IDA IMP ISS,IBA NAS,ISS,IMP,IDA IBA,IMP,IDA,IDA IBA,IDA IMP,IDA IMP ISS,IDA,IDA IMP IGI ISS NAS,IBA,IMP IBA,IBA,IDA IPI,ISS,ISS,IDA IBA,ISS,IMP,IDA IMP IBA,IPI,IDA,IDA IMP ISS,IDA,IDA IMP,IMP,NAS,IDA,IDA,IBA,IDA,NAS,IDA NAS,ISS,ISS,IDA IMP IBA TAS NAS,IDA,IDA IMP IBA,IDA TAS,IDA IMP,IDA IBA,IDA,IDA ISS,IDA ISS,IMP,IMP ISS,IBA NAS,IMP…	NEAT1,NLRC5,AKNA,CD44,FOS,PIM2,PRKCQ,STAT1,IRF1,ARID1B,ANK3,HNRNPC,MAML2,RPS6KA5,GPI,KAT6A,RORA,RUNX1,RUNX3,STAT3,SLAMF1,TNRC6B,SASH3,RBM14,ITK,PIK3R5,MAX,GSDMD,BTN3A2,NCOA3,EIF3D,NFATC2,VCP,SEMA4D,RASGRP1,PNKP,STAT4,PPP1R16B,ATP2B4,TNFRSF14,IL12RB2,SF3B3,EP400,ZBTB20,DYNC1H1,SMARCA2,NFAT5,SMAD3,APBB1,MAP3K5,TENT5C,CARD8,TRIM28,PIAS1,CARD11,TGFBR2,CNOT2,THOC1,CUL3,CDK13,TMF1,PPP2R5A,ATF6B,PAN3,AR…
cd4_de_CD4_TEM_PD_CTRL.csv	TRUE	0.000245992356650166	2419	388	97	0.25	0.0400992145514675	GO:0036211	GO:BP	protein modification process	16178	9821	IDA,IDA,IDA,IDA IMP NAS,IDA ISS,IDA,IDA,IDA IMP TAS,IDA,IDA IMP,IBA,IDA IBA,IDA,IDA,IDA TAS,ISS TAS,ISS,IDA IMP ISS IBA,IDA,IDA IMP,ISS,IMP,IDA IBA TAS,IDA,IDA NAS,IDA,IDA IBA,IDA IMP,IDA IMP,IDA NAS,IGI,IDA,IBA,IDA TAS,ISS,IDA,IBA,IDA IMP,IDA IBA TAS,IDA ISS IBA TAS,ISS,IDA,ISS IBA,IDA IGI IBA,IDA TAS,IDA TAS,IDA IMP,IDA IMP,IDA,IDA IBA,IDA IMP ISS IBA TAS,IDA,IDA TAS,IDA IMP ISS TAS,IDA,ISS IBA…	PARP8,MYLIP,CD44,ZAP70,PIM2,PRKCQ,PIM1,PRKCH,RNF213,RPS6KA5,WSB1,B4GALT1,KAT6A,RUNX3,PRKCB,JAK3,CCDC88C,DDOST,PRKX,ADAR,PIK3R5,SSH2,ST6GAL1,STK38,VCP,SEMA4D,RNF125,RASGRP1,PPP1R16B,ATP2B4,RICTOR,OTUB1,TNFRSF14,SMG1,RAP2B,FBXL17,HERC4,MAP3K5,TRIM28,PIAS1,TGFBR2,MVP,SAMSN1,CUL3,RANBP2,PARP4,PPP2R5A,USP36,MAP4K1,ARIH1,OGT,OGDH,ARAF,PTK2B,SIK3,RNF157,PRKCA,HUWE1,SOCS3,CAMK2D,UST,SPPL3,ST3GAL1,ARFGEF1…
cd4_de_CD4_TEM_PD_CTRL.csv	TRUE	0.000255581660947306	225	388	21	0.0541237113402062	0.0933333333333333	GO:1902105	GO:BP	regulation of leukocyte differentiation	16178	22559	IDA,ISS,NAS,IMP,IMP ISS,ISS,ISS,ISS,NAS,IMP,IBA,ISS,ISS,IMP,ISS,ISS,IMP,IDA,IMP,ISS,ISS	ZAP70,IRF1,ARID1B,RHOH,RUNX1,RUNX3,IKZF3,JAK3,SMARCA2,TMEM131L,INPP5D,TGFBR2,PRKCA,BCL6,RPTOR,NEDD9,MYC,AMBRA1,HSF1,TESPA1,PPP3CA
cd4_de_CD4_TEM_PD_CTRL.csv	TRUE	0.000277881161883532	4504	388	155	0.399484536082474	0.0344138543516874	GO:0031326	GO:BP	regulation of cellular biosynthetic process	16178	7375	IDA,IDA,IDA IBA,IDA,IDA IMP IGI ISS IBA TAS NAS,ISS,IDA IMP ISS,IDA IMP IGI ISS IBA NAS,IDA IMP ISS IBA,IBA NAS,IDA,ISS,IMP,NAS,IDA IBA,IMP,TAS,IDA IBA,IDA IBA,IDA IMP IBA TAS,IDA,IMP,IDA,IDA ISS IBA,IDA IMP ISS IBA,IDA IMP ISS IBA,IDA ISS IBA NAS,IBA TAS,IDA IMP IGI ISS IBA TAS NAS,IMP,IDA IBA,ISS,IDA IMP IBA,IDA ISS IBA,IDA IBA,TAS,IDA,IBA,IDA IPI,ISS,IBA,IDA IBA,ISS,IMP IBA,IDA IMP IBA,IPI,IBA…	RPS26,NEAT1,NLRC5,AKNA,FOS,PIM2,PRKCQ,STAT1,IRF1,ARID1B,PIM1,ANK3,HNRNPC,RHOH,FOXN3,PRKCH,EIF4A2,MAML2,KLF12,RPS6KA5,SRSF7,TAPBP,GPI,KAT6A,RORA,RUNX1,RUNX3,IKZF3,STAT3,PRKCB,SLAMF1,JAK3,TNRC6B,CCNL1,ATXN1,XIST,ADAR,SASH3,RBM14,ITK,SECISBP2,MAX,GSDMD,BTN3A2,NCOA3,EIF3D,AFF1,SRSF3,NFATC2,VCP,SEMA4D,RNF125,RASGRP1,PNKP,STAT4,KDM6A,ATP2B4,FAM172A,TNFRSF14,IL12RB2,SF3B3,SMG1,EP400,ZBTB20,SMARCA2,NFAT5…
cd4_de_CD4_TEM_PD_CTRL.csv	TRUE	0.000278155448283326	1928	388	82	0.211340206185567	0.0425311203319502	GO:0048584	GO:BP	positive regulation of response to stimulus	16178	13280	IDA,IMP,IDA IMP,IDA IBA,IDA TAS,ISS,ISS,ISS,NAS,IDA,IMP,ISS,ISS,ISS,IDA,IBA,IDA IBA,IDA,ISS IBA,ISS,IDA,IBA,IDA,IMP,IDA,IMP ISS,IDA,IMP,IMP,IMP IBA,IDA,IDA,IBA,NAS,IMP,TAS,IMP ISS,IDA,IDA,IMP ISS IBA,IDA IMP,IDA,IDA,IDA IMP IBA NAS,IDA,IMP,IDA,IMP ISS,IMP,IDA,IDA IMP ISS,IDA IBA,IMP TAS,IDA NAS,IMP ISS,IMP,TAS,IDA,ISS,ISS,IDA,IDA,IMP TAS,IDA,IDA,IDA,IDA,IDA,ISS,IDA,IMP,IDA,IDA,IDA,IMP,ISS,ISS IBA…	RPS20,NEAT1,NLRC5,CD44,ZAP70,PIM2,PRKCQ,IRF1,ARID1B,PIM1,PRKCH,MACF1,STAT3,PRKCB,SLAMF1,SASH3,LPXN,RBM14,ITK,PIK3R5,GSDMD,BTN3A2,ANKRD17,NFATC2,VCP,SEMA4D,RNF125,RASGRP1,PNKP,RICTOR,OTUB1,EP400,UBASH3A,SMARCA2,NFAT5,INPP5D,MAP3K5,CARD8,TRIM28,CARD11,TGFBR2,CUL3,GPR183,SEC13,MAP4K1,PDE4B,OGT,PTK2B,SIK3,PLCB1,PRKCA,PYHIN1,BAK1,NUP62,SPPL3,ARFGEF1,PLCG1,RPTOR,NEDD9,MAPRE2,BRAF,MYC,CREBBP,PUM1,AMBRA1…
cd4_de_CD4_TEM_PD_CTRL.csv	TRUE	0.000330600518879824	427	388	30	0.077319587628866	0.0702576112412178	GO:0002764	GO:BP	immune response-regulating signaling pathway	16178	1282	IDA TAS,TAS,ISS,IMP,ISS,IDA IBA,ISS IBA,IBA,IDA,IMP,IDA,IBA,TAS,IDA,IMP ISS,IMP,IMP ISS,TAS,TAS,IDA,IDA TAS,IDA,IDA,IMP,ISS,ISS IBA,IDA ISS,IDA IMP IBA TAS NAS,TAS,IDA	ZAP70,PRKCQ,IRF1,PRKCH,PRKCB,LPXN,ITK,BTN3A2,ANKRD17,NFATC2,RNF125,UBASH3A,INPP5D,CARD8,CARD11,PDE4B,SPPL3,PLCG1,CREBBP,PUM1,MAPK8,PUM2,NLRC3,RNF34,TNIP1,TESPA1,GBP5,PTPN22,MAP2K4,PHB
cd4_de_CD4_TEM_PD_CTRL.csv	TRUE	0.000363605310174947	136	388	16	0.0412371134020619	0.117647058823529	GO:1902107	GO:BP	positive regulation of leukocyte differentiation	16178	22561	IDA,NAS,IMP,IMP ISS,ISS,NAS,IBA,ISS,ISS,IMP,ISS,ISS,IDA,IMP,ISS,ISS	ZAP70,ARID1B,RHOH,RUNX1,RUNX3,SMARCA2,INPP5D,TGFBR2,PRKCA,BCL6,RPTOR,NEDD9,AMBRA1,HSF1,TESPA1,PPP3CA
cd4_de_CD4_TEM_PD_CTRL.csv	TRUE	0.000363605310174947	136	388	16	0.0412371134020619	0.117647058823529	GO:1903708	GO:BP	positive regulation of hemopoiesis	16178	23821	IDA,NAS,IMP,IMP ISS,ISS,NAS,IBA,ISS,ISS,IMP,ISS,ISS,IDA,IMP,ISS,ISS	ZAP70,ARID1B,RHOH,RUNX1,RUNX3,SMARCA2,INPP5D,TGFBR2,PRKCA,BCL6,RPTOR,NEDD9,AMBRA1,HSF1,TESPA1,PPP3CA
cd4_de_CD4_TEM_PD_CTRL.csv	TRUE	0.000411776449026056	4530	388	155	0.399484536082474	0.0342163355408389	GO:0009889	GO:BP	regulation of biosynthetic process	16178	3787	IDA,IDA,IDA IBA,IDA,IDA IMP IGI ISS IBA TAS NAS,ISS,IDA IMP ISS,IDA IMP IGI ISS IBA NAS,IDA IMP ISS IBA,IBA NAS,IDA,ISS,IMP,NAS,IDA IBA,IMP,TAS,IDA IBA,IDA IBA,IDA IMP IBA TAS,IDA,IMP,IDA,IDA ISS IBA,IDA IMP ISS IBA,IDA IMP ISS IBA,IDA ISS IBA NAS,IBA TAS,IDA IMP IGI ISS IBA TAS NAS,IMP,IDA IBA,ISS,IDA IMP IBA,IDA ISS IBA,IDA IBA,TAS,IDA,IBA,IDA IPI,ISS,IBA,IDA IBA,ISS,IMP IBA,IDA IMP IBA,IPI,IBA…	RPS26,NEAT1,NLRC5,AKNA,FOS,PIM2,PRKCQ,STAT1,IRF1,ARID1B,PIM1,ANK3,HNRNPC,RHOH,FOXN3,PRKCH,EIF4A2,MAML2,KLF12,RPS6KA5,SRSF7,TAPBP,GPI,KAT6A,RORA,RUNX1,RUNX3,IKZF3,STAT3,PRKCB,SLAMF1,JAK3,TNRC6B,CCNL1,ATXN1,XIST,ADAR,SASH3,RBM14,ITK,SECISBP2,MAX,GSDMD,BTN3A2,NCOA3,EIF3D,AFF1,SRSF3,NFATC2,VCP,SEMA4D,RNF125,RASGRP1,PNKP,STAT4,KDM6A,ATP2B4,FAM172A,TNFRSF14,IL12RB2,SF3B3,SMG1,EP400,ZBTB20,SMARCA2,NFAT5…
cd4_de_CD4_TEM_PD_CTRL.csv	TRUE	0.0004417740069751	2213	388	90	0.231958762886598	0.0406687754179846	GO:0031324	GO:BP	negative regulation of cellular metabolic process	16178	7373	IDA,IDA,ISS,IMP,IMP,IDA,IDA,IDA TAS,IDA,IDA IBA,ISS,ISS,IDA IMP TAS,IDA,ISS,IDA IMP IBA,IDA IBA,TAS,IDA IMP,IDA,IMP,IDA,IMP ISS IBA,IDA,IDA IMP,IDA,IBA,IMP IBA,IDA IBA TAS NAS,IBA,IDA TAS,IDA,IDA IMP TAS,IGI,IDA IBA,IDA,IDA IMP ISS IBA,ISS,IDA,ISS IBA,IDA IBA NAS,ISS,IDA,IMP,IMP,IMP,IBA,IMP,NAS,IDA TAS,IBA,IDA,ISS,IBA,ISS,ISS,TAS,IDA IBA TAS,IMP,IDA IMP IBA NAS,IMP,IDA NAS,IDA,ISS IBA,IDA IMP,IDA…	RPS26,NEAT1,STAT1,IRF1,HNRNPC,FOXN3,KLF12,RPS6KA5,SRSF7,KAT6A,RUNX1,RUNX3,STAT3,SLAMF1,JAK3,TNRC6B,ATXN1,XIST,ADAR,MAX,SRSF3,STK38,SEMA4D,RNF125,PPP1R16B,ATP2B4,FAM172A,OTUB1,SMG1,ZBTB20,SMARCA2,NIPBL,SMAD3,APBB1,TENT5C,CARD8,TRIM28,PIAS1,MVP,SAMSN1,CNOT2,THOC1,CUL3,SCFD1,WDR6,PPP2R5A,PAN3,USP36,OGT,ARID5B,ZNF131,RBM4,ZNF431,SCML4,PHF14,PLCB1,PRKCA,MECP2,SOCS3,BCL6,TRIP12,RPTOR,RFX3,PER1,MYC,CREB…
cd4_de_CD4_TEM_PD_CTRL.csv	TRUE	0.00057257287784864	2428	388	96	0.247422680412371	0.0395387149917628	GO:0009892	GO:BP	negative regulation of metabolic process	16178	3790	IDA,IDA,IMP,ISS,IMP,IMP,IDA,IDA,IDA TAS,IDA,IDA IBA,ISS,ISS,IDA IMP TAS,IMP,IDA,ISS,IDA IMP IBA,IDA IBA,TAS,IDA IMP,IDA,IMP,IDA,IMP ISS IBA,IDA,IDA IMP,IDA NAS,IBA,IMP IBA,IDA,IDA IBA TAS NAS,IBA,IDA TAS,IDA,IDA IMP TAS,IGI,IDA IBA,IDA,IDA IMP ISS IBA,ISS,IDA,TAS,ISS IBA,IDA IBA NAS,ISS,IDA,IMP,IMP,IMP,IBA,IMP,IMP ISS NAS,IDA TAS,IBA,IDA,ISS,IBA,ISS,ISS,TAS,IDA IBA TAS,IMP,IDA IMP IBA NAS,IMP,IDA…	RPS26,NEAT1,CD44,STAT1,IRF1,HNRNPC,FOXN3,KLF12,RPS6KA5,SRSF7,KAT6A,RUNX1,RUNX3,STAT3,PDE3B,SLAMF1,JAK3,TNRC6B,ATXN1,XIST,ADAR,MAX,SRSF3,STK38,SEMA4D,RNF125,PPP1R16B,ATP2B4,FAM172A,OTUB1,SF3B3,SMG1,ZBTB20,SMARCA2,NIPBL,SMAD3,APBB1,TENT5C,CARD8,TRIM28,PIAS1,MVP,DNAJC1,SAMSN1,CNOT2,THOC1,CUL3,SCFD1,WDR6,PPP2R5A,PAN3,USP36,OGT,ARID5B,ZNF131,RBM4,ZNF431,SCML4,PHF14,PLCB1,PRKCA,MECP2,SOCS3,BCL6,TRIP12,…
cd4_de_CD4_TEM_PD_CTRL.csv	TRUE	0.00069944943025135	5217	388	172	0.443298969072165	0.0329691393521181	GO:0007154	GO:BP	cell communication	16178	2749	IDA,TAS,IDA,IBA,IDA IMP IBA,IDA IBA,IDA IBA TAS NAS,IDA,IBA TAS,ISS,IMP IBA TAS NAS,IDA IMP ISS IBA NAS,ISS,ISS,IDA IMP,ISS,IDA IBA,IGI,IMP IBA TAS,IMP IBA,ISS,IDA IBA,IDA IMP,IMP,ISS IBA TAS,TAS,IDA IMP ISS,IMP,TAS NAS,IDA IMP IGI ISS IBA TAS NAS,IMP IBA TAS,ISS IBA NAS,IDA,IDA ISS IBA TAS,IDA IBA,IDA IMP,IDA IBA TAS,IDA IBA TAS,IBA TAS,IDA IBA TAS,ISS IBA TAS,TAS,EXP ISS IBA,IBA,TAS,IMP IBA,IDA…	RPS20,ARHGAP15,CDC42SE2,PARP8,NLRC5,CD44,ZAP70,FOS,S1PR4,PIM2,PRKCQ,STAT1,SLC38A1,IRF1,PIM1,ANK3,RHOH,FOXN3,PRKCH,RNF213,MACF1,MAML2,RPS6KA5,UBAC2,CBLB,KAT6A,RORA,PITPNC1,SIPA1,STAT3,PDE3B,PRKCB,SLAMF1,JAK3,PDE7A,CCDC88C,S1PR1,PAG1,ADGRE5,LPXN,ITK,ARHGAP9,PIK3R5,BTN3A2,NCOA3,ARHGAP25,ANKRD17,NFATC2,GNG2,DOCK8,STK38,VCP,KPNB1,SEMA4D,RNF125,RASGRP1,ARHGAP4,STAT4,PPP1R16B,ATP2B4,RICTOR,OTUB1,TNFRSF1…
cd4_de_CD4_TEM_PD_CTRL.csv	TRUE	0.000739953530185493	282	388	23	0.0592783505154639	0.0815602836879433	GO:0050863	GO:BP	regulation of T cell activation	16178	13746	IDA,ISS,ISS,NAS,IMP,ISS,ISS,ISS,IDA IBA,IMP IBA,IDA IBA,IBA,NAS,IMP,IDA,IDA ISS,IDA IBA,TAS,IMP,IDA,ISS,ISS,IMP IBA	ZAP70,PRKCQ,IRF1,ARID1B,RHOH,RUNX1,RUNX3,JAK3,PAG1,DOCK8,TNFRSF14,ICOS,SMARCA2,TMEM131L,CARD11,TGFBR2,SIT1,TNFSF8,BCL6,AMBRA1,TESPA1,PPP3CA,PTPN22
cd4_de_CD4_TEM_PD_CTRL.csv	TRUE	0.000892581901551325	285	388	23	0.0592783505154639	0.0807017543859649	GO:1903037	GO:BP	regulation of leukocyte cell-cell adhesion	16178	23291	IMP,IDA,ISS,ISS,NAS,IMP,ISS,ISS,ISS,IBA,IMP IBA,IDA IBA,IBA,NAS,IMP,IMP,IDA,IDA ISS,IMP,IDA,ISS,ISS,IMP IBA	CD44,ZAP70,PRKCQ,IRF1,ARID1B,RHOH,RUNX1,RUNX3,JAK3,PAG1,DOCK8,TNFRSF14,ICOS,SMARCA2,NFAT5,TMEM131L,CARD11,TGFBR2,BCL6,AMBRA1,TESPA1,PPP3CA,PTPN22
cd4_de_CD4_TEM_PD_CTRL.csv	TRUE	0.000918008078380383	5159	388	170	0.438144329896907	0.0329521225043613	GO:0023052	GO:BP	signaling	16178	6877	IDA,TAS,IDA,IBA,IDA IMP IBA,IDA IBA,IDA IBA TAS NAS,IDA,IBA TAS,ISS,IMP IBA TAS NAS,IDA IMP ISS IBA NAS,ISS,ISS,IDA IMP,IDA IBA,IGI,IMP IBA TAS,IMP IBA,ISS,IDA IBA,IDA IMP,IMP,ISS IBA TAS,TAS,IDA IMP ISS,IMP,TAS NAS,IDA IMP IGI ISS IBA TAS NAS,IMP IBA TAS,ISS IBA NAS,IDA,IDA ISS IBA TAS,IDA IBA,IDA IMP,IDA IBA TAS,IDA IBA TAS,IBA TAS,IDA IBA TAS,ISS IBA TAS,TAS,EXP ISS IBA,IBA,TAS,IMP IBA,IDA,IMP…	RPS20,ARHGAP15,CDC42SE2,PARP8,NLRC5,CD44,ZAP70,FOS,S1PR4,PIM2,PRKCQ,STAT1,SLC38A1,IRF1,PIM1,RHOH,FOXN3,PRKCH,RNF213,MACF1,MAML2,RPS6KA5,UBAC2,CBLB,KAT6A,RORA,PITPNC1,SIPA1,STAT3,PDE3B,PRKCB,SLAMF1,JAK3,PDE7A,CCDC88C,S1PR1,PAG1,ADGRE5,LPXN,ITK,ARHGAP9,PIK3R5,BTN3A2,NCOA3,ARHGAP25,ANKRD17,NFATC2,GNG2,DOCK8,STK38,VCP,KPNB1,SEMA4D,RNF125,RASGRP1,ARHGAP4,STAT4,PPP1R16B,ATP2B4,RICTOR,OTUB1,TNFRSF14,IL1…
cd4_de_CD4_TEM_PD_CTRL.csv	TRUE	0.00102852168774986	1825	388	77	0.198453608247423	0.0421917808219178	GO:0010558	GO:BP	negative regulation of macromolecule biosynthetic process	16178	4260	IDA,IDA,ISS,IMP,IMP,IDA,IDA,IDA TAS,IDA,IDA IBA,ISS,ISS,IDA IMP TAS,IDA,ISS,IDA IMP IBA,IDA IBA,TAS,IDA,IDA,IMP,IMP ISS IBA,IDA,IDA,IBA,IDA IBA TAS NAS,IBA,IDA TAS,IDA,IDA IMP TAS,IGI,IDA IBA,IDA,IDA IMP ISS IBA,ISS,IDA IBA NAS,ISS,IDA,IBA,NAS,IDA TAS,IBA,IDA,ISS,IBA,ISS,ISS,TAS,IDA IBA TAS,IDA IMP IBA NAS,IMP,IDA,ISS IBA,IDA IMP,IDA,IDA IMP ISS IBA TAS,ISS,IDA IGI IBA TAS,IDA IMP IBA TAS,IDA,IMP…	RPS26,NEAT1,STAT1,IRF1,HNRNPC,FOXN3,KLF12,RPS6KA5,SRSF7,KAT6A,RUNX1,RUNX3,STAT3,SLAMF1,JAK3,TNRC6B,ATXN1,XIST,ADAR,MAX,SRSF3,SEMA4D,RNF125,ATP2B4,FAM172A,SMG1,ZBTB20,SMARCA2,NIPBL,SMAD3,APBB1,TENT5C,CARD8,TRIM28,PIAS1,CNOT2,THOC1,CUL3,PAN3,OGT,ARID5B,ZNF131,RBM4,ZNF431,SCML4,PHF14,PLCB1,PRKCA,MECP2,BCL6,TRIP12,RFX3,PER1,MYC,CREBBP,PUM1,KDM5C,TNRC6C,PUM2,DYRK1A,DLG1,SIRT2,PARP10,PICALM,NLRC3,HSF1,…
cd4_de_CD4_TEM_PD_CTRL.csv	TRUE	0.00110552281940212	5250	388	172	0.443298969072165	0.0327619047619048	GO:0048518	GO:BP	positive regulation of biological process	16178	13226	IMP,IDA,IMP,IDA IMP IBA,IDA,IDA IMP IBA,IDA TAS,IDA IMP IGI ISS,ISS,IMP ISS,IDA IMP IGI ISS NAS,ISS,IDA IMP ISS,IBA NAS,IDA ISS,ISS,IMP,IMP,IMP ISS TAS,IDA ISS,IDA IBA,IMP,IDA,IDA IBA,IDA IMP ISS,IDA IMP ISS,IDA ISS,IDA IMP IGI ISS NAS,ISS,IMP,IDA IBA TAS,IMP IBA,IDA IMP,IBA,IDA IBA,IDA IPI,ISS IBA,ISS,IDA IBA,IDA ISS,IMP IBA,IDA IMP ISS IBA,IPI,IDA IMP,IDA IMP,IMP IBA,IDA IMP ISS,IDA IMP ISS IBA…	RPS9,RPS20,NEAT1,NLRC5,AKNA,CD44,ZAP70,FOS,PIM2,PRKCQ,STAT1,SLC38A1,IRF1,ARID1B,PIM1,ANK3,HNRNPC,RHOH,PRKCH,MACF1,MAML2,RPS6KA5,GPI,KAT6A,RORA,RUNX1,RUNX3,STAT3,PRKCB,TBC1D5,SLAMF1,TNRC6B,ADAR,SASH3,LPXN,RBM14,ITK,PIK3R5,MAX,GSDMD,BTN3A2,NCOA3,EIF3D,ANKRD17,NFATC2,DOCK8,VCP,SEMA4D,RNF125,RASGRP1,PNKP,STAT4,PPP1R16B,ATP2B4,RICTOR,OTUB1,TNFRSF14,ICOS,IL12RB2,SF3B3,UTRN,EP400,RAD51B,ZBTB20,UBASH3A,D…
cd4_de_CD4_TEM_PD_CTRL.csv	TRUE	0.00111554402929569	631	388	37	0.095360824742268	0.0586370839936609	GO:0030097	GO:BP	hemopoiesis	16178	6912	ISS,IDA NAS,IMP,ISS,NAS,IMP NAS,IDA NAS,IDA IMP ISS IBA TAS,ISS IBA,ISS,IMP ISS,ISS,IDA,IBA,IDA,NAS,IMP,IBA,ISS,IMP,ISS,ISS,IBA,IMP ISS,ISS,ISS,TAS,IMP,ISS,ISS,IMP,IDA,IMP,TAS,ISS,ISS,ISS IBA	DOCK10,ZAP70,STAT1,IRF1,ARID1B,RHOH,KAT6A,RUNX1,RUNX3,IKZF3,STAT3,JAK3,PRKX,ITK,STAT4,SMARCA2,TMEM131L,INPP5D,TGFBR2,CDK13,GPR183,OGT,TNFSF8,PTK2B,PHF14,PRKCA,SOCS3,BCL6,RPTOR,NEDD9,MYC,AMBRA1,HSF1,HDAC4,TESPA1,PPP3CA,PTPN22
cd4_de_CD4_TEM_PD_CTRL.csv	TRUE	0.00112767125229022	1636	388	71	0.182989690721649	0.043398533007335	GO:0045935	GO:BP	positive regulation of nucleobase-containing compound metabolic process	16178	12127	IMP,IDA IBA,IDA,IDA IMP IGI ISS,ISS,IMP,IDA IMP IGI NAS,IDA IMP ISS,IBA NAS,IDA IBA,IMP,IDA IBA,IDA,IDA IMP,IDA,IDA IMP IGI ISS NAS,IMP IBA,IDA,IDA IBA,IDA IMP IBA,IDA,IMP,IMP,NAS,NAS,IDA NAS,ISS,IDA IMP IBA TAS NAS,IDA,IDA IMP IBA,IDA TAS,IDA,IDA ISS,IBA NAS,IMP,IDA IBA,IDA,IDA,IBA,IDA,IDA IMP NAS,ISS,NAS,IDA,IDA,IDA,IDA,IBA,IMP NAS,IDA ISS,ISS,IDA IMP ISS,IDA ISS IBA,ISS TAS,IDA IBA,IBA,TAS,IDA…	NEAT1,NLRC5,AKNA,FOS,PIM2,PRKCQ,STAT1,IRF1,ARID1B,MAML2,RPS6KA5,KAT6A,RORA,RUNX1,RUNX3,STAT3,TNRC6B,RBM14,MAX,NCOA3,NFATC2,VCP,PNKP,STAT4,SF3B3,EP400,ZBTB20,SMARCA2,NFAT5,SMAD3,APBB1,MAP3K5,TRIM28,CNOT2,THOC1,CDK13,TMF1,ATF6B,PAN3,TCF12,OGT,PLCB1,ATXN7,MECP2,PYHIN1,IRF9,NUP62,NFATC2IP,RPTOR,RFX3,PER1,MYC,CREBBP,PUM1,TNRC6C,TRA2A,PUM2,DYRK1A,TRRAP,SIRT2,PICALM,HSF1,CXCR3,USP22,HDAC4,TNIP1,CTC1,DCP…
cd4_de_CD4_TEM_PD_CTRL.csv	TRUE	0.00114315724808892	246	388	21	0.0541237113402062	0.0853658536585366	GO:0051251	GO:BP	positive regulation of lymphocyte activation	16178	14046	IDA,ISS,NAS,IMP,ISS,ISS,IBA,IMP,IMP IBA,IDA,IBA,NAS,IBA,IDA,IDA ISS,IDA,IMP,IDA,ISS,ISS,IBA	ZAP70,PRKCQ,ARID1B,RHOH,RUNX1,RUNX3,SASH3,NFATC2,DOCK8,TNFRSF14,ICOS,SMARCA2,INPP5D,CARD11,TGFBR2,GPR183,BCL6,AMBRA1,TESPA1,PPP3CA,PTPN22
cd4_de_CD4_TEM_PD_CTRL.csv	TRUE	0.00119284700889947	1449	388	65	0.167525773195876	0.0448585231193927	GO:0051254	GO:BP	positive regulation of RNA metabolic process	16178	14049	IMP,IDA IBA,IDA,IDA IMP IGI ISS,ISS,IDA IMP IGI NAS,IDA IMP ISS,IBA,IDA IBA,IMP,IDA IBA,IDA,IDA IMP,IDA,IDA IMP IGI ISS NAS,IMP IBA,IDA,IDA IBA,IDA IMP IBA,IDA,NAS,NAS,NAS,IDA IMP IBA TAS,IDA,IDA IMP IBA,IDA TAS,IDA,ISS,IBA NAS,IMP,IDA IBA,IDA,IDA,IBA,IDA,IDA IMP NAS,ISS,NAS,IDA,IDA,IDA,IBA,IMP,IDA ISS,ISS,IDA IMP ISS,IDA ISS IBA,ISS TAS,IDA IBA,IBA,TAS,IDA IBA,NAS,ISS,IDA,IDA,IDA,IMP NAS,IMP ISS…	NEAT1,NLRC5,AKNA,FOS,PIM2,STAT1,IRF1,ARID1B,MAML2,RPS6KA5,KAT6A,RORA,RUNX1,RUNX3,STAT3,TNRC6B,RBM14,MAX,NCOA3,NFATC2,STAT4,SF3B3,EP400,SMARCA2,NFAT5,SMAD3,APBB1,MAP3K5,TRIM28,CNOT2,THOC1,CDK13,TMF1,ATF6B,PAN3,TCF12,OGT,PLCB1,ATXN7,PYHIN1,IRF9,NUP62,NFATC2IP,RPTOR,RFX3,PER1,MYC,CREBBP,PUM1,TNRC6C,TRA2A,PUM2,DYRK1A,TRRAP,SIRT2,PICALM,HSF1,CXCR3,USP22,HDAC4,TNIP1,DCP1A,PPP3CA,PHB,BCL9L
cd4_de_CD4_TEM_PD_CTRL.csv	TRUE	0.00126368187893784	406	388	28	0.0721649484536082	0.0689655172413793	GO:0002757	GO:BP	immune response-activating signaling pathway	16178	1275	IDA TAS,ISS,IMP,ISS,IDA IBA,ISS IBA,IBA,IDA,IMP,IDA,IBA,TAS,IDA,IMP ISS,IMP,IMP ISS,TAS,TAS,IDA,IDA,IDA,IDA,IMP,ISS,ISS IBA,IDA ISS,IDA IMP IBA TAS NAS,IDA	ZAP70,IRF1,PRKCH,PRKCB,LPXN,ITK,BTN3A2,ANKRD17,NFATC2,RNF125,UBASH3A,INPP5D,CARD8,CARD11,PDE4B,SPPL3,PLCG1,CREBBP,PUM1,MAPK8,PUM2,NLRC3,RNF34,TNIP1,TESPA1,GBP5,PTPN22,PHB
cd4_de_CD4_TEM_PD_CTRL.csv	TRUE	0.0013413159687567	4010	388	139	0.358247422680412	0.0346633416458853	GO:0019538	GO:BP	protein metabolic process	16178	6075	IBA TAS NAS IC,IMP NAS IC,NAS IC,IDA NAS IC,NAS IC,TAS NAS IC,IMP IBA TAS,IDA,IDA IBA,IDA IMP,IDA IMP NAS,IDA ISS,IDA IBA TAS,IDA NAS IC,IDA ISS,IDA,NAS IC,IDA IMP TAS,IBA TAS NAS,IDA IMP IBA,IBA,IDA IMP,IMP,IBA,IDA IBA,IDA,ISS,IDA,IGI,IDA TAS,ISS TAS,ISS,IDA,IDA IMP ISS IBA,IDA,IDA IMP,IBA,ISS,IDA IPI IBA NAS IC,IMP,IDA IBA TAS,IDA,IDA IMP ISS ISO IBA NAS,IDA,IDA IBA,IDA IMP,IBA,IDA IMP,IDA NAS,…	RPL3,RPS9,RPS18,RPS26,RPS20,RPL7,RPS4Y1,PARP8,MYLIP,CD44,ZAP70,PIM2,CHST11,EIF3G,PRKCQ,PIM1,RPS10,PRKCH,EIF4A2,RNF213,ERAP2,RPS6KA5,UBAC2,WSB1,B4GALT1,KAT6A,RUNX1,RUNX3,STAT3,PRKCB,JAK3,CCDC88C,TNRC6B,DDOST,PRKX,ADAR,SECISBP2,PIK3R5,EIF3D,SSH2,ST6GAL1,STK38,VCP,SEMA4D,RNF125,RASGRP1,RNF149,PPP1R16B,ATP2B4,RICTOR,OTUB1,PCSK7,TNFRSF14,SF3B3,SMG1,RAP2B,FBXL17,HERC4,SMAD3,MAP3K5,CARD8,TRIM28,PIAS1,TG…
cd4_de_CD4_TEM_PD_CTRL.csv	TRUE	0.00156448708092951	2619	388	100	0.257731958762887	0.0381825124093165	GO:0043412	GO:BP	macromolecule modification	16178	11034	IDA,IDA,IDA,IDA IMP NAS,TAS,IDA ISS,IDA,IDA,IDA IMP TAS,IDA,IDA IMP,IBA,IDA IBA,IDA,IDA,IDA TAS,ISS TAS,ISS,IDA IMP ISS IBA,IDA,IDA IMP IBA,ISS,IMP,IDA IBA TAS,IDA,IDA NAS,IDA,IDA IBA,IDA IMP,IDA IMP,IDA NAS,IGI,IDA,IBA,IDA TAS,ISS,IDA,IBA,IDA IMP,IDA IBA TAS,IDA ISS IBA TAS,ISS,IDA,ISS IBA,IDA IGI IBA,IDA TAS,IDA IBA,IDA TAS,IDA IMP,IDA IMP,IDA,IDA IBA,IDA IMP ISS IBA TAS,IDA,IDA TAS,IDA IMP ISS…	PARP8,MYLIP,CD44,ZAP70,FOS,PIM2,PRKCQ,PIM1,PRKCH,RNF213,RPS6KA5,WSB1,B4GALT1,KAT6A,RUNX3,PRKCB,JAK3,CCDC88C,DDOST,PRKX,ADAR,PIK3R5,SSH2,ST6GAL1,STK38,VCP,SEMA4D,RNF125,RASGRP1,PPP1R16B,ATP2B4,RICTOR,OTUB1,TNFRSF14,SMG1,RAP2B,FBXL17,HERC4,MAP3K5,TRIM28,PIAS1,TGFBR2,MVP,SAMSN1,CUL3,RANBP2,WDR6,PARP4,PPP2R5A,USP36,MAP4K1,ARIH1,OGT,OGDH,ARAF,PTK2B,SIK3,RNF157,PRKCA,MECP2,HUWE1,SOCS3,CAMK2D,UST,SPPL3,…
cd4_de_CD4_TEM_PD_CTRL.csv	TRUE	0.00158982687964077	8726	388	256	0.65979381443299	0.0293376117350447	GO:0044238	GO:BP	primary metabolic process	16178	11300	IBA TAS NAS IC,IMP NAS IC,NAS IC,IDA NAS IC,IDA IBA NAS,NAS,IDA NAS,NAS IC,IMP IBA TAS NAS IC,IMP IBA TAS,IDA,IDA IBA,IMP,IDA IBA,IDA,IDA IMP,IDA IMP NAS,IDA IMP IGI ISS IBA TAS NAS,IDA ISS,IDA IBA TAS,IDA NAS IC,IDA IMP ISS,IDA IMP IGI ISS IBA NAS,ISS,IDA IMP ISS IBA,IBA NAS,IDA,IMP TAS IC,NAS,NAS IC,IDA IBA,IDA IMP TAS,IBA TAS NAS,IDA IMP IBA,IDA IBA,IBA,IDA IBA,IDA IMP IBA TAS,IMP,IBA,IDA IBA …	RPL3,RPS9,RPS18,RPS26,MT-ATP6,MT-ND3,MT-ATP8,RPS20,RPL7,RPS4Y1,PARP8,MYLIP,NEAT1,NLRC5,AKNA,CD44,ZAP70,FOS,PIM2,CHST11,EIF3G,PRKCQ,STAT1,SLC38A1,IRF1,ARID1B,PIM1,HNRNPC,RHOH,RPS10,FOXN3,PRKCH,EIF4A2,RNF213,MAML2,ERAP2,KLF12,RPS6KA5,UBAC2,WSB1,SRSF7,B4GALT1,LUC7L3,GPI,KAT6A,RORA,RUNX1,RUNX3,IKZF3,STAT3,PGAM1,PRPF8,PDE3B,PRKCB,TECR,JAK3,CCDC88C,TNRC6B,CCNL1,ATXN1,DDOST,PRKX,ADAR,RBM14,SECISBP2,PIK3…
cd4_de_CD4_TEM_PD_CTRL.csv	TRUE	0.00188578230154968	1251	388	58	0.149484536082474	0.0463629096722622	GO:0051240	GO:BP	positive regulation of multicellular organismal process	16178	14038	IDA,ISS,IDA,IMP ISS,NAS,IDA,IMP,IMP ISS,IDA,IMP,IMP ISS,ISS,IMP IGI ISS,ISS,IBA,IBA,ISS,ISS,IMP,IMP ISS,IMP,IMP IBA,IMP ISS,IMP,IDA IBA,IBA,IDA,ISS,NAS,IDA IMP,IBA,IDA,IMP,IDA IMP,IDA ISS,IDA,IMP,ISS NAS,ISS,IMP ISS,IMP,IMP,IDA,ISS,ISS,ISS,ISS,IDA,IDA IMP,IMP ISS,IDA,ISS,IDA,ISS,IMP ISS,IMP IBA,IMP,IMP	ZAP70,PRKCQ,STAT1,IRF1,ARID1B,PIM1,RHOH,PRKCH,MACF1,RORA,RUNX1,RUNX3,STAT3,PRKCB,SLAMF1,SASH3,ITK,GSDMD,BTN3A2,NCOA3,NFATC2,DOCK8,SEMA4D,RASGRP1,TNFRSF14,ICOS,IL12RB2,DYNC1H1,SMARCA2,SMAD3,INPP5D,CARD8,STIM1,CARD11,TGFBR2,GPR183,PDE4B,OGT,PLCB1,PRKCA,CAMK2D,BCL6,PLCG1,RPTOR,NEDD9,RFX3,MYC,AMBRA1,G3BP1,HSF1,CXCR3,TESPA1,TANK,PPP3CA,GBP5,PTPN22,PHB,BCL9L
cd4_de_CD4_TEM_PD_CTRL.csv	TRUE	0.00200979677375269	2256	388	89	0.229381443298969	0.0394503546099291	GO:0010605	GO:BP	negative regulation of macromolecule metabolic process	16178	4302	IDA,IDA,IMP,ISS,IMP,IMP,IDA,IDA,IDA TAS,IDA,IDA IBA,ISS,ISS,IDA IMP TAS,IDA,ISS,IDA IMP IBA,IDA IBA,TAS,IDA IMP,IDA,IMP,IDA,IMP ISS IBA,IDA,IDA IMP,IDA NAS,IBA,IMP IBA,IDA,IDA IBA TAS NAS,IBA,IDA TAS,IDA,IDA IMP TAS,IGI,IDA IBA,IDA,IDA IMP ISS IBA,ISS,IDA,TAS,ISS IBA,IDA IBA NAS,ISS,IDA,IBA,IMP ISS NAS,IDA TAS,IBA,IDA,ISS,IBA,ISS,ISS,TAS,IDA IBA TAS,IMP,IDA IMP IBA NAS,IMP,IDA,ISS IBA,IDA IMP,IDA…	RPS26,NEAT1,CD44,STAT1,IRF1,HNRNPC,FOXN3,KLF12,RPS6KA5,SRSF7,KAT6A,RUNX1,RUNX3,STAT3,SLAMF1,JAK3,TNRC6B,ATXN1,XIST,ADAR,MAX,SRSF3,STK38,SEMA4D,RNF125,PPP1R16B,ATP2B4,FAM172A,OTUB1,SF3B3,SMG1,ZBTB20,SMARCA2,NIPBL,SMAD3,APBB1,TENT5C,CARD8,TRIM28,PIAS1,MVP,DNAJC1,SAMSN1,CNOT2,THOC1,CUL3,PAN3,OGT,ARID5B,ZNF131,RBM4,ZNF431,SCML4,PHF14,PLCB1,PRKCA,MECP2,SOCS3,BCL6,TRIP12,RFX3,PER1,MYC,CREBBP,PUM1,KDM5C…
cd4_de_CD4_TEM_PD_CTRL.csv	TRUE	0.00202189195801914	465	388	30	0.077319587628866	0.0645161290322581	GO:0002253	GO:BP	activation of immune response	16178	792	IDA TAS,ISS,IMP,ISS,IDA IBA,IDA,ISS IBA,IBA,IDA,IMP,IDA,IBA,TAS,IDA,IMP ISS,IMP,IBA,IMP ISS,TAS,TAS,IDA,IDA,IDA,IDA,IMP,ISS,ISS IBA,IDA ISS,IDA IMP IBA TAS NAS,IDA	ZAP70,IRF1,PRKCH,PRKCB,LPXN,RBM14,ITK,BTN3A2,ANKRD17,NFATC2,RNF125,UBASH3A,INPP5D,CARD8,CARD11,PDE4B,PYHIN1,SPPL3,PLCG1,CREBBP,PUM1,MAPK8,PUM2,NLRC3,RNF34,TNIP1,TESPA1,GBP5,PTPN22,PHB
cd4_de_CD4_TEM_PD_CTRL.csv	TRUE	0.00205848110110107	213	388	19	0.0489690721649485	0.0892018779342723	GO:1903039	GO:BP	positive regulation of leukocyte cell-cell adhesion	16178	23293	IMP,IDA,ISS,NAS,IMP,ISS,ISS,IMP IBA,IDA,IBA,NAS,IMP,IDA,IDA ISS,IMP,IDA,ISS,ISS,IBA	CD44,ZAP70,PRKCQ,ARID1B,RHOH,RUNX1,RUNX3,DOCK8,TNFRSF14,ICOS,SMARCA2,NFAT5,CARD11,TGFBR2,BCL6,AMBRA1,TESPA1,PPP3CA,PTPN22
cd4_de_CD4_TEM_PD_CTRL.csv	TRUE	0.00236067723544335	1864	388	77	0.198453608247423	0.0413090128755365	GO:0031327	GO:BP	negative regulation of cellular biosynthetic process	16178	7376	IDA,IDA,ISS,IMP,IMP,IDA,IDA,IDA TAS,IDA,IDA IBA,ISS,ISS,IDA IMP TAS,IDA,ISS,IDA IMP IBA,IDA IBA,TAS,IDA,IDA,IMP,IMP ISS IBA,IDA,IDA,IBA,IDA IBA TAS NAS,IBA,IDA TAS,IDA,IDA IMP TAS,IGI,IDA IBA,IDA,IDA IMP ISS IBA,ISS,IDA IBA NAS,ISS,IDA,IBA,NAS,IDA TAS,IBA,IDA,ISS,IBA,ISS,ISS,TAS,IDA IBA TAS,IDA IMP IBA NAS,IMP,IDA,ISS IBA,IDA IMP,IDA,IDA IMP ISS IBA TAS,ISS,IDA IGI IBA TAS,IDA IMP IBA TAS,IDA,IMP…	RPS26,NEAT1,STAT1,IRF1,HNRNPC,FOXN3,KLF12,RPS6KA5,SRSF7,KAT6A,RUNX1,RUNX3,STAT3,SLAMF1,JAK3,TNRC6B,ATXN1,XIST,ADAR,MAX,SRSF3,SEMA4D,RNF125,ATP2B4,FAM172A,SMG1,ZBTB20,SMARCA2,NIPBL,SMAD3,APBB1,TENT5C,CARD8,TRIM28,PIAS1,CNOT2,THOC1,CUL3,PAN3,OGT,ARID5B,ZNF131,RBM4,ZNF431,SCML4,PHF14,PLCB1,PRKCA,MECP2,BCL6,TRIP12,RFX3,PER1,MYC,CREBBP,PUM1,KDM5C,TNRC6C,PUM2,DYRK1A,DLG1,SIRT2,PARP10,PICALM,NLRC3,HSF1,…
cd4_de_CD4_TEM_PD_CTRL.csv	TRUE	0.00238967607272591	371	388	26	0.0670103092783505	0.0700808625336927	GO:0045785	GO:BP	positive regulation of cell adhesion	16178	12013	IMP,IDA,ISS,NAS,ISS,IMP,ISS,ISS,IMP IBA,IDA,IBA,IMP,NAS,IMP,IDA,IDA ISS,IMP,IMP,IMP,IMP,IDA,ISS,ISS,IMP ISS,IMP,IBA	CD44,ZAP70,PRKCQ,ARID1B,ANK3,RHOH,RUNX1,RUNX3,DOCK8,TNFRSF14,ICOS,UTRN,SMARCA2,NFAT5,CARD11,TGFBR2,PTK2B,PRKCA,BCL6,NEDD9,AMBRA1,MAP4K4,TESPA1,PPP3CA,EPHA4,PTPN22
cd4_de_CD4_TEM_PD_CTRL.csv	TRUE	0.00284450108979468	1873	388	77	0.198453608247423	0.0411105178857448	GO:0009890	GO:BP	negative regulation of biosynthetic process	16178	3788	IDA,IDA,ISS,IMP,IMP,IDA,IDA,IDA TAS,IDA,IDA IBA,ISS,ISS,IDA IMP TAS,IDA,ISS,IDA IMP IBA,IDA IBA,TAS,IDA,IDA,IMP,IMP ISS IBA,IDA,IDA,IBA,IDA IBA TAS NAS,IBA,IDA TAS,IDA,IDA IMP TAS,IGI,IDA IBA,IDA,IDA IMP ISS IBA,ISS,IDA IBA NAS,ISS,IDA,IBA,NAS,IDA TAS,IBA,IDA,ISS,IBA,ISS,ISS,TAS,IDA IBA TAS,IDA IMP IBA NAS,IMP,IDA,ISS IBA,IDA IMP,IDA,IDA IMP ISS IBA TAS,ISS,IDA IGI IBA TAS,IDA IMP IBA TAS,IDA,IMP…	RPS26,NEAT1,STAT1,IRF1,HNRNPC,FOXN3,KLF12,RPS6KA5,SRSF7,KAT6A,RUNX1,RUNX3,STAT3,SLAMF1,JAK3,TNRC6B,ATXN1,XIST,ADAR,MAX,SRSF3,SEMA4D,RNF125,ATP2B4,FAM172A,SMG1,ZBTB20,SMARCA2,NIPBL,SMAD3,APBB1,TENT5C,CARD8,TRIM28,PIAS1,CNOT2,THOC1,CUL3,PAN3,OGT,ARID5B,ZNF131,RBM4,ZNF431,SCML4,PHF14,PLCB1,PRKCA,MECP2,BCL6,TRIP12,RFX3,PER1,MYC,CREBBP,PUM1,KDM5C,TNRC6C,PUM2,DYRK1A,DLG1,SIRT2,PARP10,PICALM,NLRC3,HSF1,…
cd4_de_CD4_TEM_PD_CTRL.csv	TRUE	0.00292529429876952	122	388	14	0.0360824742268041	0.114754098360656	GO:0046631	GO:BP	alpha-beta T cell activation	16178	12674	ISS,ISS,ISS,ISS,ISS,ISS,IBA,IDA,IBA,IDA ISS,ISS,IBA,TAS,IBA	PRKCQ,IRF1,RUNX1,RUNX3,STAT3,JAK3,ITK,STAT4,TNFRSF14,TGFBR2,GPR183,TNFSF8,SOCS3,PTPN22
cd4_de_CD4_TEM_PD_CTRL.csv	TRUE	0.00296067908929817	5519	388	177	0.456185567010309	0.032071027360029	GO:0034641	GO:BP	cellular nitrogen compound metabolic process	16178	9002	IBA TAS NAS IC,IMP NAS IC,NAS IC,IDA NAS IC,IDA IBA NAS,NAS,IDA NAS,NAS IC,IMP IBA TAS NAS IC,IMP IBA TAS,IMP,IDA IBA,IDA,IDA IMP IGI ISS IBA TAS NAS,IDA TAS,ISS,IDA NAS IC,IDA IMP ISS,IDA IMP IGI ISS IBA NAS,IDA IMP ISS IBA,IBA NAS,IDA,IMP TAS IC,NAS,NAS IC,IDA IBA,IMP,IBA TAS NAS,IDA IBA,IDA IBA,IDA IMP IBA TAS,IDA IBA TAS,IMP IBA,IBA,IDA ISS IBA,IDA IBA,IDA IMP ISS IBA,IDA ISS IBA NAS,IBA TAS,…	RPL3,RPS9,RPS18,RPS26,MT-ATP6,MT-ND3,MT-ATP8,RPS20,RPL7,RPS4Y1,NEAT1,NLRC5,AKNA,FOS,SAT1,PIM2,EIF3G,PRKCQ,STAT1,IRF1,ARID1B,PIM1,HNRNPC,RHOH,RPS10,FOXN3,PRKCH,EIF4A2,MAML2,KLF12,RPS6KA5,SRSF7,LUC7L3,GPI,KAT6A,RORA,RUNX1,RUNX3,IKZF3,STAT3,PGAM1,PRPF8,PRKCB,TECR,TNRC6B,CCNL1,ATXN1,ADAR,RBM14,SECISBP2,MAX,DPYD,NCOA3,EIF3D,SRSF3,ANKRD17,NFATC2,VCP,SEMA4D,PNKP,SDHA,STAT4,ATP2B4,FAM172A,OTUB1,SF3B3,ALD…
cd4_de_CD4_TEM_PD_CTRL.csv	TRUE	0.00321090779809804	742	388	40	0.103092783505155	0.0539083557951483	GO:0050776	GO:BP	regulation of immune response	16178	13679	IDA IMP IBA,IDA TAS,ISS TAS,ISS TAS,IMP,ISS,ISS,IBA,IDA IBA,IDA,ISS IBA,IBA,IDA,IMP,IDA,IMP,IDA,IBA,IBA TAS,IDA,IMP ISS,ISS,ISS,IMP,IBA,NAS,IMP ISS,TAS,TAS,IDA,IDA TAS,IDA,IDA ISS,IMP,ISS,ISS IBA,IDA ISS,IDA IMP IBA TAS NAS IC,TAS,IDA	NLRC5,ZAP70,PRKCQ,IRF1,PRKCH,PRKCB,JAK3,SASH3,LPXN,RBM14,ITK,BTN3A2,ANKRD17,NFATC2,RNF125,RASGRP1,TNFRSF14,UBASH3A,INPP5D,CARD8,CARD11,SAMSN1,THOC1,PDE4B,PYHIN1,BCL6,SPPL3,PLCG1,CREBBP,PUM1,MAPK8,PUM2,NLRC3,RNF34,TNIP1,TESPA1,GBP5,PTPN22,MAP2K4,PHB
cd4_de_CD4_TEM_PD_CTRL.csv	TRUE	0.00335954662693488	3592	388	126	0.324742268041237	0.0350779510022272	GO:0019219	GO:BP	regulation of nucleobase-containing compound metabolic process	16178	5786	IDA,IMP,IDA IBA,IDA,IDA IMP IGI ISS IBA TAS NAS,ISS,IDA IMP ISS,IDA IMP IGI ISS IBA NAS,IDA IMP ISS IBA,IBA NAS,IDA,IMP,NAS,IDA IBA,IMP,IDA IBA,IDA IBA,IDA IMP IBA TAS,IDA,IDA ISS IBA,IDA IBA,IDA IMP ISS IBA,IDA ISS IBA NAS,IBA TAS,IDA IMP IGI ISS IBA TAS NAS,IDA,IMP,IMP IBA,IDA ISS IBA,IDA IBA,IDA,IDA IBA,IDA IMP IBA,IDA,IMP,IDA IBA TAS NAS,IMP,IMP ISS IBA,IMP,IBA NAS,IMP,ISS,IMP IBA,NAS,IMP,IDA…	RPS26,NEAT1,NLRC5,AKNA,FOS,PIM2,PRKCQ,STAT1,IRF1,ARID1B,PIM1,HNRNPC,RHOH,FOXN3,PRKCH,MAML2,KLF12,RPS6KA5,SRSF7,KAT6A,RORA,RUNX1,RUNX3,IKZF3,STAT3,PGAM1,PRKCB,TNRC6B,CCNL1,ATXN1,RBM14,MAX,NCOA3,SRSF3,ANKRD17,NFATC2,VCP,SEMA4D,PNKP,STAT4,ATP2B4,FAM172A,OTUB1,SF3B3,SMG1,EP400,ZBTB20,SMARCA2,NFAT5,NIPBL,SMAD3,APBB1,MAP3K5,TENT5C,CARD8,TRIM28,PIAS1,CARD11,SP140,CNOT2,THOC1,CDK13,PARP4,TMF1,ATF6B,PAN3,…
cd4_de_CD4_TEM_PD_CTRL.csv	TRUE	0.00368053666389306	1787	388	74	0.190721649484536	0.0414101846670397	GO:0050793	GO:BP	regulation of developmental process	16178	13690	IDA,IMP,IDA,IMP ISS,ISS,NAS,IDA ISS,IMP,IMP ISS,IDA ISS,NAS,ISS,IMP ISS IBA,ISS IBA,ISS,IMP,IMP,ISS,ISS,ISS,IDA,IMP ISS,IDA,IMP ISS IBA,IBA,IDA,IDA,ISS,NAS,IMP,IDA IMP,IMP,IBA,ISS,IMP,IMP,IDA IMP ISS,IMP IBA,ISS,NAS,ISS,IMP ISS,IDA,IMP IGI,ISS,ISS,ISS,IMP ISS,IMP,IMP,IMP IBA NAS,ISS,IDA,ISS,IDA,ISS,IMP,ISS,IMP ISS,IDA,IMP,IMP,IDA ISS,TAS,IMP,IDA,IMP,ISS,ISS,ISS,IMP ISS,IMP,IMP,ISS	ARHGAP15,CD44,ZAP70,STAT1,IRF1,ARID1B,PIM1,RHOH,PRKCH,MACF1,KAT6A,RORA,RUNX1,RUNX3,IKZF3,STAT3,PDE3B,PRKCB,JAK3,S1PR1,PRKX,NCOA3,NFATC2,SEMA4D,PPP1R16B,ATP2B4,ALDOA,MKLN1,SMARCA2,NIPBL,SMAD3,TMEM131L,INPP5D,FGD3,TENT5C,STIM1,TGFBR2,CNOT2,THOC1,OGT,EHD1,PTK2B,RBM4,CLASP1,PHF14,RNF157,PLCB1,PRKCA,MECP2,HUWE1,BCL6,TRIP12,PLCG1,RPTOR,ITSN2,NEDD9,LDLRAD4,RFX3,MYC,AMBRA1,DLG1,PDZD8,SIRT2,RAF1,HSF1,CXCR…
cd4_de_CD4_TEM_PD_CTRL.csv	TRUE	0.00375642321531913	14633	388	375	0.966494845360825	0.0256270074489168	GO:0009987	GO:BP	cellular process	16178	3849	IBA TAS NAS IC,IDA IMP IBA NAS IC,NAS IC,IDA NAS IC,IDA IBA NAS,IMP NAS,IDA NAS,IDA NAS IC,IMP IBA TAS NAS IC,TAS,IMP IBA TAS,IDA,IBA,IMP,IDA IMP,IDA IMP IBA,IDA ISS IBA,IDA ISS IBA,IDA IMP IBA NAS,IDA IMP IBA TAS NAS,IBA,IDA IMP IGI ISS IBA TAS NAS,IDA TAS,IBA TAS,IDA ISS IBA,IDA IBA TAS,IDA NAS IC,IDA IMP ISS IBA TAS NAS,IDA IMP IGI ISS IBA TAS NAS,ISS IBA,IDA IMP IEP ISS IBA TAS,IBA NAS,IDA IM…	RPL3,RPS9,RPS18,RPS26,MT-ATP6,MT-ND3,MT-ATP8,RPS20,RPL7,ARHGAP15,RPS4Y1,CDC42SE2,PARP8,MYLIP,NEAT1,NLRC5,DOCK10,AKNA,CD44,ZAP70,ICAM3,FOS,SAT1,S1PR4,PIM2,CHST11,EIF3G,PRKCQ,STAT1,SLC38A1,IRF1,ARID1B,PIM1,ANK3,HNRNPC,RHOH,RPS10,FOXN3,PRKCH,EIF4A2,RNF213,MACF1,MAML2,ERAP2,KLF12,RPS6KA5,UBAC2,RABGAP1L,SRSF7,B4GALT1,CBLB,TAPBP,LUC7L3,GPI,KAT6A,RORA,PITPNC1,RUNX1,RUNX3,IKZF3,SIPA1,STAT3,PGAM1,PRPF8,PD…
cd4_de_CD4_TEM_PD_CTRL.csv	TRUE	0.00407424258991849	10131	388	286	0.737113402061856	0.0282301845819761	GO:0050789	GO:BP	regulation of biological process	16178	13687	IMP,IDA,IDA,IDA TAS,IDA,IBA,IMP,IDA IMP,IDA IMP IBA,IDA IBA,IDA ISS IBA,IDA IMP IBA,IDA IBA TAS NAS,IDA IMP IGI ISS IBA TAS NAS,IBA TAS,IDA ISS IBA,IDA IMP ISS IBA TAS NAS,IDA IMP IGI ISS IBA TAS NAS,ISS,IDA IMP ISS IBA TAS,IBA NAS,IDA IMP ISS,ISS,IMP,IDA IMP IBA NAS,IDA IGI IBA,IMP ISS IBA TAS,TAS,IDA IMP IBA,IDA IMP ISS IBA,IDA IBA,IDA IBA,IDA IMP IBA TAS,IMP,IDA,IDA,ISS IBA TAS,IMP,IDA,IDA ISS…	RPS9,RPS26,RPS20,ARHGAP15,CDC42SE2,PARP8,MYLIP,NEAT1,NLRC5,DOCK10,AKNA,CD44,ZAP70,FOS,S1PR4,PIM2,PRKCQ,STAT1,SLC38A1,IRF1,ARID1B,PIM1,ANK3,HNRNPC,RHOH,FOXN3,PRKCH,EIF4A2,RNF213,MACF1,MAML2,KLF12,RPS6KA5,UBAC2,RABGAP1L,SRSF7,CBLB,TAPBP,GPI,KAT6A,RORA,PITPNC1,RUNX1,RUNX3,IKZF3,SIPA1,STAT3,PGAM1,PDE3B,PRKCB,TBC1D5,SLAMF1,JAK3,PDE7A,CCDC88C,S1PR1,TNRC6B,CCNL1,ATXN1,PAG1,PRKX,XIST,ADGRE5,ADAR,SASH3,LP…
cd4_de_CD4_TEM_PD_CTRL.csv	TRUE	0.0043236367434018	383	388	26	0.0670103092783505	0.0678851174934726	GO:0022407	GO:BP	regulation of cell-cell adhesion	16178	6835	ISS IBA,IMP,IDA,ISS,ISS,NAS,ISS,IMP,ISS,ISS,ISS,IBA,IMP IBA,IDA IBA,IBA,NAS,IMP,IMP,IDA,IDA ISS,IDA,IMP,IDA,ISS,ISS,IMP IBA	AKNA,CD44,ZAP70,PRKCQ,IRF1,ARID1B,ANK3,RHOH,RUNX1,RUNX3,JAK3,PAG1,DOCK8,TNFRSF14,ICOS,SMARCA2,NFAT5,TMEM131L,CARD11,TGFBR2,PRKCA,BCL6,AMBRA1,TESPA1,PPP3CA,PTPN22
cd4_de_CD4_TEM_PD_CTRL.csv	TRUE	0.00574921680124239	2075	388	82	0.211340206185567	0.0395180722891566	GO:0006793	GO:BP	phosphorus metabolic process	16178	2507	IDA IBA NAS,NAS,IDA NAS,IDA,IDA,IDA IMP NAS,IDA ISS,IDA,IDA,IDA IMP TAS,IDA,IDA IBA,IDA,ISS,IDA TAS,TAS,TAS,ISS TAS,ISS,IDA,IDA IMP,ISS,IMP,IDA,IMP,IDA,IDA IMP,NAS,IDA IMP,IDA,IGI,IBA,IDA IMP IBA,IDA TAS,ISS,ISS,IBA,ISS,TAS,IDA IMP,ISS,IDA,ISS IBA,IBA,ISS,IDA IMP,IDA,IDA,IDA,IDA,IDA IMP ISS TAS,IDA,IDA ISS,IDA ISS TAS,IMP IBA,IDA,IMP,IDA,ISS,IMP NAS,IDA,IDA TAS,IDA,NAS,IDA IBA,IDA IMP,IDA IGI ISS…	MT-ATP6,MT-ND3,MT-ATP8,NLRC5,CD44,ZAP70,PIM2,PRKCQ,PIM1,PRKCH,RPS6KA5,GPI,RUNX3,STAT3,PGAM1,PRKCB,TECR,JAK3,CCDC88C,PRKX,ADAR,PIK3R5,SSH2,STK38,VCP,SEMA4D,RASGRP1,SDHA,PPP1R16B,ATP2B4,RICTOR,TNFRSF14,ALDOA,SMG1,RAP2B,ZBTB20,PFKP,KCNAB2,INPP5D,MAP3K5,TGFBR2,MVP,SAMSN1,CISH,SERINC5,PPP2R5A,MAP4K1,OGT,OGDH,ARAF,PTK2B,SIK3,PLCB1,PRKCA,SOCS3,CAMK2D,SPPL3,FUT8,PLCG1,RPTOR,NEDD9,BRAF,AMBRA1,NDUFA6,NT5C2…
cd4_de_CD4_TEM_PD_CTRL.csv	TRUE	0.00581215834207487	272	388	21	0.0541237113402062	0.0772058823529412	GO:0002696	GO:BP	positive regulation of leukocyte activation	16178	1221	IDA,ISS,NAS,IMP,ISS,ISS,IBA,IMP,IMP IBA,IDA,IBA,NAS,IBA,IDA,IDA ISS,IDA,IMP,IDA,ISS,ISS,IBA	ZAP70,PRKCQ,ARID1B,RHOH,RUNX1,RUNX3,SASH3,NFATC2,DOCK8,TNFRSF14,ICOS,SMARCA2,INPP5D,CARD11,TGFBR2,GPR183,BCL6,AMBRA1,TESPA1,PPP3CA,PTPN22
cd4_de_CD4_TEM_PD_CTRL.csv	TRUE	0.0059714808200453	2077	388	82	0.211340206185567	0.039480019258546	GO:0010557	GO:BP	positive regulation of macromolecule biosynthetic process	16178	4259	IDA IBA,IDA,IDA IMP IGI ISS,ISS,IMP ISS,IDA IMP IGI NAS,IDA IMP ISS,IBA NAS,ISS,IMP,IDA IBA,IMP,IDA,IDA IBA,IDA IMP,IDA IMP,IDA,IDA IMP IGI ISS NAS,IBA,IBA,IDA IPI,ISS,IDA IBA,ISS,IMP,IDA IMP IBA,IPI,IDA,IMP,IMP,NAS,IBA,IDA,NAS,NAS,IDA IMP IBA TAS,IDA,IDA IMP IBA,IDA TAS,IDA,IDA IBA,IDA,ISS,IMP,IMP,IDA IBA,IDA,IDA,IMP,IDA,IDA IMP NAS,ISS,NAS,IDA,IDA,IDA,IBA,IMP,IDA ISS,ISS,IMP,IDA IMP IGI ISS NAS…	NLRC5,AKNA,FOS,PIM2,PRKCQ,STAT1,IRF1,ARID1B,ANK3,HNRNPC,MAML2,RPS6KA5,GPI,KAT6A,RORA,RUNX1,RUNX3,STAT3,SLAMF1,SASH3,RBM14,ITK,MAX,GSDMD,BTN3A2,NCOA3,EIF3D,NFATC2,RASGRP1,PNKP,STAT4,TNFRSF14,IL12RB2,SF3B3,EP400,SMARCA2,NFAT5,SMAD3,APBB1,MAP3K5,TENT5C,CARD8,TRIM28,CARD11,THOC1,CDK13,TMF1,ATF6B,PDE4B,TCF12,OGT,PLCB1,ATXN7,PYHIN1,IRF9,NUP62,NFATC2IP,RPTOR,RFX3,PER1,BRAF,MYC,CREBBP,MAPK8,TRA2A,DYRK1A,…
cd4_de_CD4_TEM_PD_CTRL.csv	TRUE	0.00662581391846412	3057	388	110	0.283505154639175	0.0359829898593392	GO:0006950	GO:BP	response to stress	16178	2613	IBA,IMP,IDA IMP IEP IBA,ISS,IDA IMP IBA,IBA,IDA IMP TAS NAS,ISS,IDA IMP IGI ISS IBA,IDA ISS TAS,TAS,NAS,IGI,IDA,ISS IBA,IMP,IMP,IMP IBA,IDA IGI ISS IBA,IDA,IMP,TAS,TAS,IDA,TAS,IDA ISS IBA,IDA IBA,IMP,IDA IMP ISS ISO IBA TAS NAS,IDA,IMP,IDA IMP IGI IBA TAS,IBA,IMP,IDA IMP IBA,IBA,NAS,NAS,IDA,IDA,IDA IBA NAS,IMP IBA TAS,NAS,IDA TAS,IMP IBA,IMP TAS,IDA,IDA IMP ISS TAS,IDA,IDA IBA,TAS,IMP,IDA,IDA,IMP…	PARP8,NEAT1,NLRC5,AKNA,CD44,ZAP70,FOS,PRKCQ,STAT1,IRF1,PTPRCAP,ARID1B,FOXN3,RNF213,MACF1,UBAC2,KAT6A,RORA,STAT3,TBC1D5,CCDC88C,ADGRE5,ADAR,RBM14,ITK,GSDMD,ANKRD17,NFATC2,VCP,RNF125,RASGRP1,PNKP,STAT4,ATP2B4,OTUB1,TNFRSF14,ITGAL,SF3B3,SMG1,RAP2B,EP400,RAD51B,SMARCA2,NFAT5,NIPBL,SMAD3,APBB1,MAP3K5,CARD8,TRIM28,SP140,THOC1,CUL3,SERINC5,PARP4,CASK,ATF6B,KLRG1,PTK2B,RBM4,HM13,GBP4,CLASP1,PRKCA,ATXN7,P…
cd4_de_CD4_TEM_PD_CTRL.csv	TRUE	0.00710007231968829	150	388	15	0.038659793814433	0.1	GO:0045619	GO:BP	regulation of lymphocyte differentiation	16178	11866	IDA,ISS,NAS,IMP,ISS,ISS,ISS,ISS,NAS,IMP,IBA,ISS,IMP,IDA,ISS	ZAP70,IRF1,ARID1B,RHOH,RUNX1,RUNX3,IKZF3,JAK3,SMARCA2,TMEM131L,INPP5D,TGFBR2,BCL6,AMBRA1,TESPA1
cd4_de_CD4_TEM_PD_CTRL.csv	TRUE	0.0072538028508834	2155	388	84	0.216494845360825	0.0389791183294664	GO:0009891	GO:BP	positive regulation of biosynthetic process	16178	3789	IDA IBA,IDA,IDA IMP IGI ISS,ISS,IMP ISS,IDA IMP IGI NAS,IDA IMP ISS,IBA NAS,ISS,IMP,IDA IBA,IMP,IDA,IDA IBA,IDA IMP,IDA IMP ISS,IDA,IDA IMP IGI ISS NAS,IBA,IBA,IDA IPI,ISS,IDA IBA,ISS,IMP,IDA IMP IBA,IPI,IDA,IMP,IMP,IMP,NAS,IBA,IDA,NAS,NAS,ISS,IDA IMP IBA TAS,IDA,IDA IMP IBA,IDA TAS,IDA,IDA IBA,IDA,ISS,IMP,IMP,IDA IBA,IDA,IDA,IMP,IDA,IDA IMP NAS,ISS,NAS,IDA,IDA,IDA,IBA,IMP NAS,IDA ISS,ISS,IMP,IDA…	NLRC5,AKNA,FOS,PIM2,PRKCQ,STAT1,IRF1,ARID1B,ANK3,HNRNPC,MAML2,RPS6KA5,GPI,KAT6A,RORA,RUNX1,RUNX3,STAT3,SLAMF1,SASH3,RBM14,ITK,MAX,GSDMD,BTN3A2,NCOA3,EIF3D,NFATC2,VCP,RASGRP1,PNKP,STAT4,TNFRSF14,IL12RB2,SF3B3,EP400,ZBTB20,SMARCA2,NFAT5,SMAD3,APBB1,MAP3K5,TENT5C,CARD8,TRIM28,CARD11,THOC1,CDK13,TMF1,ATF6B,PDE4B,TCF12,OGT,PLCB1,ATXN7,PYHIN1,IRF9,NUP62,NFATC2IP,RPTOR,RFX3,PER1,BRAF,MYC,CREBBP,MAPK8,TR…
cd4_de_CD4_TEM_PD_CTRL.csv	TRUE	0.00726869236611917	394	388	26	0.0670103092783505	0.065989847715736	GO:0008380	GO:BP	RNA splicing	16178	3222	IDA,IMP TAS IC,IDA IBA,IMP IBA,IDA IBA TAS NAS IC,IDA ISS,IBA,IDA IBA,ISS,IDA IBA TAS NAS IC,IDA IBA TAS NAS IC,ISS TAS,IDA IBA,IDA IBA TAS NAS IC,NAS,IGI IBA,IDA IBA IC,IC,IDA IBA TAS NAS IC,IDA ISS IBA TAS IC,IDA IBA,IDA,NAS,NAS,IC,IDA IMP IBA TAS	RPS26,HNRNPC,SRSF7,LUC7L3,PRPF8,CCNL1,RBM14,SRSF3,FAM172A,SF3B3,SF3A2,CDK13,RBM4,SNRNP200,ATXN7,DDX39A,CRNKL1,ZCCHC8,SF3A3,SRSF1,TRA2A,DYRK1A,TRRAP,USP22,PPWD1,SRSF6
cd4_de_CD4_TEM_PD_CTRL.csv	TRUE	0.00783604719167268	1340	388	59	0.152061855670103	0.0440298507462687	GO:0048585	GO:BP	negative regulation of response to stimulus	16178	13281	IDA IBA,IDA,IMP,IMP,IDA,IMP IBA,IMP,IMP IBA,IDA ISS,IBA TAS,ISS,IDA,ISS,IMP,IDA IBA,IMP IBA,IDA,IMP,IBA,IDA,IDA IMP,IMP IBA,IDA,IBA,IMP,IDA IBA,IBA,IDA IMP,IDA,ISS,IMP,IMP ISS,IMP,IMP,IDA,NAS,ISS,NAS,IMP,ISS,IDA,IMP,TAS,IDA IMP IBA,ISS,ISS,IDA,ISS,IMP,IDA IMP ISS IBA,IMP,IMP IBA,IDA IBA,IMP,IDA,IDA IMP ISS,IDA IMP IBA,IDA IMP,IMP IBA	NLRC5,CD44,PRKCQ,STAT1,RHOH,RNF213,UBAC2,RORA,STAT3,PDE3B,PRKCB,SLAMF1,JAK3,CCDC88C,LPXN,ARHGAP25,STK38,VCP,SEMA4D,RNF125,ATP2B4,OTUB1,TNFRSF14,UBASH3A,HERC4,TMEM131L,INPP5D,CARD8,MVP,SAMSN1,CNOT2,THOC1,CUL3,CASK,ATF6B,SEC13,PDE4B,OGT,CLASP1,PHF14,BAK1,SOCS3,PLCG1,LDLRAD4,PER1,MYC,NT5C2,DYRK1A,DLG1,NLRC3,HSF1,RNF34,TNIP1,TANK,PPP3CA,EPHA4,PTPN22,PHB,BCL9L
cd4_de_CD4_TEM_PD_CTRL.csv	TRUE	0.0079216733879968	255	388	20	0.0515463917525773	0.0784313725490196	GO:0022409	GO:BP	positive regulation of cell-cell adhesion	16178	6837	IMP,IDA,ISS,NAS,ISS,IMP,ISS,ISS,IMP IBA,IDA,IBA,NAS,IMP,IDA,IDA ISS,IMP,IDA,ISS,ISS,IBA	CD44,ZAP70,PRKCQ,ARID1B,ANK3,RHOH,RUNX1,RUNX3,DOCK8,TNFRSF14,ICOS,SMARCA2,NFAT5,CARD11,TGFBR2,BCL6,AMBRA1,TESPA1,PPP3CA,PTPN22
cd4_de_CD4_TEM_PD_CTRL.csv	TRUE	0.00848869097417506	4977	388	161	0.414948453608247	0.0323488045007032	GO:0006139	GO:BP	nucleobase-containing compound metabolic process	16178	2004	IDA,IDA IBA NAS,NAS,IDA NAS,IMP IBA,IMP,IDA IBA,IDA,IDA IMP IGI ISS IBA TAS NAS,ISS,IDA IMP ISS,IDA IMP IGI ISS IBA NAS,IDA IMP ISS IBA,IBA NAS,IDA,IMP TAS IC,NAS,IDA IBA,IMP,IDA IBA,IDA IBA,IDA IMP IBA TAS,IDA IBA TAS,IMP IBA,IBA,IDA ISS IBA,IDA IBA,IDA IMP ISS IBA,IDA ISS IBA NAS,IBA TAS,IDA IMP IGI ISS IBA TAS NAS,IDA TAS,IDA IBA TAS NAS IC,IMP,TAS,IMP IBA,IDA ISS IBA,IDA IBA NAS,IDA IMP IBA,I…	RPS26,MT-ATP6,MT-ND3,MT-ATP8,RPL7,NEAT1,NLRC5,AKNA,FOS,PIM2,PRKCQ,STAT1,IRF1,ARID1B,PIM1,HNRNPC,RHOH,FOXN3,PRKCH,MAML2,KLF12,RPS6KA5,SRSF7,LUC7L3,GPI,KAT6A,RORA,RUNX1,RUNX3,IKZF3,STAT3,PGAM1,PRPF8,PRKCB,TECR,TNRC6B,CCNL1,ATXN1,ADAR,RBM14,MAX,DPYD,NCOA3,SRSF3,ANKRD17,NFATC2,VCP,SEMA4D,PNKP,SDHA,STAT4,ATP2B4,FAM172A,OTUB1,SF3B3,ALDOA,SMG1,EP400,RAD51B,ZBTB20,SMARCA2,NFAT5,PFKP,SF3A2,NIPBL,SMAD3,KCN…
cd4_de_CD4_TEM_PD_CTRL.csv	TRUE	0.00878331197777751	4941	388	160	0.412371134020619	0.0323821088848411	GO:1901564	GO:BP	organonitrogen compound metabolic process	16178	22098	IBA TAS NAS IC,IMP NAS IC,NAS IC,IDA NAS IC,IDA IBA NAS,NAS,IDA NAS,NAS IC,TAS NAS IC,IMP IBA TAS,IDA,IDA IBA,IDA IMP,IDA IMP NAS,IDA IBA TAS,IDA ISS,IDA IBA TAS,IDA NAS IC,IDA ISS,ISS,IDA,NAS IC,IDA IMP TAS,IBA TAS NAS,IDA IMP IBA,IBA,IDA IMP,IMP,IBA,IDA IBA,ISS,IBA,IDA,ISS,IDA,IGI,IDA TAS,IDA TAS,IMP TAS,ISS TAS,ISS,IDA,IDA IMP ISS IBA,IDA,IDA IMP,IBA,ISS,IDA IMP ISS IBA,IDA IPI IBA NAS IC,IMP,…	RPL3,RPS9,RPS18,RPS26,MT-ATP6,MT-ND3,MT-ATP8,RPS20,RPL7,RPS4Y1,PARP8,MYLIP,CD44,ZAP70,SAT1,PIM2,CHST11,EIF3G,PRKCQ,SLC38A1,PIM1,RPS10,PRKCH,EIF4A2,RNF213,ERAP2,RPS6KA5,UBAC2,WSB1,B4GALT1,TAPBP,GPI,KAT6A,RUNX1,RUNX3,STAT3,PGAM1,PRKCB,TECR,JAK3,CCDC88C,TNRC6B,DDOST,PRKX,ADAR,SECISBP2,PIK3R5,DPYD,EIF3D,SSH2,ST6GAL1,STK38,VCP,SEMA4D,RNF125,RASGRP1,SDHA,RNF149,PPP1R16B,ATP2B4,RICTOR,OTUB1,PCSK7,TNFRSF…
cd4_de_CD4_TEM_PD_CTRL.csv	TRUE	0.00913616401977079	193	388	17	0.0438144329896907	0.0880829015544041	GO:0050870	GO:BP	positive regulation of T cell activation	16178	13753	IDA,ISS,NAS,IMP,ISS,ISS,IMP IBA,IDA,IBA,NAS,IDA,IDA ISS,IMP,IDA,ISS,ISS,IBA	ZAP70,PRKCQ,ARID1B,RHOH,RUNX1,RUNX3,DOCK8,TNFRSF14,ICOS,SMARCA2,CARD11,TGFBR2,BCL6,AMBRA1,TESPA1,PPP3CA,PTPN22
cd4_de_CD4_TEM_PD_CTRL.csv	TRUE	0.00917611019412394	280	388	21	0.0541237113402062	0.075	GO:0010720	GO:BP	positive regulation of cell development	16178	4396	IDA,NAS,IMP,IMP,IDA,IMP ISS,ISS,IMP,NAS,IBA,ISS,ISS,IMP,ISS,ISS,ISS,IDA,ISS,IMP,ISS,ISS	ZAP70,ARID1B,RHOH,PRKCH,MACF1,RUNX1,RUNX3,SEMA4D,SMARCA2,INPP5D,TGFBR2,PRKCA,BCL6,RPTOR,NEDD9,RFX3,AMBRA1,SIRT2,HSF1,TESPA1,PPP3CA
cd4_de_CD4_TEM_PD_CTRL.csv	TRUE	0.010453824641114	2141	388	83	0.213917525773196	0.0387669313404951	GO:0031328	GO:BP	positive regulation of cellular biosynthetic process	16178	7377	IDA IBA,IDA,IDA IMP IGI ISS,ISS,IMP ISS,IDA IMP IGI NAS,IDA IMP ISS,IBA NAS,ISS,IMP,IDA IBA,IMP,IDA,IDA IBA,IDA IMP,IDA IMP,IDA,IDA IMP IGI ISS NAS,IBA,IBA,IDA IPI,ISS,IDA IBA,ISS,IMP,IDA IMP IBA,IPI,IDA,IMP,IMP,IMP,NAS,IBA,IDA,NAS,NAS,IDA IMP IBA TAS,IDA,IDA IMP IBA,IDA TAS,IDA,IDA IBA,IDA,ISS,IMP,IMP,IDA IBA,IDA,IDA,IMP,IDA,IDA IMP NAS,ISS,NAS,IDA,IDA,IDA,IBA,IMP,IDA ISS,ISS,IMP,IDA IMP IGI ISS…	NLRC5,AKNA,FOS,PIM2,PRKCQ,STAT1,IRF1,ARID1B,ANK3,HNRNPC,MAML2,RPS6KA5,GPI,KAT6A,RORA,RUNX1,RUNX3,STAT3,SLAMF1,SASH3,RBM14,ITK,MAX,GSDMD,BTN3A2,NCOA3,EIF3D,NFATC2,VCP,RASGRP1,PNKP,STAT4,TNFRSF14,IL12RB2,SF3B3,EP400,SMARCA2,NFAT5,SMAD3,APBB1,MAP3K5,TENT5C,CARD8,TRIM28,CARD11,THOC1,CDK13,TMF1,ATF6B,PDE4B,TCF12,OGT,PLCB1,ATXN7,PYHIN1,IRF9,NUP62,NFATC2IP,RPTOR,RFX3,PER1,BRAF,MYC,CREBBP,MAPK8,TRA2A,DYR…
cd4_de_CD4_TEM_PD_CTRL.csv	TRUE	0.0115943862934904	10492	388	292	0.752577319587629	0.0278307281738467	GO:0065007	GO:BP	biological regulation	16178	16384	IMP,IDA,IDA,IDA TAS,IDA,IBA,IMP,IDA IMP,IDA IMP IBA,IDA ISS IBA,IDA ISS IBA,IDA IMP IBA,IDA IBA TAS NAS,IDA IMP IGI ISS IBA TAS NAS,IBA TAS,IDA IMP ISS IBA,IDA IMP ISS IBA TAS NAS,IDA IMP IGI ISS IBA TAS NAS,ISS,IDA IMP ISS IBA TAS,IBA NAS,IDA IMP ISS,ISS,IMP,IDA IMP IBA NAS,IDA IGI IBA,IMP ISS IBA TAS,IDA TAS,IDA IMP IBA,IDA IMP ISS IBA,IDA IBA,TAS,IDA IBA,IDA IMP IBA TAS,IMP,IDA,IDA,ISS IBA TAS…	RPS9,RPS26,RPS20,ARHGAP15,CDC42SE2,PARP8,MYLIP,NEAT1,NLRC5,DOCK10,AKNA,CD44,ZAP70,FOS,S1PR4,PIM2,PRKCQ,STAT1,SLC38A1,IRF1,ARID1B,PIM1,ANK3,HNRNPC,RHOH,FOXN3,PRKCH,EIF4A2,RNF213,MACF1,MAML2,ERAP2,KLF12,RPS6KA5,UBAC2,RABGAP1L,SRSF7,CBLB,TAPBP,GPI,KAT6A,RORA,PITPNC1,RUNX1,RUNX3,IKZF3,SIPA1,STAT3,PGAM1,PDE3B,PRKCB,TBC1D5,SLAMF1,JAK3,PDE7A,CCDC88C,S1PR1,TNRC6B,CCNL1,ATXN1,DDOST,PAG1,PRKX,XIST,ADGRE5,A…
cd4_de_CD4_TEM_PD_CTRL.csv	TRUE	0.0119884318572322	615	388	34	0.0876288659793814	0.0552845528455285	GO:0050778	GO:BP	positive regulation of immune response	16178	13681	IDA IMP,IDA TAS,ISS,ISS,IMP,ISS,IBA,IDA IBA,IDA,ISS IBA,IBA,IDA,IMP,IDA,IMP,IBA,TAS,IDA,IMP ISS,IMP,IBA,IMP ISS,TAS,TAS,IDA,IDA,IDA,IDA,IMP,ISS,ISS IBA,IDA ISS,IDA IMP IBA TAS NAS,IDA	NLRC5,ZAP70,PRKCQ,IRF1,PRKCH,PRKCB,SASH3,LPXN,RBM14,ITK,BTN3A2,ANKRD17,NFATC2,RNF125,RASGRP1,UBASH3A,INPP5D,CARD8,CARD11,PDE4B,PYHIN1,SPPL3,PLCG1,CREBBP,PUM1,MAPK8,PUM2,NLRC3,RNF34,TNIP1,TESPA1,GBP5,PTPN22,PHB
cd4_de_CD4_TEM_PD_CTRL.csv	TRUE	0.0128468600579645	3317	388	116	0.298969072164948	0.0349713596623455	GO:0051252	GO:BP	regulation of RNA metabolic process	16178	14047	IDA,IMP,IDA IBA,IDA,IDA IMP IGI ISS IBA TAS NAS,ISS,IDA ISS,IDA IMP IGI ISS IBA NAS,IDA IMP ISS IBA,IBA NAS,IDA,IMP,NAS,IDA IBA,IMP,IDA IBA,IDA IBA,IDA IMP IBA TAS,IDA,IDA ISS IBA,IDA IBA,IDA IMP ISS IBA,IDA ISS IBA NAS,IBA TAS,IDA IMP IGI ISS IBA TAS NAS,IMP,IMP IBA,IDA ISS IBA,IDA IBA,IDA,IDA IBA,IDA IMP IBA,IDA,IDA IBA TAS NAS,IMP ISS IBA,IBA NAS,IMP,ISS,NAS,NAS,IBA,IDA IMP IBA TAS NAS,IDA IBA…	RPS26,NEAT1,NLRC5,AKNA,FOS,PIM2,PRKCQ,STAT1,IRF1,ARID1B,PIM1,HNRNPC,RHOH,FOXN3,PRKCH,MAML2,KLF12,RPS6KA5,SRSF7,KAT6A,RORA,RUNX1,RUNX3,IKZF3,STAT3,PRKCB,TNRC6B,CCNL1,ATXN1,RBM14,MAX,NCOA3,SRSF3,NFATC2,SEMA4D,STAT4,ATP2B4,FAM172A,SF3B3,EP400,ZBTB20,SMARCA2,NFAT5,NIPBL,SMAD3,APBB1,MAP3K5,TENT5C,CARD8,TRIM28,PIAS1,CARD11,SP140,CNOT2,THOC1,CDK13,TMF1,ATF6B,PAN3,USP36,TCF12,OGT,ARID5B,ZNF131,RBM4,ZNF43…
cd4_de_CD4_TEM_PD_CTRL.csv	TRUE	0.0134773144451473	287	388	21	0.0541237113402062	0.0731707317073171	GO:0050867	GO:BP	positive regulation of cell activation	16178	13750	IDA,ISS,NAS,IMP,ISS,ISS,IBA,IMP,IMP IBA,IDA,IBA,NAS,IBA,IDA,IDA ISS,IDA,IMP,IDA,ISS,ISS,IBA	ZAP70,PRKCQ,ARID1B,RHOH,RUNX1,RUNX3,SASH3,NFATC2,DOCK8,TNFRSF14,ICOS,SMARCA2,INPP5D,CARD11,TGFBR2,GPR183,BCL6,AMBRA1,TESPA1,PPP3CA,PTPN22
cd4_de_CD4_TEM_PD_CTRL.csv	TRUE	0.0135108805199449	158	388	15	0.038659793814433	0.0949367088607595	GO:0050851	GO:BP	antigen receptor-mediated signaling pathway	16178	13734	IDA TAS,IMP,ISS,IDA IBA,ISS IBA,IBA,IMP,IBA,TAS,IMP ISS,IMP,IMP ISS,TAS,ISS IBA,IDA IBA TAS NAS	ZAP70,PRKCH,PRKCB,LPXN,ITK,BTN3A2,NFATC2,UBASH3A,INPP5D,CARD11,PDE4B,SPPL3,PLCG1,TESPA1,PTPN22
cd4_de_CD4_TEM_PD_CTRL.csv	TRUE	0.0137838775057513	875	388	43	0.110824742268041	0.0491428571428571	GO:0010629	GO:BP	negative regulation of gene expression	16178	4325	IDA,IDA,IMP,TAS,IDA,IDA IMP,IDA,ISS,IDA IMP IBA,TAS,IDA,IMP,IDA,IDA,IBA,IDA IBA TAS NAS,IMP TAS,IDA IBA,IDA,IMP ISS,IBA NAS,ISS,IDA,IBA,IDA,TAS,IDA,IMP,IMP,IDA IMP ISS IBA TAS,IDA IGI IBA TAS,IDA IMP IBA TAS,IDA,NAS,IMP IBA,IMP,IDA IMP ISS,IDA,IDA IMP,IBA,ISS,IDA,IMP IBA	RPS26,NEAT1,HNRNPC,RPS6KA5,SRSF7,STAT3,SLAMF1,JAK3,TNRC6B,XIST,ADAR,SRSF3,RNF125,ATP2B4,FAM172A,SMG1,SMAD3,TENT5C,CARD8,TRIM28,CNOT2,THOC1,CUL3,PAN3,RBM4,PRKCA,MECP2,TRIP12,MYC,PUM1,TNRC6C,PUM2,DYRK1A,SIRT2,PARP10,PICALM,NLRC3,DAXX,HDAC4,DCP1A,EPHA4,SRSF6,PTPN22
cd4_de_CD4_TEM_PD_CTRL.csv	TRUE	0.014194677209304	2056	388	80	0.206185567010309	0.0389105058365759	GO:0006796	GO:BP	phosphate-containing compound metabolic process	16178	2510	IDA IBA NAS,NAS,IDA NAS,IDA,IDA,IDA IMP NAS,IDA ISS,IDA,IDA,IDA IMP TAS,IDA,IDA IBA,IDA,ISS,IDA TAS,TAS,TAS,ISS TAS,ISS,IDA,IDA IMP,ISS,IMP,IDA,IMP,IDA,IDA IMP,NAS,IDA IMP,IDA,IGI,IBA,IDA IMP IBA,IDA TAS,ISS,ISS,IBA,ISS,TAS,IDA IMP,ISS,IDA,ISS IBA,IBA,ISS,IDA IMP,IDA,IDA,IDA,IDA,IDA IMP ISS TAS,IDA,IDA ISS,IDA ISS TAS,IMP IBA,IDA,IMP,ISS,IMP NAS,IDA,IDA TAS,IDA,NAS,IDA IBA,IDA IMP,IDA IGI ISS TAS…	MT-ATP6,MT-ND3,MT-ATP8,NLRC5,CD44,ZAP70,PIM2,PRKCQ,PIM1,PRKCH,RPS6KA5,GPI,RUNX3,STAT3,PGAM1,PRKCB,TECR,JAK3,CCDC88C,PRKX,ADAR,PIK3R5,SSH2,STK38,VCP,SEMA4D,RASGRP1,SDHA,PPP1R16B,ATP2B4,RICTOR,TNFRSF14,ALDOA,SMG1,RAP2B,ZBTB20,PFKP,KCNAB2,INPP5D,MAP3K5,TGFBR2,MVP,SAMSN1,CISH,SERINC5,PPP2R5A,MAP4K1,OGT,OGDH,ARAF,PTK2B,SIK3,PLCB1,PRKCA,SOCS3,CAMK2D,SPPL3,PLCG1,RPTOR,NEDD9,BRAF,AMBRA1,NDUFA6,NT5C2,MAPK…
cd4_de_CD4_TEM_PD_CTRL.csv	TRUE	0.0150727662141653	140	388	14	0.0360824742268041	0.1	GO:0007254	GO:BP	JNK cascade	16178	2820	IDA,IMP,IDA IMP ISS,IDA,IMP,IDA,ISS,NAS,IDA IBA,IDA,IDA,IMP,IMP,TAS	SLAMF1,RASGRP1,MAP3K5,MAP4K1,PTK2B,PLCB1,PER1,ARHGEF6,MAPK8,MAP4K4,DAXX,ULK4,PTPN22,MAP2K4
cd4_de_CD4_TEM_PD_CTRL.csv	TRUE	0.0239731202955212	1015	388	47	0.121134020618557	0.0463054187192118	GO:2000026	GO:BP	regulation of multicellular organismal development	16178	26054	IDA,IMP ISS,ISS,NAS,IDA,IMP,IMP ISS,IDA,NAS,IMP ISS,ISS,ISS,IMP,IMP,ISS,ISS,ISS,IDA,IMP,IMP ISS IBA,IBA,IDA,NAS,IMP,IMP,IBA,IMP,ISS,IMP ISS,IMP IGI,ISS,IMP ISS,IMP,IMP,ISS,IDA,ISS,ISS,ISS,IMP,IDA,ISS,IMP,IDA,ISS,ISS,IMP	ZAP70,STAT1,IRF1,ARID1B,PIM1,RHOH,PRKCH,MACF1,KAT6A,RUNX1,RUNX3,IKZF3,STAT3,PDE3B,PRKCB,JAK3,S1PR1,PRKX,NCOA3,SEMA4D,PPP1R16B,ATP2B4,SMARCA2,NIPBL,TMEM131L,INPP5D,STIM1,TGFBR2,PTK2B,CLASP1,PLCB1,PRKCA,MECP2,BCL6,TRIP12,PLCG1,RPTOR,NEDD9,RFX3,MYC,AMBRA1,SIRT2,HSF1,CXCR3,TESPA1,PPP3CA,SRSF6
cd4_de_CD4_TEM_PD_CTRL.csv	TRUE	0.0248399066638026	127	388	13	0.0335051546391753	0.102362204724409	GO:0045580	GO:BP	regulation of T cell differentiation	16178	11827	IDA,ISS,NAS,IMP,ISS,ISS,ISS,NAS,IMP,ISS,IMP,IDA,ISS	ZAP70,IRF1,ARID1B,RHOH,RUNX1,RUNX3,JAK3,SMARCA2,TMEM131L,TGFBR2,BCL6,AMBRA1,TESPA1
cd4_de_CD4_TEM_PD_CTRL.csv	TRUE	0.0261176908937716	1988	388	77	0.198453608247423	0.0387323943661972	GO:0051128	GO:BP	regulation of cellular component organization	16178	13953	IMP,IMP,IMP NAS,NAS,IMP,IMP,IDA ISS IBA,ISS,NAS,IMP,NAS,IMP,IBA,IDA,IMP ISS IBA,IMP,ISS,IMP NAS,IMP,IMP,ISS,IMP NAS,IDA IMP,IDA,IDA,IMP ISS,IMP,IMP,NAS,IMP,HMP,ISS,IMP ISS,IMP IGI ISS,ISS,ISS,ISS,IMP,IMP,IDA NAS,IMP,NAS,IDA,IMP,IMP,IDA TAS,IMP IBA NAS,IDA,ISS,ISS IBA,IMP,IBA,IDA,IMP,IDA,IDA ISS,ISS,ISS IBA,ISS,IDA,IDA IMP,IMP,IDA,IMP,IMP,TAS,IDA,ISS,IMP IBA,IDA ISS,IMP NAS,IDA,ISS,ISS,IDA,IMP,ISS…	MYLIP,CD44,PRKCQ,ARID1B,HNRNPC,PRKCH,MACF1,RUNX1,SIPA1,TBC1D5,CCNL1,RBM14,SSH2,VCP,SEMA4D,PNKP,PPP1R16B,RICTOR,SMG1,DYNC1H1,MKLN1,SMARCA2,SMAD3,APBB1,CARD8,TRIM28,CNOT2,CUL3,CISH,SCFD1,USP36,EHD1,PTK2B,CLASP1,DOCK2,RNF157,PLCB1,ATXN7,MECP2,BAK1,HUWE1,CAMK2D,BCL6,NUP62,ARFGEF1,MPP7,RPTOR,ITSN2,NEDD9,MAPRE2,MYC,YLPM1,AMBRA1,VPS13D,MAPK8,DYRK1A,MAP4K4,TEX14,SIRT2,RAF1,PICALM,G3BP1,NLRC3,HSF1,ULK4,LT…
cd4_de_CD4_TEM_PD_CTRL.csv	TRUE	0.027219241196098	1722	388	69	0.177835051546392	0.0400696864111498	GO:0065009	GO:BP	regulation of molecular function	16178	16386	IDA,ISS,IDA IMP,TAS,IDA IMP,IDA IMP,ISS,IMP,IDA,IMP TAS,IGI ISS,IDA IMP,ISS,ISS,TAS,IPI,IDA,IDA,IDA ISS,IMP,IDA IMP,IMP,IDA,ISS,ISS,IMP NAS,IDA IMP,ISS,IDA IMP,IDA,IDA IMP,ISS,IDA,ISS,IDA,IMP,IDA,ISS,IMP ISS,ISS,IDA,IDA,IDA TAS,ISS,IDA,IDA,ISS,IDA ISS,IDA TAS,IDA IMP,ISS,ISS,ISS,IMP,IDA TAS,IDA,IMP ISS,IDA,IMP,IDA,IMP,IGI,IMP,IDA,IMP,ISS,IDA IGI ISS,IMP,ISS	NLRC5,DOCK10,CD44,S1PR4,PRKCQ,PIM1,ANK3,PRKCH,EIF4A2,RPS6KA5,STAT3,ADAR,ITK,PIK3R5,NCOA3,EIF3D,DOCK8,STK38,VCP,SEMA4D,RASGRP1,PNKP,ATP2B4,UTRN,RAP2B,SMAD3,MAP3K5,FGD3,CARD8,STIM1,CARD11,TGFBR2,MVP,SERINC5,PARP4,PPP2R5A,ARID5B,DOCK9,PTK2B,ZNF431,PYHIN1,BAK1,CAMK2D,SPPL3,ARFGEF1,NEDD9,MAPRE2,MYC,CAPN1,MAPK8,DLG1,MAP4K4,SIRT2,PARP10,RAF1,ABI1,PICALM,NLRC3,HSF1,MGAT5,RNF34,DAXX,HDAC4,IL18RAP,TANK,SIP…
cd4_de_CD4_TEM_PD_CTRL.csv	TRUE	0.0280349099267193	1857	388	73	0.188144329896907	0.0393107162089391	GO:0051172	GO:BP	negative regulation of nitrogen compound metabolic process	16178	13996	IDA,IMP,ISS,IMP,IMP,IDA,IDA,IDA,IDA,IDA IBA,ISS,ISS,IMP TAS,ISS,IDA,IDA IBA,IDA IMP,IDA,IDA,IMP ISS IBA,IDA IMP,IDA NAS,IMP IBA,IDA,IBA,IDA TAS,IDA,IDA IMP,IGI,IDA IBA,IDA,IDA IBA,ISS,IDA,TAS,ISS IBA,IDA,ISS,IMP ISS NAS,IDA TAS,IBA,IDA,ISS,IBA,ISS,ISS,IDA IBA TAS,IMP,IDA IMP IBA NAS,IDA,ISS IBA,IDA IMP,IDA,ISS,TAS,IMP,IDA IMP ISS,IMP,TAS,ISS,IDA IMP,IDA,IMP,IDA IBA,IDA IMP IGI ISS,IDA,TAS,IDA IBA…	RPS26,CD44,STAT1,IRF1,HNRNPC,FOXN3,KLF12,RPS6KA5,SRSF7,KAT6A,RUNX1,RUNX3,STAT3,JAK3,TNRC6B,ATXN1,ADAR,MAX,STK38,SEMA4D,PPP1R16B,ATP2B4,OTUB1,SF3B3,ZBTB20,SMARCA2,NIPBL,SMAD3,APBB1,TENT5C,CARD8,TRIM28,PIAS1,MVP,DNAJC1,SAMSN1,CNOT2,THOC1,OGT,ARID5B,ZNF131,RBM4,ZNF431,SCML4,PHF14,PLCB1,MECP2,SOCS3,BCL6,RFX3,PER1,MYC,CREBBP,KDM5C,TNRC6C,DLG1,SIRT2,PARP10,RAF1,PICALM,HSF1,MGAT5,RNF34,DAXX,HDAC4,CTC1,F…
cd4_de_CD4_TEM_PD_CTRL.csv	TRUE	0.0296718627627042	1054	388	48	0.123711340206186	0.0455407969639469	GO:0044093	GO:BP	positive regulation of molecular function	16178	11278	ISS,IDA,TAS,IDA IMP,ISS,IMP,IMP TAS,IGI ISS,ISS,ISS,TAS,IPI,IDA,IDA ISS,IMP,IDA IMP,IMP,IDA,IMP NAS,IDA IMP,IDA,IDA,IDA IMP,ISS,ISS,IDA,ISS,IMP,IDA,IDA,ISS,IDA,ISS,IDA ISS,IMP,ISS,ISS,IDA,IDA,IMP ISS,IMP,IGI,IMP,IDA,IMP,ISS,IDA IGI ISS,ISS	DOCK10,CD44,S1PR4,PRKCQ,ANK3,PRKCH,RPS6KA5,STAT3,ITK,PIK3R5,NCOA3,EIF3D,DOCK8,VCP,SEMA4D,RASGRP1,PNKP,ATP2B4,SMAD3,MAP3K5,CARD8,STIM1,CARD11,TGFBR2,SERINC5,ARID5B,DOCK9,PTK2B,PYHIN1,BAK1,SPPL3,NEDD9,MAPRE2,MYC,MAPK8,MAP4K4,SIRT2,RAF1,ABI1,PICALM,HSF1,DAXX,HDAC4,IL18RAP,TANK,SIPA1L1,EPHA4,PHB
cd4_de_CD4_TEM_PD_CTRL.csv	TRUE	0.0297888310498017	1304	388	56	0.144329896907216	0.0429447852760736	GO:0045893	GO:BP	positive regulation of DNA-templated transcription	16178	12089	IDA IBA,IDA,IDA IMP IGI ISS,ISS,IDA IMP IGI NAS,IDA IMP ISS,IBA,IDA IBA,IMP,IDA IBA,IDA,IDA IMP,IDA,IDA IMP IGI ISS NAS,IDA,IDA IBA,IDA IMP IBA,IDA,NAS,NAS,NAS,IDA IMP IBA TAS,IDA,IDA IMP IBA,IDA TAS,IDA,ISS,IMP,IDA IBA,IDA,IDA,IDA,IDA IMP NAS,ISS,NAS,IDA,IDA,IDA,IBA,IMP,IDA ISS,ISS,IDA IMP ISS,IDA ISS IBA,IBA,NAS,ISS,IDA,IDA,IDA,IMP NAS,IMP ISS,ISS,IDA,IDA,IMP IBA	NLRC5,AKNA,FOS,PIM2,STAT1,IRF1,ARID1B,MAML2,RPS6KA5,KAT6A,RORA,RUNX1,RUNX3,STAT3,RBM14,MAX,NCOA3,NFATC2,STAT4,SF3B3,EP400,SMARCA2,NFAT5,SMAD3,APBB1,MAP3K5,TRIM28,THOC1,CDK13,TMF1,ATF6B,TCF12,OGT,PLCB1,ATXN7,PYHIN1,IRF9,NUP62,NFATC2IP,RPTOR,RFX3,PER1,MYC,CREBBP,DYRK1A,TRRAP,SIRT2,PICALM,HSF1,CXCR3,USP22,HDAC4,TNIP1,PPP3CA,PHB,BCL9L
cd4_de_CD4_TEM_PD_CTRL.csv	TRUE	0.0305338399722795	874	388	42	0.108247422680412	0.0480549199084668	GO:0009894	GO:BP	regulation of catabolic process	16178	3792	IMP,ISS,IMP,IDA,IDA,IMP,IMP IBA,IDA,IDA,IDA,ISS,IDA IBA,ISS,IBA NAS,IMP,IMP,ISS,IBA,IMP HMP,IBA,IDA IMP,IMP,IDA,TAS,TAS,IDA IMP,IDA IBA NAS,IDA ISS IBA TAS,NAS,IDA IMP,IMP,TAS,IDA IBA,IDA IBA TAS,IMP ISS,ISS,IMP,NAS,IBA,ISS,IMP,IMP	NEAT1,PIM2,HNRNPC,STAT3,PGAM1,PDE3B,TNRC6B,VCP,ATP2B4,SF3B3,ZBTB20,TENT5C,PIAS1,CNOT2,SCFD1,WDR6,TMF1,PAN3,USP36,ARIH1,OGT,ARAF,PTK2B,PRKCA,EXOC4,PYHIN1,RPTOR,PUM1,CAPN1,AMBRA1,VPS13D,MAPK8,TNRC6C,PUM2,SIRT2,HDAC4,PSMD14,ATP6V0D1,DCP1A,WASHC1,PTPN22,PHB
cd4_de_CD4_TEM_PD_CTRL.csv	TRUE	0.0307074945489581	47	388	8	0.0206185567010309	0.170212765957447	GO:0043124	GO:BP	negative regulation of canonical NF-kappaB signal transduction	16178	10895	IMP,IDA,IMP,IDA,ISS,IMP IBA,IDA IBA,IMP	STAT1,RHOH,RORA,CARD8,PER1,NLRC3,TNIP1,TANK
cd4_de_CD4_TEM_PD_CTRL.csv	TRUE	0.0325346108922675	1308	388	56	0.144329896907216	0.0428134556574924	GO:1902680	GO:BP	positive regulation of RNA biosynthetic process	16178	22992	IDA IBA,IDA,IDA IMP IGI ISS,ISS,IDA IMP IGI NAS,IDA IMP ISS,IBA,IDA IBA,IMP,IDA IBA,IDA,IDA IMP,IDA,IDA IMP IGI ISS NAS,IDA,IDA IBA,IDA IMP IBA,IDA,NAS,NAS,NAS,IDA IMP IBA TAS,IDA,IDA IMP IBA,IDA TAS,IDA,ISS,IMP,IDA IBA,IDA,IDA,IDA,IDA IMP NAS,ISS,NAS,IDA,IDA,IDA,IBA,IMP,IDA ISS,ISS,IDA IMP ISS,IDA ISS IBA,IBA,NAS,ISS,IDA,IDA,IDA,IMP NAS,IMP ISS,ISS,IDA,IDA,IMP IBA	NLRC5,AKNA,FOS,PIM2,STAT1,IRF1,ARID1B,MAML2,RPS6KA5,KAT6A,RORA,RUNX1,RUNX3,STAT3,RBM14,MAX,NCOA3,NFATC2,STAT4,SF3B3,EP400,SMARCA2,NFAT5,SMAD3,APBB1,MAP3K5,TRIM28,THOC1,CDK13,TMF1,ATF6B,TCF12,OGT,PLCB1,ATXN7,PYHIN1,IRF9,NUP62,NFATC2IP,RPTOR,RFX3,PER1,MYC,CREBBP,DYRK1A,TRRAP,SIRT2,PICALM,HSF1,CXCR3,USP22,HDAC4,TNIP1,PPP3CA,PHB,BCL9L
cd4_de_CD4_TEM_PD_CTRL.csv	TRUE	0.0332895407201803	1900	388	74	0.190721649484536	0.0389473684210526	GO:0043933	GO:BP	protein-containing complex organization	16178	11222	NAS,NAS,HDA,IDA IMP IBA,IBA,IDA IBA,IBA,TAS,IDA,TAS,IPI,ISS,NAS,IBA,IPI,IDA IMP IBA,ISS,IBA,NAS,ISS,TAS NAS,IDA,IDA IBA TAS NAS,IDA,IDA,IDA,IMP ISS IBA,IDA,IMP,IMP,IMP IBA,IPI,IMP TAS,IMP IGI ISS,IDA IBA IC,IMP,IMP,IDA,ISS,IDA IBA,IMP,IDA TAS,IMP,IDA IBA,IDA TAS NAS,ISS,IDA IMP,TAS,IDA,IMP,IDA,IDA TAS,IBA,IMP IBA,IDA ISS,NAS,IMP NAS,IDA,IDA,IDA IMP TAS,IDA,IDA IMP,IDA IBA,IBA,IDA,IDA IMP,ISS,ISS,…	EIF3G,ARID1B,HNRNPC,TAPBP,LUC7L3,PRPF8,HMGN4,XIST,ADAR,LPXN,RBM14,GSDMD,EIF3D,SSH2,ALOX5AP,VCP,KDM6A,FAM172A,SF3B3,ALDOA,SMARCA2,NFAT5,SF3A2,MAT2A,NIPBL,CARD8,TRIM28,CARD11,CUL3,USP36,SDHAF1,EHD1,PTK2B,CLASP1,SNRNP200,ATXN7,MECP2,BAK1,LRRC8C,CRNKL1,ARFGEF1,MPP7,TRIP12,MDN1,SF3A3,PER1,MYC,CREBBP,AMBRA1,NDUFA6,MAPK8,SRSF1,KDM5C,ERAL1,DYRK1A,EIF3B,SIRT2,PARP10,RAF1,PICALM,NLRC3,HSF1,DAXX,PSTPIP1,CAB…
cd4_de_CD4_TEM_PD_CTRL.csv	TRUE	0.037912672873711	1064	388	48	0.123711340206186	0.0451127819548872	GO:0009968	GO:BP	negative regulation of signal transduction	16178	3844	IDA IBA,IDA,IMP,IMP,IDA,IMP IBA,IMP,IMP,IBA TAS,ISS,IDA,IMP,IDA IBA,IMP IBA,IDA,IMP,IDA,IDA IMP,IBA,IMP,IDA IBA,IBA,IDA IMP,IDA,IMP,IMP,IMP,IDA,NAS,ISS,NAS,ISS,IDA,IMP,IDA IMP IBA,ISS,ISS,ISS,IMP,IDA IMP ISS IBA,IMP IBA,IDA IBA,IMP,IDA,IDA,IDA IMP IBA,IDA IMP,IMP IBA	NLRC5,CD44,PRKCQ,STAT1,RHOH,RNF213,UBAC2,RORA,PDE3B,PRKCB,SLAMF1,CCDC88C,LPXN,ARHGAP25,STK38,VCP,RNF125,ATP2B4,UBASH3A,HERC4,TMEM131L,INPP5D,CARD8,MVP,CNOT2,THOC1,CUL3,ATF6B,SEC13,PDE4B,OGT,PHF14,BAK1,SOCS3,LDLRAD4,PER1,MYC,DYRK1A,DLG1,NLRC3,RNF34,TNIP1,TANK,PPP3CA,EPHA4,PTPN22,PHB,BCL9L
cd4_de_CD4_TEM_PD_CTRL.csv	TRUE	0.0392164857727036	284	388	20	0.0515463917525773	0.0704225352112676	GO:0000398	GO:BP	mRNA splicing, via spliceosome	16178	123	IMP IC,IDA IBA,IBA,IDA IBA NAS IC,IBA,IDA IBA,ISS,IDA IBA NAS IC,IDA IBA TAS NAS IC,ISS TAS,IDA IBA,IDA IBA TAS NAS IC,IGI IBA,IDA IBA IC,IC,IDA IBA TAS NAS IC,IDA IBA TAS IC,IDA IBA,IC,IDA IMP IBA TAS	HNRNPC,SRSF7,LUC7L3,PRPF8,RBM14,SRSF3,FAM172A,SF3B3,SF3A2,CDK13,RBM4,SNRNP200,DDX39A,CRNKL1,ZCCHC8,SF3A3,SRSF1,TRA2A,PPWD1,SRSF6
cd4_de_CD4_TEM_PD_CTRL.csv	TRUE	0.0392164857727036	284	388	20	0.0515463917525773	0.0704225352112676	GO:0000377	GO:BP	RNA splicing, via transesterification reactions with bulged adenosine as nucleophile	16178	111	IMP IC,IDA IBA,IBA,IDA IBA NAS IC,IBA,IDA IBA,ISS,IDA IBA NAS IC,IDA IBA TAS NAS IC,ISS TAS,IDA IBA,IDA IBA TAS NAS IC,IGI IBA,IDA IBA IC,IC,IDA IBA TAS NAS IC,IDA IBA TAS IC,IDA IBA,IC,IDA IMP IBA TAS	HNRNPC,SRSF7,LUC7L3,PRPF8,RBM14,SRSF3,FAM172A,SF3B3,SF3A2,CDK13,RBM4,SNRNP200,DDX39A,CRNKL1,ZCCHC8,SF3A3,SRSF1,TRA2A,PPWD1,SRSF6
cd4_de_CD4_TEM_PD_CTRL.csv	TRUE	0.042217872217911	262	388	19	0.0489690721649485	0.0725190839694656	GO:0051169	GO:BP	nuclear transport	16178	13993	IMP,TAS,IDA,IDA,IDA,IDA,IDA IMP ISS IBA TAS,TAS,NAS,IDA,IDA IMP IBA,EXP IMP IBA NAS,IBA NAS,IDA,IDA IBA,IGI IBA TAS,IBA NAS,IBA,IDA IBA	NEAT1,CBLB,STAT3,ATXN1,ADAR,SRSF3,KPNB1,SMG1,SMAD3,TRIM28,THOC1,RANBP2,SEC13,RBM4,SARNP,DDX39A,NUP62,MDN1,TNPO1
cd4_de_CD4_TEM_PD_CTRL.csv	TRUE	0.042217872217911	262	388	19	0.0489690721649485	0.0725190839694656	GO:0006913	GO:BP	nucleocytoplasmic transport	16178	2591	IMP,TAS,IDA,IDA,IDA,IDA,IDA IMP ISS IBA TAS,TAS,NAS,IDA,IDA IMP IBA,EXP IMP IBA NAS,IBA NAS,IDA,IDA IBA,IGI IBA TAS,IBA NAS,IBA,IDA IBA	NEAT1,CBLB,STAT3,ATXN1,ADAR,SRSF3,KPNB1,SMG1,SMAD3,TRIM28,THOC1,RANBP2,SEC13,RBM4,SARNP,DDX39A,NUP62,MDN1,TNPO1
cd4_de_CD4_TEM_PD_CTRL.csv	TRUE	0.0446728772073312	97	388	11	0.0283505154639175	0.11340206185567	GO:0045621	GO:BP	positive regulation of lymphocyte differentiation	16178	11868	IDA,NAS,IMP,ISS,ISS,NAS,IBA,ISS,IMP,IDA,ISS	ZAP70,ARID1B,RHOH,RUNX1,RUNX3,SMARCA2,INPP5D,TGFBR2,BCL6,AMBRA1,TESPA1
cd4_de_CD4_TEM_PD_CTRL.csv	TRUE	0.0454886248027918	196	388	16	0.0412371134020619	0.0816326530612245	GO:0042113	GO:BP	B cell activation	16178	10316	ISS,TAS,ISS,ISS,ISS,IBA,IMP,IMP,IBA,ISS IBA,ISS,IDA ISS IBA,ISS,ISS,TAS,ISS	DOCK10,ZAP70,IKZF3,PRKCB,JAK3,SASH3,NFATC2,RASGRP1,INPP5D,SAMSN1,THOC1,GPR183,PTK2B,PHF14,HDAC4,PHB
cd4_de_CD4_TEM_PD_CTRL.csv	TRUE	0.0479931818033686	288	388	20	0.0515463917525773	0.0694444444444444	GO:0000375	GO:BP	RNA splicing, via transesterification reactions	16178	109	IMP IC,IDA IBA,IBA,IDA IBA TAS NAS IC,IBA,IDA IBA,ISS,IDA IBA TAS NAS IC,IDA IBA TAS NAS IC,ISS TAS,IDA IBA,IDA IBA TAS NAS IC,IGI IBA,IDA IBA IC,IC,IDA IBA TAS NAS IC,IDA IBA TAS IC,IDA IBA,IC,IDA IMP IBA TAS	HNRNPC,SRSF7,LUC7L3,PRPF8,RBM14,SRSF3,FAM172A,SF3B3,SF3A2,CDK13,RBM4,SNRNP200,DDX39A,CRNKL1,ZCCHC8,SF3A3,SRSF1,TRA2A,PPWD1,SRSF6
cd4_de_CD4_TEM_PD_CTRL.csv	TRUE	0.0490999353285937	1137	388	50	0.128865979381443	0.0439753737906772	GO:0080134	GO:BP	regulation of response to stress	16178	18338	IMP,IDA IMP IBA,ISS,IDA,IMP IGI,ISS TAS,NAS,IMP IBA,IDA ISS,IDA,IDA,IDA,IDA,IMP,IMP,IMP,IMP IBA,NAS,IDA NAS,NAS,IDA,IDA,IMP,IMP,IDA,IMP,NAS,IDA IBA,IMP TAS,IBA,IMP,TAS,ISS,TAS,IDA,IDA,IDA,IDA,ISS,IDA NAS,IDA ISS,IDA IMP,IMP,NAS,ISS,IDA ISS,IMP ISS,IMP,IDA IMP IBA IC,IDA	NEAT1,NLRC5,AKNA,CD44,STAT1,IRF1,ARID1B,RORA,STAT3,RBM14,GSDMD,ANKRD17,RNF125,RASGRP1,PNKP,ATP2B4,OTUB1,SF3B3,EP400,SMARCA2,CARD8,TRIM28,THOC1,CASK,ATF6B,CLASP1,ATXN7,PYHIN1,BAK1,BCL6,ARFGEF1,PLCG1,MYC,CREBBP,PUM1,NT5C2,MAPK8,PUM2,DYRK1A,TRRAP,NLRC3,HSF1,RNF34,USP22,TNIP1,GBP5,EPHA4,SRSF6,PTPN22,PHB
cd4_de_CD4_TEM_PD_CTRL.csv	TRUE	0.0497635655618312	242	388	18	0.0463917525773196	0.0743801652892562	GO:0051056	GO:BP	regulation of small GTPase mediated signal transduction	16178	13905	TAS,TAS,IMP IBA,TAS,ISS,IMP,TAS,TAS,IMP,IDA,TAS,TAS,NAS,ISS,IBA,ISS,TAS,IMP	ARHGAP15,ARHGAP9,ARHGAP25,DOCK8,SEMA4D,RASGRP1,ARHGAP4,FGD3,CUL3,OGT,ARHGAP26,DOCK2,NUP62,MAPRE2,DENND4C,MAP4K4,RAF1,SHOC2
cd4_de_CD4_TEM_PD_CTRL.csv	TRUE	1.08051163725978e-05	162	236	19	0.0805084745762712	0.117283950617284	KEGG:05161	KEGG	Hepatitis B	8484	442	KEGG,KEGG,KEGG,KEGG,KEGG,KEGG,KEGG,KEGG,KEGG,KEGG,KEGG,KEGG,KEGG,KEGG,KEGG,KEGG,KEGG,KEGG,KEGG	FOS,STAT1,STAT3,PRKCB,JAK3,NFATC2,STAT4,SMAD3,TGFBR2,ATF6B,ARAF,PTK2B,PRKCA,BRAF,MYC,CREBBP,MAPK8,RAF1,MAP2K4
cd4_de_CD4_TEM_PD_CTRL.csv	TRUE	1.71423708969141e-05	119	236	16	0.0677966101694915	0.134453781512605	KEGG:04660	KEGG	T cell receptor signaling pathway	8484	338	KEGG,KEGG,KEGG,KEGG,KEGG,KEGG,KEGG,KEGG,KEGG,KEGG,KEGG,KEGG,KEGG,KEGG,KEGG,KEGG	ZAP70,FOS,PRKCQ,CBLB,ITK,NFATC2,RASGRP1,ICOS,CARD11,PPP2R5A,GRAP2,PLCG1,MAPK8,DLG1,RAF1,PPP3CA
cd4_de_CD4_TEM_PD_CTRL.csv	TRUE	9.75328998707503e-05	89	236	13	0.0550847457627119	0.146067415730337	KEGG:04658	KEGG	Th1 and Th2 cell differentiation	8484	336	KEGG,KEGG,KEGG,KEGG,KEGG,KEGG,KEGG,KEGG,KEGG,KEGG,KEGG,KEGG,KEGG	ZAP70,FOS,PRKCQ,STAT1,MAML2,RUNX3,JAK3,NFATC2,STAT4,IL12RB2,PLCG1,MAPK8,PPP3CA
cd4_de_CD4_TEM_PD_CTRL.csv	TRUE	0.000115299790591893	105	236	14	0.0593220338983051	0.133333333333333	KEGG:04659	KEGG	Th17 cell differentiation	8484	337	KEGG,KEGG,KEGG,KEGG,KEGG,KEGG,KEGG,KEGG,KEGG,KEGG,KEGG,KEGG,KEGG,KEGG	ZAP70,FOS,PRKCQ,STAT1,RORA,RUNX1,STAT3,JAK3,NFATC2,SMAD3,TGFBR2,PLCG1,MAPK8,PPP3CA
cd4_de_CD4_TEM_PD_CTRL.csv	TRUE	0.00199832027093577	84	236	11	0.0466101694915254	0.130952380952381	KEGG:04012	KEGG	ErbB signaling pathway	8484	245	KEGG,KEGG,KEGG,KEGG,KEGG,KEGG,KEGG,KEGG,KEGG,KEGG,KEGG	CBLB,PRKCB,ARAF,PRKCA,CAMK2D,PLCG1,BRAF,MYC,MAPK8,RAF1,MAP2K4
cd4_de_CD4_TEM_PD_CTRL.csv	TRUE	0.00282918326401579	120	236	13	0.0550847457627119	0.108333333333333	KEGG:04935	KEGG	Growth hormone synthesis, secretion and action	8484	392	KEGG,KEGG,KEGG,KEGG,KEGG,KEGG,KEGG,KEGG,KEGG,KEGG,KEGG,KEGG,KEGG	FOS,STAT1,STAT3,PRKCB,ATF6B,PLCB1,PRKCA,SOCS3,PLCG1,CREBBP,MAPK8,RAF1,MAP2K4
cd4_de_CD4_TEM_PD_CTRL.csv	TRUE	0.00460960782017242	76	236	10	0.0423728813559322	0.131578947368421	KEGG:05212	KEGG	Pancreatic cancer	8484	463	KEGG,KEGG,KEGG,KEGG,KEGG,KEGG,KEGG,KEGG,KEGG,KEGG	STAT1,STAT3,SMAD3,TGFBR2,ARAF,BAK1,BRAF,ARHGEF6,MAPK8,RAF1
cd4_de_CD4_TEM_PD_CTRL.csv	TRUE	0.00512254286323592	474	236	29	0.122881355932203	0.0611814345991561	KEGG:05022	KEGG	Pathways of neurodegeneration - multiple diseases	8484	417	KEGG,KEGG,KEGG,KEGG,KEGG,KEGG,KEGG,KEGG,KEGG,KEGG,KEGG,KEGG,KEGG,KEGG,KEGG,KEGG,KEGG,KEGG,KEGG,KEGG,KEGG,KEGG,KEGG,KEGG,KEGG,KEGG,KEGG,KEGG,KEGG	MT-ATP6,MT-ND3,MT-ATP8,PRKCB,ATXN1,TUBA1B,VCP,SDHA,TUBA4A,MAP3K5,ARAF,PLCB1,PRKCA,BAK1,CAMK2D,PLCG1,BRAF,CAPN1,AMBRA1,NDUFA6,MAPK8,DCTN4,PSMD3,RAF1,DAXX,PSMD14,TANK,PPP3CA,ATG2B
cd4_de_CD4_TEM_PD_CTRL.csv	TRUE	0.00946314963692007	67	236	9	0.038135593220339	0.134328358208955	KEGG:04720	KEGG	Long-term potentiation	8484	350	KEGG,KEGG,KEGG,KEGG,KEGG,KEGG,KEGG,KEGG,KEGG	PRKCB,ARAF,PLCB1,PRKCA,CAMK2D,BRAF,CREBBP,RAF1,PPP3CA
cd4_de_CD4_TEM_PD_CTRL.csv	TRUE	0.0152295026708223	141	236	13	0.0550847457627119	0.0921985815602837	KEGG:05017	KEGG	Spinocerebellar ataxia	8484	415	KEGG,KEGG,KEGG,KEGG,KEGG,KEGG,KEGG,KEGG,KEGG,KEGG,KEGG,KEGG,KEGG	RORA,PRKCB,ATXN1,MAP3K5,PLCB1,PRKCA,PUM1,AMBRA1,MAPK8,PUM2,PSMD3,PSMD14,ATG2B
cd4_de_CD4_TEM_PD_CTRL.csv	TRUE	0.0166953990802963	72	236	9	0.038135593220339	0.125	KEGG:05223	KEGG	Non-small cell lung cancer	8484	474	KEGG,KEGG,KEGG,KEGG,KEGG,KEGG,KEGG,KEGG,KEGG	STAT3,PRKCB,JAK3,ARAF,PRKCA,BAK1,PLCG1,BRAF,RAF1
cd4_de_CD4_TEM_PD_CTRL.csv	TRUE	0.0179029685398803	89	236	10	0.0423728813559322	0.112359550561798	KEGG:05235	KEGG	PD-L1 expression and PD-1 checkpoint pathway in cancer	8484	480	KEGG,KEGG,KEGG,KEGG,KEGG,KEGG,KEGG,KEGG,KEGG,KEGG	ZAP70,FOS,PRKCQ,STAT1,STAT3,NFATC2,RASGRP1,PLCG1,RAF1,PPP3CA
cd4_de_CD4_TEM_PD_CTRL.csv	TRUE	0.0247178809809533	231	236	17	0.0720338983050847	0.0735930735930736	KEGG:05171	KEGG	Coronavirus disease - COVID-19	8484	452	KEGG,KEGG,KEGG,KEGG,KEGG,KEGG,KEGG,KEGG,KEGG,KEGG,KEGG,KEGG,KEGG,KEGG,KEGG,KEGG,KEGG	RPL3,RPS9,RPS18,RPS26,RPS20,RPL7,RPS4Y1,FOS,STAT1,RPS10,STAT3,PRKCB,ADAR,PRKCA,IRF9,PLCG1,MAPK8
cd4_de_CD4_TEM_PD_CTRL.csv	TRUE	0.0339861270702324	194	236	15	0.0635593220338983	0.077319587628866	KEGG:05167	KEGG	Kaposi sarcoma-associated herpesvirus infection	8484	448	KEGG,KEGG,KEGG,KEGG,KEGG,KEGG,KEGG,KEGG,KEGG,KEGG,KEGG,KEGG,KEGG,KEGG,KEGG	FOS,STAT1,STAT3,PIK3R5,NFATC2,GNG2,IRF9,BAK1,PLCG1,MYC,CREBBP,MAPK8,RAF1,PPP3CA,MAP2K4
cd4_de_CD4_TEM_PD_CTRL.csv	TRUE	0.0466720608204622	100	236	10	0.0423728813559322	0.1	KEGG:04933	KEGG	AGE-RAGE signaling pathway in diabetic complications	8484	390	KEGG,KEGG,KEGG,KEGG,KEGG,KEGG,KEGG,KEGG,KEGG,KEGG	STAT1,PIM1,STAT3,PRKCB,SMAD3,TGFBR2,PLCB1,PRKCA,PLCG1,MAPK8
cd4_de_CD4_TEM_PD_CTRL.csv	TRUE	0.0499014351623246	363	236	22	0.0932203389830508	0.0606060606060606	KEGG:05014	KEGG	Amyotrophic lateral sclerosis	8484	413	KEGG,KEGG,KEGG,KEGG,KEGG,KEGG,KEGG,KEGG,KEGG,KEGG,KEGG,KEGG,KEGG,KEGG,KEGG,KEGG,KEGG,KEGG,KEGG,KEGG,KEGG,KEGG	MT-ATP6,MT-ND3,MT-ATP8,SRSF7,TUBA1B,SRSF3,VCP,SDHA,TUBA4A,MAP3K5,RANBP2,SEC13,NUP62,AMBRA1,NDUFA6,DCTN4,PSMD3,DAXX,PSMD14,TANK,PPP3CA,ATG2B
cd4_de_CD4_TEM_PD_CTRL.csv	TRUE	5.28004060689306e-09	2052	305	107	0.350819672131148	0.0521442495126706	REAC:R-HSA-168256	REAC	Immune System	10842	1136	REAC,REAC,REAC,REAC,REAC,REAC,REAC,REAC,REAC,REAC,REAC,REAC,REAC,REAC,REAC,REAC,REAC,REAC,REAC,REAC,REAC,REAC,REAC,REAC,REAC,REAC,REAC,REAC,REAC,REAC,REAC,REAC,REAC,REAC,REAC,REAC,REAC,REAC,REAC,REAC,REAC,REAC,REAC,REAC,REAC,REAC,REAC,REAC,REAC,REAC,REAC,REAC,REAC,REAC,REAC,REAC,REAC,REAC,REAC,REAC,REAC,REAC,REAC,REAC,REAC,REAC,REAC,REAC,REAC,REAC,REAC,REAC,REAC,REAC,REAC,REAC,REAC,REAC,REAC,REAC…	MYLIP,NLRC5,CD44,ZAP70,ICAM3,FOS,PRKCQ,STAT1,IRF1,PIM1,EIF4A2,RNF213,ERAP2,RPS6KA5,WSB1,B4GALT1,CBLB,TAPBP,GPI,RORA,SIPA1,STAT3,PGAM1,PRKCB,JAK3,S1PR1,DDOST,PAG1,ADGRE5,ADAR,TUBA1B,ITK,ARHGAP9,GSDMD,BTN3A2,NFATC2,SPTAN1,VCP,KPNB1,RNF125,RASGRP1,TMEM63A,STAT4,RICTOR,TNFRSF14,IL12RB2,TUBA4A,ITGAL,ALDOA,RAP2B,DYNC1H1,HERC4,SMAD3,KCNAB2,INPP5D,STIM1,PIAS1,CARD11,MVP,CUL3,CISH,RANBP2,CDK13,PPP2R5A,SEC…
cd4_de_CD4_TEM_PD_CTRL.csv	TRUE	0.0022946250166368	719	305	42	0.137704918032787	0.0584144645340751	REAC:R-HSA-1280215	REAC	Cytokine Signaling in Immune system	10842	411	REAC,REAC,REAC,REAC,REAC,REAC,REAC,REAC,REAC,REAC,REAC,REAC,REAC,REAC,REAC,REAC,REAC,REAC,REAC,REAC,REAC,REAC,REAC,REAC,REAC,REAC,REAC,REAC,REAC,REAC,REAC,REAC,REAC,REAC,REAC,REAC,REAC,REAC,REAC,REAC,REAC,REAC	NLRC5,CD44,FOS,STAT1,IRF1,PIM1,EIF4A2,RPS6KA5,RORA,STAT3,JAK3,S1PR1,ADAR,GSDMD,KPNB1,STAT4,TNFRSF14,IL12RB2,SMAD3,INPP5D,PIAS1,CISH,RANBP2,SEC13,ARIH1,GRAP2,TNFSF8,PTK2B,GBP4,IRF9,SOCS3,CAMK2D,BCL6,NUP62,PLCG1,MYC,MAPK8,PSMD3,PSMD14,IL18RAP,GBP5,MAP2K4
cd4_de_CD4_TEM_PD_CTRL.csv	TRUE	0.00247975012438962	59	305	10	0.0327868852459016	0.169491525423729	REAC:R-HSA-72649	REAC	Translation initiation complex formation	10842	2489	REAC,REAC,REAC,REAC,REAC,REAC,REAC,REAC,REAC,REAC	RPS9,RPS18,RPS26,RPS20,RPS4Y1,EIF3G,RPS10,EIF4A2,EIF3D,EIF3B
cd4_de_CD4_TEM_PD_CTRL.csv	TRUE	0.00247975012438962	59	305	10	0.0327868852459016	0.169491525423729	REAC:R-HSA-72702	REAC	Ribosomal scanning and start codon recognition	10842	2039	REAC,REAC,REAC,REAC,REAC,REAC,REAC,REAC,REAC,REAC	RPS9,RPS18,RPS26,RPS20,RPS4Y1,EIF3G,RPS10,EIF4A2,EIF3D,EIF3B
cd4_de_CD4_TEM_PD_CTRL.csv	TRUE	0.00290256302670033	60	305	10	0.0327868852459016	0.166666666666667	REAC:R-HSA-72662	REAC	Activation of the mRNA upon binding of the cap-binding complex and eIFs, and subsequent binding to 43S	10842	102	REAC,REAC,REAC,REAC,REAC,REAC,REAC,REAC,REAC,REAC	RPS9,RPS18,RPS26,RPS20,RPS4Y1,EIF3G,RPS10,EIF4A2,EIF3D,EIF3B
cd4_de_CD4_TEM_PD_CTRL.csv	TRUE	0.00364728503564819	809	305	45	0.147540983606557	0.0556242274412855	REAC:R-HSA-1280218	REAC	Adaptive Immune System	10842	114	REAC,REAC,REAC,REAC,REAC,REAC,REAC,REAC,REAC,REAC,REAC,REAC,REAC,REAC,REAC,REAC,REAC,REAC,REAC,REAC,REAC,REAC,REAC,REAC,REAC,REAC,REAC,REAC,REAC,REAC,REAC,REAC,REAC,REAC,REAC,REAC,REAC,REAC,REAC,REAC,REAC,REAC,REAC,REAC,REAC	MYLIP,ZAP70,ICAM3,PRKCQ,RNF213,ERAP2,WSB1,CBLB,TAPBP,SIPA1,PRKCB,PAG1,TUBA1B,ITK,BTN3A2,NFATC2,RASGRP1,RICTOR,TNFRSF14,TUBA4A,ITGAL,DYNC1H1,HERC4,INPP5D,STIM1,CARD11,CUL3,PPP2R5A,SEC13,KLRG1,GRAP2,HUWE1,SOCS3,TRIP12,PLCG1,DCTN4,HERC1,PSMD3,RAF1,RNF34,PSMD14,FBXL5,PPP3CA,PTPN22,MKRN1
cd4_de_CD4_TEM_PD_CTRL.csv	TRUE	0.00437184317174072	999	305	52	0.170491803278689	0.0520520520520521	REAC:R-HSA-5663205	REAC	Infectious disease	10842	1149	REAC,REAC,REAC,REAC,REAC,REAC,REAC,REAC,REAC,REAC,REAC,REAC,REAC,REAC,REAC,REAC,REAC,REAC,REAC,REAC,REAC,REAC,REAC,REAC,REAC,REAC,REAC,REAC,REAC,REAC,REAC,REAC,REAC,REAC,REAC,REAC,REAC,REAC,REAC,REAC,REAC,REAC,REAC,REAC,REAC,REAC,REAC,REAC,REAC,REAC,REAC,REAC	RPL3,RPS9,RPS18,RPS26,RPS20,RPL7,RPS4Y1,PARP8,STAT1,RPS10,RNF213,RPL39L,RUNX1,JAK3,S1PR1,DDOST,PRKX,TUBA1B,GSDMD,GNG2,ST6GAL1,VCP,KPNB1,PACS1,TUBA4A,DYNC1H1,SMAD3,TRIM28,CUL3,RANBP2,PARP4,SEC13,DOCK2,HIST1H2AC,NUP62,ST3GAL1,FUT8,PLCG1,CREBBP,MAPK8,PSMD3,PARP10,ABI1,G3BP1,MGAT5,DAXX,PSTPIP1,PSMD14,NELFE,POLR2I,MYO5A,MAP2K4
cd4_de_CD4_TEM_PD_CTRL.csv	TRUE	0.00445449474855712	140	305	15	0.0491803278688525	0.107142857142857	REAC:R-HSA-9678108	REAC	SARS-CoV-1 Infection	10842	2047	REAC,REAC,REAC,REAC,REAC,REAC,REAC,REAC,REAC,REAC,REAC,REAC,REAC,REAC,REAC	RPS9,RPS18,RPS26,RPS20,RPS4Y1,PARP8,RPS10,RUNX1,ST6GAL1,VCP,KPNB1,SMAD3,PARP4,ST3GAL1,PARP10
cd4_de_CD4_TEM_PD_CTRL.csv	TRUE	0.00622273370740253	52	305	9	0.0295081967213115	0.173076923076923	REAC:R-HSA-72695	REAC	Formation of the ternary complex, and subsequently, the 43S complex	10842	941	REAC,REAC,REAC,REAC,REAC,REAC,REAC,REAC,REAC	RPS9,RPS18,RPS26,RPS20,RPS4Y1,EIF3G,RPS10,EIF3D,EIF3B
cd4_de_CD4_TEM_PD_CTRL.csv	TRUE	0.00677769970588964	80	305	11	0.0360655737704918	0.1375	REAC:R-HSA-72202	REAC	Transport of Mature Transcript to Cytoplasm	10842	2507	REAC,REAC,REAC,REAC,REAC,REAC,REAC,REAC,REAC,REAC,REAC	SRSF7,SRSF3,THOC1,RANBP2,SEC13,SARNP,DDX39A,NUP62,SRSF1,SRSF6,SLBP
cd4_de_CD4_TEM_PD_CTRL.csv	TRUE	0.00690926455646077	701	305	40	0.131147540983607	0.0570613409415121	REAC:R-HSA-8953854	REAC	Metabolism of RNA	10842	1374	REAC,REAC,REAC,REAC,REAC,REAC,REAC,REAC,REAC,REAC,REAC,REAC,REAC,REAC,REAC,REAC,REAC,REAC,REAC,REAC,REAC,REAC,REAC,REAC,REAC,REAC,REAC,REAC,REAC,REAC,REAC,REAC,REAC,REAC,REAC,REAC,REAC,REAC,REAC,REAC	RPL3,RPS9,RPS18,RPS26,RPS20,RPL7,RPS4Y1,HNRNPC,RPS10,EIF4A2,SRSF7,RPL39L,LUC7L3,PRPF8,ADAR,SRSF3,SF3B3,SMG1,SF3A2,CNOT2,THOC1,RANBP2,PAN3,SEC13,SNRNP200,PRKCA,SARNP,DDX39A,NUP62,CRNKL1,SF3A3,SRSF1,PSMD3,TNPO1,PSMD14,PPWD1,DCP1A,SRSF6,POLR2I,SLBP
cd4_de_CD4_TEM_PD_CTRL.csv	TRUE	0.00746811895547632	112	305	13	0.0426229508196721	0.116071428571429	REAC:R-HSA-156827	REAC	L13a-mediated translational silencing of Ceruloplasmin expression	10842	1258	REAC,REAC,REAC,REAC,REAC,REAC,REAC,REAC,REAC,REAC,REAC,REAC,REAC	RPL3,RPS9,RPS18,RPS26,RPS20,RPL7,RPS4Y1,EIF3G,RPS10,EIF4A2,RPL39L,EIF3D,EIF3B
cd4_de_CD4_TEM_PD_CTRL.csv	TRUE	0.00822914872624137	113	305	13	0.0426229508196721	0.115044247787611	REAC:R-HSA-72706	REAC	GTP hydrolysis and joining of the 60S ribosomal subunit	10842	995	REAC,REAC,REAC,REAC,REAC,REAC,REAC,REAC,REAC,REAC,REAC,REAC,REAC	RPL3,RPS9,RPS18,RPS26,RPS20,RPL7,RPS4Y1,EIF3G,RPS10,EIF4A2,RPL39L,EIF3D,EIF3B
cd4_de_CD4_TEM_PD_CTRL.csv	TRUE	0.0135233980445143	71	305	10	0.0327868852459016	0.140845070422535	REAC:R-HSA-159236	REAC	Transport of Mature mRNA derived from an Intron-Containing Transcript	10842	2509	REAC,REAC,REAC,REAC,REAC,REAC,REAC,REAC,REAC,REAC	SRSF7,SRSF3,THOC1,RANBP2,SEC13,SARNP,DDX39A,NUP62,SRSF1,SRSF6
cd4_de_CD4_TEM_PD_CTRL.csv	TRUE	0.0138868795903678	102	305	12	0.039344262295082	0.117647058823529	REAC:R-HSA-72689	REAC	Formation of a pool of free 40S subunits	10842	922	REAC,REAC,REAC,REAC,REAC,REAC,REAC,REAC,REAC,REAC,REAC,REAC	RPL3,RPS9,RPS18,RPS26,RPS20,RPL7,RPS4Y1,EIF3G,RPS10,RPL39L,EIF3D,EIF3B
cd4_de_CD4_TEM_PD_CTRL.csv	TRUE	0.0148159734876164	33	305	7	0.0229508196721311	0.212121212121212	REAC:R-HSA-5673000	REAC	RAF activation	10842	1788	REAC,REAC,REAC,REAC,REAC,REAC,REAC	PPP2R5A,ARAF,CAMK2D,BRAF,RAF1,SHOC2,PHB
cd4_de_CD4_TEM_PD_CTRL.csv	TRUE	0.0154105368320012	193	305	17	0.0557377049180328	0.0880829015544041	REAC:R-HSA-913531	REAC	Interferon Signaling	10842	1193	REAC,REAC,REAC,REAC,REAC,REAC,REAC,REAC,REAC,REAC,REAC,REAC,REAC,REAC,REAC,REAC,REAC	CD44,STAT1,IRF1,EIF4A2,ADAR,KPNB1,PIAS1,RANBP2,SEC13,ARIH1,GBP4,IRF9,SOCS3,CAMK2D,NUP62,PLCG1,GBP5
cd4_de_CD4_TEM_PD_CTRL.csv	TRUE	0.0157408730276567	120	305	13	0.0426229508196721	0.108333333333333	REAC:R-HSA-72737	REAC	Cap-dependent Translation Initiation	10842	297	REAC,REAC,REAC,REAC,REAC,REAC,REAC,REAC,REAC,REAC,REAC,REAC,REAC	RPL3,RPS9,RPS18,RPS26,RPS20,RPL7,RPS4Y1,EIF3G,RPS10,EIF4A2,RPL39L,EIF3D,EIF3B
cd4_de_CD4_TEM_PD_CTRL.csv	TRUE	0.0157408730276567	120	305	13	0.0426229508196721	0.108333333333333	REAC:R-HSA-72613	REAC	Eukaryotic Translation Initiation	10842	841	REAC,REAC,REAC,REAC,REAC,REAC,REAC,REAC,REAC,REAC,REAC,REAC,REAC	RPL3,RPS9,RPS18,RPS26,RPS20,RPL7,RPS4Y1,EIF3G,RPS10,EIF4A2,RPL39L,EIF3D,EIF3B
cd4_de_CD4_TEM_PD_CTRL.csv	TRUE	0.0169213505671515	276	305	21	0.0688524590163934	0.0760869565217391	REAC:R-HSA-72203	REAC	Processing of Capped Intron-Containing Pre-mRNA	10842	1746	REAC,REAC,REAC,REAC,REAC,REAC,REAC,REAC,REAC,REAC,REAC,REAC,REAC,REAC,REAC,REAC,REAC,REAC,REAC,REAC,REAC	HNRNPC,SRSF7,LUC7L3,PRPF8,SRSF3,SF3B3,SF3A2,THOC1,RANBP2,SEC13,SNRNP200,SARNP,DDX39A,NUP62,CRNKL1,SF3A3,SRSF1,PPWD1,SRSF6,POLR2I,SLBP
cd4_de_CD4_TEM_PD_CTRL.csv	TRUE	0.0196568288467401	8	305	4	0.0131147540983607	0.5	REAC:R-HSA-9726840	REAC	SHOC2 M1731 mutant abolishes MRAS complex function	10842	2074	REAC,REAC,REAC,REAC	ARAF,BRAF,RAF1,SHOC2
cd4_de_CD4_TEM_PD_CTRL.csv	TRUE	0.0196568288467401	8	305	4	0.0131147540983607	0.5	REAC:R-HSA-9726842	REAC	Gain-of-function MRAS complexes activate RAF signaling	10842	996	REAC,REAC,REAC,REAC	ARAF,BRAF,RAF1,SHOC2
cd4_de_CD4_TEM_PD_CTRL.csv	TRUE	0.0196568288467401	8	305	4	0.0131147540983607	0.5	REAC:R-HSA-9660537	REAC	Signaling by MRAS-complex mutants	10842	2201	REAC,REAC,REAC,REAC	ARAF,BRAF,RAF1,SHOC2
cd4_de_CD4_TEM_PD_CTRL.csv	TRUE	0.0327236385809312	449	305	28	0.0918032786885246	0.0623608017817372	REAC:R-HSA-9012999	REAC	RHO GTPase cycle	10842	1796	REAC,REAC,REAC,REAC,REAC,REAC,REAC,REAC,REAC,REAC,REAC,REAC,REAC,REAC,REAC,REAC,REAC,REAC,REAC,REAC,REAC,REAC,REAC,REAC,REAC,REAC,REAC,REAC	ARHGAP15,CDC42SE2,DOCK10,ZAP70,HNRNPC,RHOH,TUBA1B,ARHGAP9,ARHGAP25,SPTAN1,DOCK8,STK38,VCP,ARHGAP4,ARMCX3,FGD3,CUL3,SCFD1,WDR6,DOCK9,PTK2B,ARHGAP26,DOCK2,MPP7,ITSN2,ARHGEF6,ABI1,PICALM
cd4_de_CD4_TEM_PD_CTRL.csv	TRUE	0.0382626439223361	809	305	42	0.137704918032787	0.0519159456118665	REAC:R-HSA-9824446	REAC	Viral Infection Pathways	10842	2569	REAC,REAC,REAC,REAC,REAC,REAC,REAC,REAC,REAC,REAC,REAC,REAC,REAC,REAC,REAC,REAC,REAC,REAC,REAC,REAC,REAC,REAC,REAC,REAC,REAC,REAC,REAC,REAC,REAC,REAC,REAC,REAC,REAC,REAC,REAC,REAC,REAC,REAC,REAC,REAC,REAC,REAC	RPL3,RPS9,RPS18,RPS26,RPS20,RPL7,RPS4Y1,PARP8,STAT1,RPS10,RPL39L,RUNX1,JAK3,S1PR1,DDOST,TUBA1B,ST6GAL1,VCP,KPNB1,PACS1,TUBA4A,DYNC1H1,SMAD3,TRIM28,CUL3,RANBP2,PARP4,SEC13,DOCK2,HIST1H2AC,NUP62,ST3GAL1,FUT8,CREBBP,PSMD3,PARP10,G3BP1,MGAT5,DAXX,PSMD14,NELFE,POLR2I
cd4_de_CD4_TEM_PD_CTRL.csv	TRUE	0.0384145431903544	292	305	21	0.0688524590163934	0.0719178082191781	REAC:R-HSA-9694516	REAC	SARS-CoV-2 Infection	10842	2055	REAC,REAC,REAC,REAC,REAC,REAC,REAC,REAC,REAC,REAC,REAC,REAC,REAC,REAC,REAC,REAC,REAC,REAC,REAC,REAC,REAC	RPS9,RPS18,RPS26,RPS20,RPS4Y1,PARP8,STAT1,RPS10,DDOST,ST6GAL1,VCP,RANBP2,PARP4,SEC13,NUP62,ST3GAL1,FUT8,CREBBP,PARP10,G3BP1,MGAT5
cd4_de_CD4_TEM_PD_CTRL.csv	TRUE	0.046277059869979	133	305	13	0.0426229508196721	0.0977443609022556	REAC:R-HSA-168273	REAC	Influenza Viral RNA Transcription and Replication	10842	1152	REAC,REAC,REAC,REAC,REAC,REAC,REAC,REAC,REAC,REAC,REAC,REAC,REAC	RPL3,RPS9,RPS18,RPS26,RPS20,RPL7,RPS4Y1,RPS10,RPL39L,RANBP2,SEC13,NUP62,POLR2I
cd4_de_CD4_TEM_PD_CTRL.csv	TRUE	0.0478228757776984	152	305	14	0.0459016393442623	0.0921052631578947	REAC:R-HSA-168255	REAC	Influenza Infection	10842	1151	REAC,REAC,REAC,REAC,REAC,REAC,REAC,REAC,REAC,REAC,REAC,REAC,REAC,REAC	RPL3,RPS9,RPS18,RPS26,RPS20,RPL7,RPS4Y1,RPS10,RPL39L,KPNB1,RANBP2,SEC13,NUP62,POLR2I
cd4_de_CD4_Treg_PD_CTRL.csv	TRUE	1.70383707863607e-05	4941	184	93	0.505434782608696	0.0188221007893139	GO:1901564	GO:BP	organonitrogen compound metabolic process	16178	22098	IBA TAS NAS IC,NAS IC,IDA IBA NAS,IDA NAS IC,NAS,IDA IMP IBA,IMP NAS IC,IDA ISS,IMP IBA TAS,IDA NAS,NAS IC,IDA IPI IBA NAS IC,IMP IBA,IMP NAS,IDA,IDA NAS IC,IDA IMP ISS IBA,IGI,IDA TAS,IDA,IDA IMP NAS,IBA,ISS IBA,IDA IBA TAS,IDA IMP IBA NAS,IMP,IMP,NAS IC,IMP IBA,IDA,IDA IBA,IBA,IDA IBA TAS,IMP IBA NAS,IDA,NAS,IDA IBA TAS,IDA,IDA IMP IBA,IDA IBA,IDA IBA TAS,IBA NAS,IBA,IBA TAS,TAS,IDA,IMP TAS,IDA…	RPL3,RPS18,MT-ATP6,RPS26,MT-ND3,EEF2,RPS9,PIM2,RPS4Y1,MT-ATP8,RPS10,EIF3D,ALDOA,FLNA,PIM1,EIF3G,DDOST,STAT3,PGAM1,ANXA2,ZAP70,TNFRSF14,RBM3,CALR,UBXN1,BIN1,FAS,RPS20,FKBP8,VSIR,RNPEPL1,GPI,UBE2L6,TPP1,CDC25B,GADD45GIP1,SAT1,CTDNEP1,ISG15,FBXL15,CCT3,PSMA4,NAPRT,CBX4,PTPN18,MVP,PARP9,EIF3I,WSB1,FLOT2,MGAT1,RAB1B,MKRN1,SELENOT,LYPLA2,XBP1,MRPL34,DNLZ,NAA15,OTUD5,PARP1,PKN1,NDUFB7,UBL7,JAK3,EIF2A,SD…
cd4_de_CD4_Treg_PD_CTRL.csv	TRUE	0.000432327452021066	4010	184	77	0.418478260869565	0.0192019950124688	GO:0019538	GO:BP	protein metabolic process	16178	6075	IBA TAS NAS IC,NAS IC,IDA NAS IC,IDA IMP IBA,IMP NAS IC,IDA ISS,IMP IBA TAS,NAS IC,IDA IPI IBA NAS IC,IMP NAS,IDA,IDA NAS IC,IDA IMP ISS IBA,IGI,IDA,IDA IMP NAS,IBA,ISS IBA,IDA IBA TAS,IDA IMP IBA NAS,IMP,IMP,NAS IC,IMP IBA,IDA,IDA IBA,IDA IBA TAS,IMP IBA NAS,IDA,NAS,IDA,IDA IMP IBA,IDA IBA,IDA IBA TAS,IBA NAS,IBA TAS,TAS,IDA,IMP,IDA IBA NAS IC,IBA,IMP,IDA IBA,IGI,IDA IBA,NAS,IDA,IDA ISS NAS,NAS,…	RPL3,RPS18,RPS26,EEF2,RPS9,PIM2,RPS4Y1,RPS10,EIF3D,FLNA,PIM1,EIF3G,DDOST,STAT3,ANXA2,ZAP70,TNFRSF14,RBM3,CALR,UBXN1,BIN1,FAS,RPS20,FKBP8,VSIR,RNPEPL1,UBE2L6,TPP1,CDC25B,GADD45GIP1,CTDNEP1,ISG15,FBXL15,CCT3,PSMA4,CBX4,PTPN18,MVP,PARP9,EIF3I,WSB1,FLOT2,MGAT1,RAB1B,MKRN1,SELENOT,LYPLA2,XBP1,MRPL34,DNLZ,NAA15,OTUD5,PARP1,PKN1,UBL7,JAK3,EIF2A,SDF2L1,PIGT,RPS6KA1,PTPN22,TRIM28,SDF2,PIH1D1,USPL1,POLR2G,…
cd4_de_CD4_Treg_PD_CTRL.csv	TRUE	0.0024236894960669	1362	184	36	0.195652173913043	0.026431718061674	GO:0065003	GO:BP	protein-containing complex assembly	16178	16381	NAS,ISS,NAS,IMP,ISS,IDA ISS,IMP ISS,IMP IBA TAS,TAS,IDA IBA TAS NAS,NAS,IDA IBA,IDA TAS NAS,IDA,NAS,ISS IBA,IMP IBA,TAS,IMP,IMP IBA TAS,IBA,ISS,IBA,IPI,NAS,IDA,IPI,IDA IMP IBA,ISS,IDA,IMP,IDA,IDA,IPI,IDA IMP IBA,IBA	EIF3D,ALDOA,EIF3G,UQCRFS1,CALR,GBP5,BIN1,COX14,FAS,SF3A2,MED4,VASP,SF3A1,ISG15,EIF3I,TWF2,TTC19,TMED2,NDUFB7,SURF1,PSTPIP1,GSDMD,PUF60,SIGMAR1,TRAPPC6A,PTPN22,ALOX5AP,PIH1D1,RHOC,GBP1,USP4,CHMP4B,CHRAC1,EHD1,COA6,NAPA
cd4_de_CD4_Treg_PD_CTRL.csv	TRUE	0.00400372734109384	1452	184	37	0.201086956521739	0.0254820936639118	GO:1901566	GO:BP	organonitrogen compound biosynthetic process	16178	22100	IBA TAS NAS IC,NAS IC,IDA IBA NAS,IDA NAS IC,NAS,IDA IMP IBA,IMP NAS IC,IMP IBA TAS,IDA NAS,NAS IC,IDA IPI IBA NAS IC,IMP,IDA NAS IC,IDA IMP ISS IBA,ISS IBA,IDA TAS,NAS IC,NAS,IDA TAS,IBA,TAS,IDA IBA NAS IC,IDA IBA,NAS,NAS,IMP,NAS,ISS,IDA IMP,IBA TAS NAS,TAS,IBA,NAS,TAS,IDA IBA,IMP IBA NAS,IBA	RPL3,RPS18,MT-ATP6,RPS26,MT-ND3,EEF2,RPS9,RPS4Y1,MT-ATP8,RPS10,EIF3D,ALDOA,EIF3G,DDOST,RBM3,CALR,RPS20,GADD45GIP1,SAT1,NAPRT,PARP9,EIF3I,MGAT1,SELENOT,MRPL34,PARP1,NDUFB7,JAK3,EIF2A,PIGT,RPS6KA1,POLR2G,SDHD,SLC25A38,PYCR2,MRPS14,NUDT2
cd4_de_CD4_Treg_PD_CTRL.csv	TRUE	0.013348061678444	89	184	8	0.0434782608695652	0.0898876404494382	GO:0006754	GO:BP	ATP biosynthetic process	16178	2479	IDA IBA NAS,NAS,IDA NAS,IMP,IMP,NAS,NAS,IBA	MT-ATP6,MT-ND3,MT-ATP8,ALDOA,PARP1,NDUFB7,SDHD,NUDT2
cd4_de_CD4_Treg_PD_CTRL.csv	TRUE	0.0133984560825164	569	184	20	0.108695652173913	0.0351493848857645	GO:0006412	GO:BP	translation	16178	2194	IBA TAS NAS IC,NAS IC,IDA NAS IC,IDA IMP IBA,IMP NAS IC,IMP IBA TAS,NAS IC,IDA IPI IBA NAS IC,IDA NAS IC,ISS IBA,IDA TAS,NAS IC,NAS,IDA IBA NAS IC,NAS,NAS,IDA IMP,TAS,IBA,IMP IBA NAS	RPL3,RPS18,RPS26,EEF2,RPS9,RPS4Y1,RPS10,EIF3D,EIF3G,RBM3,CALR,RPS20,GADD45GIP1,EIF3I,SELENOT,MRPL34,EIF2A,RPS6KA1,POLR2G,MRPS14
cd4_de_CD4_Treg_PD_CTRL.csv	TRUE	0.0149364609806566	9757	184	139	0.755434782608696	0.0142461822281439	GO:0008152	GO:BP	metabolic process	16178	3159	IBA TAS NAS IC,NAS IC,IDA IBA NAS,IDA NAS IC,IMP NAS,IDA IMP IBA,IMP NAS IC,IDA ISS,IMP IBA TAS,IDA NAS,NAS IC,IDA IPI IBA NAS IC,IDA IMP IBA,IBA,IDA IMP NAS,IDA,IDA NAS IC,IDA IMP ISS IBA,IDA IMP IGI ISS IBA TAS NAS,IDA TAS,IDA ISO,IDA IMP IBA,IDA IMP NAS,IBA,IMP IBA,ISS IBA TAS,IDA IGI IBA TAS,IMP ISS,IDA IMP IBA NAS,IDA IMP,IMP,IDA IMP ISS,NAS IC,IMP,IDA IMP IGI ISS IBA NAS,IDA IMP IBA,IDA IMP…	RPL3,RPS18,MT-ATP6,RPS26,MT-ND3,EEF2,RPS9,PIM2,RPS4Y1,MT-ATP8,RPS10,EIF3D,ALDOA,S1PR4,FLNA,PIM1,EIF3G,DDOST,STAT3,PGAM1,ANXA2,SRSF3,ZAP70,TNFRSF14,UQCRFS1,RBM3,CALR,GBP5,UBXN1,BIN1,FAS,CITED2,RPS20,PLSCR3,STAT1,FKBP8,VSIR,SF3A2,RNPEPL1,GPI,UBE2L6,TPP1,CDC25B,GADD45GIP1,SSBP4,DBP,MED4,SAT1,BTN3A2,THAP11,PRDX5,SF3A1,CTDNEP1,ISG15,UGP2,MLF2,FBXL15,CCT3,PSMA4,NAPRT,CBX4,PTPN18,UQCRC1,MVP,PARP9,EIF3I,…
cd4_de_CD4_Treg_PD_CTRL.csv	TRUE	0.0157549906322257	91	184	8	0.0434782608695652	0.0879120879120879	GO:0009145	GO:BP	purine nucleoside triphosphate biosynthetic process	16178	3349	IDA IBA NAS,NAS,IDA NAS,IMP,IMP,NAS,NAS,IBA	MT-ATP6,MT-ND3,MT-ATP8,ALDOA,PARP1,NDUFB7,SDHD,NUDT2
cd4_de_CD4_Treg_PD_CTRL.csv	TRUE	0.0157549906322257	91	184	8	0.0434782608695652	0.0879120879120879	GO:0009206	GO:BP	purine ribonucleoside triphosphate biosynthetic process	16178	3409	IDA IBA NAS,NAS,IDA NAS,IMP,IMP,NAS,NAS,IBA	MT-ATP6,MT-ND3,MT-ATP8,ALDOA,PARP1,NDUFB7,SDHD,NUDT2
cd4_de_CD4_Treg_PD_CTRL.csv	TRUE	0.0177219130165185	734	184	23	0.125	0.0313351498637602	GO:0006518	GO:BP	peptide metabolic process	16178	2266	IBA TAS NAS IC,NAS IC,IDA NAS IC,IDA IMP IBA,IMP NAS IC,IMP IBA TAS,NAS IC,IDA IPI IBA NAS IC,IDA NAS IC,ISS IBA,IDA TAS,IMP,NAS IC,IMP,NAS,IDA IBA NAS IC,NAS,NAS,IDA IMP,TAS,IBA,ISS,IMP IBA NAS	RPL3,RPS18,RPS26,EEF2,RPS9,RPS4Y1,RPS10,EIF3D,EIF3G,RBM3,CALR,BIN1,RPS20,TPP1,GADD45GIP1,EIF3I,SELENOT,MRPL34,EIF2A,RPS6KA1,POLR2G,PRNP,MRPS14
cd4_de_CD4_Treg_PD_CTRL.csv	TRUE	0.0227546474956295	590	184	20	0.108695652173913	0.0338983050847458	GO:0043043	GO:BP	peptide biosynthetic process	16178	10843	IBA TAS NAS IC,NAS IC,IDA NAS IC,IDA IMP IBA,IMP NAS IC,IMP IBA TAS,NAS IC,IDA IPI IBA NAS IC,IDA NAS IC,ISS IBA,IDA TAS,NAS IC,NAS,IDA IBA NAS IC,NAS,NAS,IDA IMP,TAS,IBA,IMP IBA NAS	RPL3,RPS18,RPS26,EEF2,RPS9,RPS4Y1,RPS10,EIF3D,EIF3G,RBM3,CALR,RPS20,GADD45GIP1,EIF3I,SELENOT,MRPL34,EIF2A,RPS6KA1,POLR2G,MRPS14
cd4_de_CD4_Treg_PD_CTRL.csv	TRUE	0.0234228325859841	96	184	8	0.0434782608695652	0.0833333333333333	GO:0009201	GO:BP	ribonucleoside triphosphate biosynthetic process	16178	3404	IDA IBA NAS,NAS,IDA NAS,IMP,IMP,NAS,NAS,IBA	MT-ATP6,MT-ND3,MT-ATP8,ALDOA,PARP1,NDUFB7,SDHD,NUDT2
cd4_de_CD4_Treg_PD_CTRL.csv	TRUE	0.0254978206444802	160	184	10	0.0543478260869565	0.0625	GO:0009060	GO:BP	aerobic respiration	16178	3273	IDA,IMP NAS,IDA,IBA,TAS NAS,NAS,TAS,IDA IBA,IDA IBA NAS,IMP IBA	MT-ATP6,MT-ND3,MT-ATP8,UQCRFS1,UQCRC1,NDUFB7,SURF1,IDH3G,SDHD,COA6
cd4_de_CD4_Treg_PD_CTRL.csv	TRUE	0.0302575191053875	6662	184	104	0.565217391304348	0.0156109276493545	GO:1901576	GO:BP	organic substance biosynthetic process	16178	22106	IBA TAS NAS IC,NAS IC,IDA IBA NAS,IDA NAS IC,NAS,IDA IMP IBA,IMP NAS IC,ISS,IMP IBA TAS,IDA NAS,NAS IC,IDA IPI IBA NAS IC,IMP,IDA NAS,IDA,IDA NAS IC,IDA IMP ISS IBA,IDA IMP IGI ISS IBA TAS NAS,TAS,IDA ISO,IDA IMP IBA,IBA,ISS IBA TAS,IDA IBA TAS,IMP ISS,IDA,IDA IMP ISS,NAS IC,IMP,IDA IMP IGI ISS IBA NAS,IMP IBA,IDA IMP,IDA IMP IBA TAS NAS IC,IDA IBA,NAS,IBA,IDA IBA TAS NAS,IDA IBA NAS,IDA TAS,IMP …	RPL3,RPS18,MT-ATP6,RPS26,MT-ND3,EEF2,RPS9,PIM2,RPS4Y1,MT-ATP8,RPS10,EIF3D,ALDOA,FLNA,PIM1,EIF3G,DDOST,STAT3,PGAM1,ANXA2,SRSF3,TNFRSF14,RBM3,CALR,GBP5,BIN1,CITED2,RPS20,PLSCR3,STAT1,FKBP8,VSIR,SF3A2,GPI,GADD45GIP1,SSBP4,DBP,MED4,SAT1,BTN3A2,THAP11,PRDX5,SF3A1,CTDNEP1,ISG15,UGP2,MLF2,CCT3,NAPRT,CBX4,PARP9,EIF3I,POLR2J,FLOT2,MGAT1,SELENOT,XBP1,SNRPN,MRPL34,DNLZ,NAA15,OTUD5,PARP1,CCR6,PKN1,MGST3,NDUF…
cd4_de_CD4_Treg_PD_CTRL.csv	TRUE	0.0340161196175174	101	184	8	0.0434782608695652	0.0792079207920792	GO:0009142	GO:BP	nucleoside triphosphate biosynthetic process	16178	3346	IDA IBA NAS,NAS,IDA NAS,IMP,IMP,NAS,NAS,IBA	MT-ATP6,MT-ND3,MT-ATP8,ALDOA,PARP1,NDUFB7,SDHD,NUDT2
cd4_de_CD4_Treg_PD_CTRL.csv	TRUE	0.0372467777250511	6604	184	103	0.559782608695652	0.0155966081162932	GO:0044249	GO:BP	cellular biosynthetic process	16178	11305	IBA TAS NAS IC,NAS IC,IDA IBA NAS,IDA NAS IC,NAS,IDA IMP IBA,IMP NAS IC,ISS,IMP IBA TAS,IDA NAS,NAS IC,IDA IPI IBA NAS IC,IMP,IDA NAS,IDA,IDA NAS IC,IDA IMP ISS IBA,IDA IMP IGI ISS IBA TAS NAS,IDA ISO,IDA IMP IBA,IBA,ISS IBA TAS,IDA IBA TAS,IMP ISS,IDA,IDA IMP ISS,NAS IC,IMP,IDA IMP IGI ISS IBA NAS,IMP IBA,IDA IMP,IDA IMP IBA TAS NAS IC,IDA,NAS,IBA,IDA IBA TAS NAS,IDA IBA NAS,IDA TAS,IMP IBA,IDA …	RPL3,RPS18,MT-ATP6,RPS26,MT-ND3,EEF2,RPS9,PIM2,RPS4Y1,MT-ATP8,RPS10,EIF3D,ALDOA,FLNA,PIM1,EIF3G,DDOST,STAT3,ANXA2,SRSF3,TNFRSF14,RBM3,CALR,GBP5,BIN1,CITED2,RPS20,PLSCR3,STAT1,FKBP8,VSIR,SF3A2,GPI,GADD45GIP1,SSBP4,DBP,MED4,SAT1,BTN3A2,THAP11,PRDX5,SF3A1,CTDNEP1,ISG15,UGP2,MLF2,CCT3,NAPRT,CBX4,PARP9,EIF3I,POLR2J,FLOT2,MGAT1,SELENOT,XBP1,SNRPN,MRPL34,DNLZ,NAA15,OTUD5,PARP1,CCR6,PKN1,MGST3,NDUFB7,JAK…
cd4_de_CD4_Treg_PD_CTRL.csv	TRUE	0.0379930704160906	8651	184	126	0.684782608695652	0.014564790197665	GO:0044237	GO:BP	cellular metabolic process	16178	11299	IBA TAS NAS IC,NAS IC,IDA IBA NAS,IDA NAS IC,IMP NAS,IDA IMP IBA,IMP NAS IC,IDA ISS,IMP IBA TAS,IDA NAS,NAS IC,IDA IPI IBA NAS IC,IDA IMP IBA,IDA NAS,IDA,IDA NAS IC,IDA IMP ISS IBA,IDA IMP IGI ISS IBA TAS NAS,IDA TAS,IDA ISO,IDA IMP IBA,IDA IMP NAS,IBA,IMP IBA,ISS IBA TAS,IDA IGI IBA TAS,IMP ISS,IDA,IMP,IDA IMP ISS,NAS IC,IMP,IDA IMP IGI ISS IBA NAS,IDA IMP IBA,IDA IMP,IDA IMP IBA TAS NAS IC,IDA …	RPL3,RPS18,MT-ATP6,RPS26,MT-ND3,EEF2,RPS9,PIM2,RPS4Y1,MT-ATP8,RPS10,EIF3D,ALDOA,FLNA,PIM1,EIF3G,DDOST,STAT3,PGAM1,ANXA2,SRSF3,ZAP70,TNFRSF14,UQCRFS1,RBM3,CALR,GBP5,BIN1,FAS,CITED2,RPS20,PLSCR3,STAT1,FKBP8,VSIR,SF3A2,GPI,TPP1,CDC25B,GADD45GIP1,SSBP4,DBP,MED4,SAT1,BTN3A2,THAP11,PRDX5,SF3A1,CTDNEP1,ISG15,UGP2,MLF2,CCT3,NAPRT,CBX4,PTPN18,UQCRC1,MVP,PARP9,EIF3I,POLR2J,FLOT2,MGAT1,NQO2,RAB1B,SELENOT,LY…
cd4_de_CD4_Treg_PD_CTRL.csv	TRUE	0.0408330899165784	6702	184	104	0.565217391304348	0.0155177558937631	GO:0009058	GO:BP	biosynthetic process	16178	3271	IBA TAS NAS IC,NAS IC,IDA IBA NAS,IDA NAS IC,NAS,IDA IMP IBA,IMP NAS IC,ISS,IMP IBA TAS,IDA NAS,NAS IC,IDA IPI IBA NAS IC,IMP,IDA NAS,IDA,IDA NAS IC,IDA IMP ISS IBA,IDA IMP IGI ISS IBA TAS NAS,TAS,IDA ISO,IDA IMP IBA,IBA,ISS IBA TAS,IDA IBA TAS,IMP ISS,IDA,IDA IMP ISS,NAS IC,IMP,IDA IMP IGI ISS IBA NAS,IMP IBA,IDA IMP,IDA IMP IBA TAS NAS IC,IDA IBA,NAS,IBA,IDA IBA TAS NAS,IDA IBA NAS,IDA TAS,IMP …	RPL3,RPS18,MT-ATP6,RPS26,MT-ND3,EEF2,RPS9,PIM2,RPS4Y1,MT-ATP8,RPS10,EIF3D,ALDOA,FLNA,PIM1,EIF3G,DDOST,STAT3,PGAM1,ANXA2,SRSF3,TNFRSF14,RBM3,CALR,GBP5,BIN1,CITED2,RPS20,PLSCR3,STAT1,FKBP8,VSIR,SF3A2,GPI,GADD45GIP1,SSBP4,DBP,MED4,SAT1,BTN3A2,THAP11,PRDX5,SF3A1,CTDNEP1,ISG15,UGP2,MLF2,CCT3,NAPRT,CBX4,PARP9,EIF3I,POLR2J,FLOT2,MGAT1,SELENOT,XBP1,SNRPN,MRPL34,DNLZ,NAA15,OTUD5,PARP1,CCR6,PKN1,MGST3,NDUF…
cd4_de_CD4_Treg_PD_CTRL.csv	TRUE	0.00900955705439057	265	121	13	0.107438016528926	0.0490566037735849	KEGG:05012	KEGG	Parkinson disease	8484	412	KEGG,KEGG,KEGG,KEGG,KEGG,KEGG,KEGG,KEGG,KEGG,KEGG,KEGG,KEGG,KEGG	MT-ATP6,MT-ND3,MT-ATP8,TUBA4A,UQCRFS1,UBE2L6,PSMA4,UQCRC1,XBP1,NDUFB7,SDHD,UBA1,TXN2
cd4_de_CD4_Treg_PD_CTRL.csv	TRUE	0.0299859269313489	153	121	9	0.0743801652892562	0.0588235294117647	KEGG:03010	KEGG	Ribosome	8484	208	KEGG,KEGG,KEGG,KEGG,KEGG,KEGG,KEGG,KEGG,KEGG	RPL3,RPS18,RPS26,RPS9,RPS4Y1,RPS10,RPS20,MRPL34,MRPS14
cd4_de_CD4_Treg_PD_CTRL.csv	TRUE	0.0349835281162393	474	121	17	0.140495867768595	0.0358649789029536	KEGG:05022	KEGG	Pathways of neurodegeneration - multiple diseases	8484	417	KEGG,KEGG,KEGG,KEGG,KEGG,KEGG,KEGG,KEGG,KEGG,KEGG,KEGG,KEGG,KEGG,KEGG,KEGG,KEGG,KEGG	MT-ATP6,MT-ND3,MT-ATP8,TUBA4A,UQCRFS1,FAS,UBE2L6,PSMA4,UQCRC1,XBP1,NDUFB7,SIGMAR1,SDHD,UBA1,CAPN1,TARDBP,PRNP
cd4_de_CD4_Treg_PD_CTRL.csv	TRUE	0.043327420982113	271	121	12	0.0991735537190083	0.044280442804428	KEGG:05020	KEGG	Prion disease	8484	416	KEGG,KEGG,KEGG,KEGG,KEGG,KEGG,KEGG,KEGG,KEGG,KEGG,KEGG,KEGG	MT-ATP6,MT-ND3,MT-ATP8,TUBA4A,UQCRFS1,PSMA4,UQCRC1,NDUFB7,NCF4,SDHD,ATF6B,PRNP
cd4_de_CD4_Treg_PD_CTRL.csv	TRUE	8.88230346443192e-06	52	143	9	0.0629370629370629	0.173076923076923	REAC:R-HSA-72695	REAC	Formation of the ternary complex, and subsequently, the 43S complex	10842	941	REAC,REAC,REAC,REAC,REAC,REAC,REAC,REAC,REAC	RPS18,RPS26,RPS9,RPS4Y1,RPS10,EIF3D,EIF3G,RPS20,EIF3I
cd4_de_CD4_Treg_PD_CTRL.csv	TRUE	2.80539701471187e-05	59	143	9	0.0629370629370629	0.152542372881356	REAC:R-HSA-72702	REAC	Ribosomal scanning and start codon recognition	10842	2039	REAC,REAC,REAC,REAC,REAC,REAC,REAC,REAC,REAC	RPS18,RPS26,RPS9,RPS4Y1,RPS10,EIF3D,EIF3G,RPS20,EIF3I
cd4_de_CD4_Treg_PD_CTRL.csv	TRUE	2.80539701471187e-05	59	143	9	0.0629370629370629	0.152542372881356	REAC:R-HSA-72649	REAC	Translation initiation complex formation	10842	2489	REAC,REAC,REAC,REAC,REAC,REAC,REAC,REAC,REAC	RPS18,RPS26,RPS9,RPS4Y1,RPS10,EIF3D,EIF3G,RPS20,EIF3I
cd4_de_CD4_Treg_PD_CTRL.csv	TRUE	3.26378972563159e-05	60	143	9	0.0629370629370629	0.15	REAC:R-HSA-72662	REAC	Activation of the mRNA upon binding of the cap-binding complex and eIFs, and subsequent binding to 43S	10842	102	REAC,REAC,REAC,REAC,REAC,REAC,REAC,REAC,REAC	RPS18,RPS26,RPS9,RPS4Y1,RPS10,EIF3D,EIF3G,RPS20,EIF3I
cd4_de_CD4_Treg_PD_CTRL.csv	TRUE	4.02135228088998e-05	152	143	13	0.0909090909090909	0.0855263157894737	REAC:R-HSA-168255	REAC	Influenza Infection	10842	1151	REAC,REAC,REAC,REAC,REAC,REAC,REAC,REAC,REAC,REAC,REAC,REAC,REAC	RPL3,RPS18,RPS26,RPS9,RPS4Y1,RPS10,CALR,RPS20,ISG15,NUP210,POLR2J,PARP1,POLR2G
cd4_de_CD4_Treg_PD_CTRL.csv	TRUE	0.000366668706853643	102	143	10	0.0699300699300699	0.0980392156862745	REAC:R-HSA-72689	REAC	Formation of a pool of free 40S subunits	10842	922	REAC,REAC,REAC,REAC,REAC,REAC,REAC,REAC,REAC,REAC	RPL3,RPS18,RPS26,RPS9,RPS4Y1,RPS10,EIF3D,EIF3G,RPS20,EIF3I
cd4_de_CD4_Treg_PD_CTRL.csv	TRUE	0.000568388089339421	133	143	11	0.0769230769230769	0.0827067669172932	REAC:R-HSA-168273	REAC	Influenza Viral RNA Transcription and Replication	10842	1152	REAC,REAC,REAC,REAC,REAC,REAC,REAC,REAC,REAC,REAC,REAC	RPL3,RPS18,RPS26,RPS9,RPS4Y1,RPS10,RPS20,NUP210,POLR2J,PARP1,POLR2G
cd4_de_CD4_Treg_PD_CTRL.csv	TRUE	0.000870935277070644	112	143	10	0.0699300699300699	0.0892857142857143	REAC:R-HSA-156827	REAC	L13a-mediated translational silencing of Ceruloplasmin expression	10842	1258	REAC,REAC,REAC,REAC,REAC,REAC,REAC,REAC,REAC,REAC	RPL3,RPS18,RPS26,RPS9,RPS4Y1,RPS10,EIF3D,EIF3G,RPS20,EIF3I
cd4_de_CD4_Treg_PD_CTRL.csv	TRUE	0.000944847592842286	113	143	10	0.0699300699300699	0.0884955752212389	REAC:R-HSA-72706	REAC	GTP hydrolysis and joining of the 60S ribosomal subunit	10842	995	REAC,REAC,REAC,REAC,REAC,REAC,REAC,REAC,REAC,REAC	RPL3,RPS18,RPS26,RPS9,RPS4Y1,RPS10,EIF3D,EIF3G,RPS20,EIF3I
cd4_de_CD4_Treg_PD_CTRL.csv	TRUE	0.00163308987988503	120	143	10	0.0699300699300699	0.0833333333333333	REAC:R-HSA-72737	REAC	Cap-dependent Translation Initiation	10842	297	REAC,REAC,REAC,REAC,REAC,REAC,REAC,REAC,REAC,REAC	RPL3,RPS18,RPS26,RPS9,RPS4Y1,RPS10,EIF3D,EIF3G,RPS20,EIF3I
cd4_de_CD4_Treg_PD_CTRL.csv	TRUE	0.00163308987988503	120	143	10	0.0699300699300699	0.0833333333333333	REAC:R-HSA-72613	REAC	Eukaryotic Translation Initiation	10842	841	REAC,REAC,REAC,REAC,REAC,REAC,REAC,REAC,REAC,REAC	RPL3,RPS18,RPS26,RPS9,RPS4Y1,RPS10,EIF3D,EIF3G,RPS20,EIF3I
cd4_de_CD4_Treg_PD_CTRL.csv	TRUE	0.00285084546329823	292	143	15	0.104895104895105	0.0513698630136986	REAC:R-HSA-72766	REAC	Translation	10842	2488	REAC,REAC,REAC,REAC,REAC,REAC,REAC,REAC,REAC,REAC,REAC,REAC,REAC,REAC,REAC	RPL3,RPS18,RPS26,EEF2,RPS9,RPS4Y1,RPS10,EIF3D,EIF3G,DDOST,RPS20,GADD45GIP1,EIF3I,MRPL34,MRPS14
cd4_de_CD4_Treg_PD_CTRL.csv	TRUE	0.00327812163611364	37	143	6	0.041958041958042	0.162162162162162	REAC:R-HSA-9735869	REAC	SARS-CoV-1 modulates host translation machinery	10842	2049	REAC,REAC,REAC,REAC,REAC,REAC	RPS18,RPS26,RPS9,RPS4Y1,RPS10,RPS20
cd4_de_CD4_Treg_PD_CTRL.csv	TRUE	0.00377190187207709	2052	143	49	0.342657342657343	0.0238791423001949	REAC:R-HSA-168256	REAC	Immune System	10842	1136	REAC,REAC,REAC,REAC,REAC,REAC,REAC,REAC,REAC,REAC,REAC,REAC,REAC,REAC,REAC,REAC,REAC,REAC,REAC,REAC,REAC,REAC,REAC,REAC,REAC,REAC,REAC,REAC,REAC,REAC,REAC,REAC,REAC,REAC,REAC,REAC,REAC,REAC,REAC,REAC,REAC,REAC,REAC,REAC,REAC,REAC,REAC,REAC,REAC	EEF2,ALDOA,FLNA,PIM1,DDOST,STAT3,PGAM1,ICAM3,FLT3LG,ANXA2,TUBA4A,ZAP70,TNFRSF14,CALR,GBP5,STAT1,GPI,UBE2L6,SIPA1,BTN3A2,VASP,ISG15,FBXL15,PSMA4,NAPRT,PTPN18,RAB18,MVP,TAP1,WSB1,NUP210,GBP4,MKRN1,OTUD5,CCR6,JAK3,NCF4,PSTPIP1,GSDMD,RPS6KA1,PTPN22,PDE12,CISH,IL27RA,GBP1,S1PR1,UBA1,BTN3A3,CAPN1
cd4_de_CD4_Treg_PD_CTRL.csv	TRUE	0.0064520666156122	140	143	10	0.0699300699300699	0.0714285714285714	REAC:R-HSA-9678108	REAC	SARS-CoV-1 Infection	10842	2047	REAC,REAC,REAC,REAC,REAC,REAC,REAC,REAC,REAC,REAC	RPS18,RPS26,RPS9,RPS4Y1,RPS10,RPS20,PARP9,MGAT1,YWHAH,CHMP4B
cd4_de_CD4_Treg_PD_CTRL.csv	TRUE	0.00895934566489197	177	143	11	0.0769230769230769	0.0621468926553672	REAC:R-HSA-1428517	REAC	The citric acid (TCA) cycle and respiratory electron transport	10842	2424	REAC,REAC,REAC,REAC,REAC,REAC,REAC,REAC,REAC,REAC,REAC	MT-ATP6,MT-ND3,MT-ATP8,UQCRFS1,COX14,UQCRC1,NDUFB7,SURF1,IDH2,IDH3G,SDHD
cd4_de_CD4_Treg_PD_CTRL.csv	TRUE	0.00977138360198977	90	143	8	0.0559440559440559	0.0888888888888889	REAC:R-HSA-156902	REAC	Peptide chain elongation	10842	1673	REAC,REAC,REAC,REAC,REAC,REAC,REAC,REAC	RPL3,RPS18,RPS26,EEF2,RPS9,RPS4Y1,RPS10,RPS20
cd4_de_CD4_Treg_PD_CTRL.csv	TRUE	0.012682479258667	292	143	14	0.0979020979020979	0.0479452054794521	REAC:R-HSA-9694516	REAC	SARS-CoV-2 Infection	10842	2055	REAC,REAC,REAC,REAC,REAC,REAC,REAC,REAC,REAC,REAC,REAC,REAC,REAC,REAC	RPS18,RPS26,RPS9,RPS4Y1,RPS10,DDOST,RPS20,STAT1,ISG15,PARP9,NUP210,MGAT1,YWHAH,CHMP4B
cd4_de_CD4_Treg_PD_CTRL.csv	TRUE	0.0134241460003339	94	143	8	0.0559440559440559	0.0851063829787234	REAC:R-HSA-156842	REAC	Eukaryotic Translation Elongation	10842	840	REAC,REAC,REAC,REAC,REAC,REAC,REAC,REAC	RPL3,RPS18,RPS26,EEF2,RPS9,RPS4Y1,RPS10,RPS20
cd4_de_CD4_Treg_PD_CTRL.csv	TRUE	0.0185286355027932	127	143	9	0.0629370629370629	0.0708661417322835	REAC:R-HSA-163200	REAC	Respiratory electron transport, ATP synthesis by chemiosmotic coupling, and heat production by uncoupling proteins.	10842	2015	REAC,REAC,REAC,REAC,REAC,REAC,REAC,REAC,REAC	MT-ATP6,MT-ND3,MT-ATP8,UQCRFS1,COX14,UQCRC1,NDUFB7,SURF1,SDHD
cd4_de_CD4_Treg_PD_CTRL.csv	TRUE	0.0211108027060065	809	143	25	0.174825174825175	0.030902348578492	REAC:R-HSA-9824446	REAC	Viral Infection Pathways	10842	2569	REAC,REAC,REAC,REAC,REAC,REAC,REAC,REAC,REAC,REAC,REAC,REAC,REAC,REAC,REAC,REAC,REAC,REAC,REAC,REAC,REAC,REAC,REAC,REAC,REAC	RPL3,RPS18,RPS26,RPS9,RPS4Y1,RPS10,DDOST,TUBA4A,CALR,RPS20,STAT1,ISG15,PSMA4,PARP9,NUP210,POLR2J,MGAT1,PARP1,JAK3,SIGMAR1,TRIM28,POLR2G,S1PR1,YWHAH,CHMP4B
cd4_de_CD4_Treg_PD_CTRL.csv	TRUE	0.0218217036495755	51	143	6	0.041958041958042	0.117647058823529	REAC:R-HSA-9754678	REAC	SARS-CoV-2 modulates host translation machinery	10842	2058	REAC,REAC,REAC,REAC,REAC,REAC	RPS18,RPS26,RPS9,RPS4Y1,RPS10,RPS20
cd4_de_CD4_Treg_PD_CTRL.csv	TRUE	0.0394763656747468	999	143	28	0.195804195804196	0.028028028028028	REAC:R-HSA-5663205	REAC	Infectious disease	10842	1149	REAC,REAC,REAC,REAC,REAC,REAC,REAC,REAC,REAC,REAC,REAC,REAC,REAC,REAC,REAC,REAC,REAC,REAC,REAC,REAC,REAC,REAC,REAC,REAC,REAC,REAC,REAC,REAC	RPL3,RPS18,RPS26,EEF2,RPS9,RPS4Y1,RPS10,DDOST,TUBA4A,CALR,RPS20,STAT1,ISG15,PSMA4,PARP9,NUP210,POLR2J,MGAT1,PARP1,JAK3,PSTPIP1,GSDMD,SIGMAR1,TRIM28,POLR2G,S1PR1,YWHAH,CHMP4B
cd4_de_CD4_Treg_PD_CTRL.csv	TRUE	0.0462660849044276	459	143	17	0.118881118881119	0.037037037037037	REAC:R-HSA-9679506	REAC	SARS-CoV Infections	10842	2045	REAC,REAC,REAC,REAC,REAC,REAC,REAC,REAC,REAC,REAC,REAC,REAC,REAC,REAC,REAC,REAC,REAC	RPS18,RPS26,RPS9,RPS4Y1,RPS10,DDOST,RPS20,STAT1,ISG15,PARP9,NUP210,MGAT1,JAK3,SIGMAR1,S1PR1,YWHAH,CHMP4B
cd4_de_PD_CTRL.csv	TRUE	5.91733889376026e-06	9757	1186	809	0.68212478920742	0.08291483037819	GO:0008152	GO:BP	metabolic process	16178	3159	IDA NAS,IDA NAS IC,IMP IBA TAS,IMP NAS,IBA TAS NAS IC,IDA IBA NAS,NAS IC,NAS IC,NAS IC,IDA ISS,IDA IPI IBA NAS IC,IBA,IDA IMP IBA,IDA,IDA IMP IGI ISS IBA NAS,IDA IMP ISS TAS NAS,IDA IBA TAS,IDA IBA,IDA IMP,IDA IMP IGI IBA,IBA,IDA IMP ISS IBA,IDA IBA,IDA TAS,ISS,IDA,IDA,IBA,IMP IBA,IDA IMP ISS IBA TAS,TAS,IBA,IDA,IDA IBA,IBA,IMP IBA,ISS TAS,ISS,IDA,IMP,IDA IBA NAS,IDA ISS IBA,IDA IBA,IBA TAS,IDA,I…	MT-ATP8,RPS26,RPS4Y1,MT-ND3,RPL3,MT-ATP6,RPS18,RPS20,RPS10,PIM2,EIF3D,S1PR4,ALDOA,PIM1,STAT1,XBP1,SAT1,MYLIP,VSIR,AMBRA1,CISH,RORA,NLRC5,PGAM1,KCNAB2,PRKX,AKNA,SSBP4,BTN3A2,TRIM28,XIST,KDM6A,MVP,IMPDH2,SCML4,KDM2A,JAK3,ANK3,SIK3,COG5,ATF6B,PER1,MAT2A,UBA1,POLR2J,CITED2,ISG15,RANBP2,SELENOT,WDR74,GSDMD,OGDH,CARD11,ERAP2,CAPN1,RBM14,PARP10,AFF1,CBX4,BCL9L,ANXA2,SP140,CTSA,INTS6,LCLAT1,SLC7A6,MAP4K1…
cd4_de_PD_CTRL.csv	TRUE	1.41372480726345e-05	8651	1186	728	0.613827993254637	0.0841521211420645	GO:0044237	GO:BP	cellular metabolic process	16178	11299	IDA NAS,IDA NAS IC,IMP IBA TAS,IMP NAS,IBA TAS NAS IC,IDA IBA NAS,NAS IC,NAS IC,NAS IC,IDA ISS,IDA IPI IBA NAS IC,IDA IMP IBA,IDA,IDA IMP IGI ISS IBA NAS,IDA IMP ISS TAS NAS,IDA TAS,IDA IMP,IDA IMP IGI IBA,IBA,IDA IMP ISS IBA,IDA IBA,IDA TAS,ISS,IDA,IDA,IBA,IMP IBA,IDA IMP ISS IBA,TAS,IBA,IDA,IDA IBA,IBA,IMP IBA,ISS TAS,ISS,IDA,IDA IBA NAS,IDA ISS IBA,IDA IBA,IDA,IDA IMP ISS,IDA IMP,NAS,IMP ISS,I…	MT-ATP8,RPS26,RPS4Y1,MT-ND3,RPL3,MT-ATP6,RPS18,RPS20,RPS10,PIM2,EIF3D,ALDOA,PIM1,STAT1,XBP1,SAT1,VSIR,AMBRA1,CISH,RORA,NLRC5,PGAM1,KCNAB2,PRKX,AKNA,SSBP4,BTN3A2,TRIM28,XIST,KDM6A,MVP,IMPDH2,SCML4,KDM2A,JAK3,ANK3,SIK3,ATF6B,PER1,MAT2A,POLR2J,CITED2,ISG15,SELENOT,WDR74,GSDMD,OGDH,CARD11,ERAP2,CAPN1,RBM14,PARP10,AFF1,CBX4,BCL9L,ANXA2,SP140,CTSA,INTS6,LCLAT1,SLC7A6,MAP4K1,VMP1,MAP3K4,NAPRT,GBP5,PNKP,…
cd4_de_PD_CTRL.csv	TRUE	1.49909045445035e-05	9325	1186	776	0.654300168634064	0.0832171581769437	GO:0071704	GO:BP	organic substance metabolic process	16178	17374	IDA NAS,IDA NAS IC,IMP IBA TAS,NAS,IBA TAS NAS IC,IDA IBA NAS,NAS IC,NAS IC,NAS IC,IDA ISS,IDA IPI IBA NAS IC,IDA IMP IBA,IDA,IDA IMP IGI ISS IBA NAS,IDA IMP ISS TAS NAS,IDA IBA TAS,IDA IBA,IDA IMP,IDA,IBA,IDA IMP ISS IBA,IDA IBA,IDA TAS,ISS,IDA,IDA,IBA,IMP IBA,IDA IMP ISS IBA TAS,TAS,IBA,IDA,IDA IBA,IBA,IMP IBA,ISS TAS,ISS,IDA,IDA IBA NAS,IDA ISS IBA,IDA IBA,IBA TAS,IDA,IDA IMP ISS,IDA IMP IBA,I…	MT-ATP8,RPS26,RPS4Y1,MT-ND3,RPL3,MT-ATP6,RPS18,RPS20,RPS10,PIM2,EIF3D,ALDOA,PIM1,STAT1,XBP1,SAT1,MYLIP,VSIR,AMBRA1,CISH,RORA,NLRC5,PGAM1,KCNAB2,PRKX,AKNA,SSBP4,BTN3A2,TRIM28,XIST,KDM6A,MVP,IMPDH2,SCML4,KDM2A,JAK3,ANK3,SIK3,ATF6B,PER1,MAT2A,UBA1,POLR2J,CITED2,ISG15,RANBP2,SELENOT,WDR74,GSDMD,OGDH,CARD11,ERAP2,CAPN1,RBM14,PARP10,AFF1,CBX4,BCL9L,ANXA2,SP140,CTSA,INTS6,LCLAT1,MAP4K1,MAP3K4,NAPRT,GBP5…
cd4_de_PD_CTRL.csv	TRUE	2.24408626986737e-05	8309	1186	702	0.591905564924115	0.0844867011674088	GO:0006807	GO:BP	nitrogen compound metabolic process	16178	2516	IDA NAS,IDA NAS IC,IMP IBA TAS,NAS,IBA TAS NAS IC,IDA IBA NAS,NAS IC,NAS IC,NAS IC,IDA ISS,IDA IPI IBA NAS IC,IMP IBA,IDA,IDA IMP IGI ISS IBA NAS,IDA IMP ISS TAS NAS,IDA IBA TAS,IDA IBA,IDA,IDA,IDA IBA,IDA IBA,IDA TAS,ISS,IDA,IDA,IBA,IDA ISS IBA TAS,IDA,IDA IBA,IBA,IMP IBA,ISS TAS,IDA,IDA IBA NAS,ISS IBA,IBA TAS,IDA,IDA IMP ISS,IDA IMP IBA,IDA TAS,NAS,IMP ISS,IDA,IDA IMP,IBA,IDA ISS IBA NAS,IDA I…	MT-ATP8,RPS26,RPS4Y1,MT-ND3,RPL3,MT-ATP6,RPS18,RPS20,RPS10,PIM2,EIF3D,ALDOA,PIM1,STAT1,XBP1,SAT1,MYLIP,VSIR,AMBRA1,RORA,NLRC5,PGAM1,KCNAB2,PRKX,AKNA,SSBP4,TRIM28,MVP,IMPDH2,SCML4,KDM2A,JAK3,SIK3,ATF6B,PER1,UBA1,POLR2J,CITED2,ISG15,RANBP2,SELENOT,WDR74,OGDH,CARD11,ERAP2,CAPN1,RBM14,PARP10,CBX4,BCL9L,ANXA2,SP140,CTSA,INTS6,SLC7A6,MAP4K1,MAP3K4,NAPRT,PNKP,ADA2,MAP2K1,NT5C2,SOCS3,ARRDC3,TPP1,ERN1,INT…
cd4_de_PD_CTRL.csv	TRUE	3.29473585363581e-05	8726	1186	731	0.616357504215852	0.0837726335090534	GO:0044238	GO:BP	primary metabolic process	16178	11300	IDA NAS,IDA NAS IC,IMP IBA TAS,NAS,IBA TAS NAS IC,IDA IBA NAS,NAS IC,NAS IC,NAS IC,IDA ISS,IDA IPI IBA NAS IC,IMP IBA,IDA,IDA IMP IGI ISS IBA NAS,IDA IMP ISS TAS NAS,IDA IBA,IDA,IDA,IBA,IDA ISS IBA,IDA IBA,IDA TAS,ISS,IDA,IDA,IBA,IDA ISS IBA TAS,IDA,IDA IBA,IBA,IMP IBA,ISS TAS,IDA,IDA IBA NAS,ISS IBA,IBA TAS,IDA,IDA IMP ISS,IDA IMP IBA,IDA TAS,NAS,IMP ISS,IDA IBA,IDA IMP,IBA,IDA ISS IBA NAS,IDA I…	MT-ATP8,RPS26,RPS4Y1,MT-ND3,RPL3,MT-ATP6,RPS18,RPS20,RPS10,PIM2,EIF3D,ALDOA,PIM1,STAT1,XBP1,MYLIP,VSIR,AMBRA1,CISH,RORA,NLRC5,PGAM1,KCNAB2,PRKX,AKNA,SSBP4,TRIM28,MVP,IMPDH2,SCML4,KDM2A,JAK3,SIK3,ATF6B,PER1,UBA1,POLR2J,CITED2,ISG15,RANBP2,SELENOT,WDR74,OGDH,CARD11,ERAP2,CAPN1,RBM14,PARP10,CBX4,BCL9L,ANXA2,SP140,CTSA,INTS6,LCLAT1,MAP4K1,MAP3K4,NAPRT,PNKP,ADA2,MAP2K1,NT5C2,SOCS3,ARRDC3,TPP1,ERN1,INT…
cd4_de_PD_CTRL.csv	TRUE	8.38414623536031e-05	7881	1186	667	0.562394603709949	0.0846339297043522	GO:0043170	GO:BP	macromolecule metabolic process	16178	10919	IDA NAS IC,IMP IBA TAS,IBA TAS NAS IC,NAS IC,NAS IC,NAS IC,IDA ISS,IDA IPI IBA NAS IC,IDA,IDA IMP IGI ISS IBA NAS,IDA IMP ISS TAS NAS,IDA IBA,IDA IMP,IDA,IDA IMP ISS IBA,IDA IBA,IDA,IDA,IBA,IMP IBA,IDA IMP ISS IBA TAS,TAS,IBA,IDA,IBA,IMP IBA,ISS TAS,ISS,IDA,IDA IBA NAS,IDA ISS IBA,IBA TAS,IDA,IDA IMP ISS,IDA IMP IBA,IDA TAS,NAS,IMP ISS,ISS,IDA,IDA IMP,IBA,IDA ISS IBA NAS,IDA IPI IBA,IDA IMP IBA,I…	RPS26,RPS4Y1,RPL3,RPS18,RPS20,RPS10,PIM2,EIF3D,PIM1,STAT1,XBP1,MYLIP,VSIR,AMBRA1,RORA,NLRC5,PRKX,AKNA,SSBP4,BTN3A2,TRIM28,XIST,KDM6A,MVP,SCML4,KDM2A,JAK3,ANK3,SIK3,ATF6B,PER1,UBA1,POLR2J,CITED2,ISG15,RANBP2,SELENOT,WDR74,GSDMD,OGDH,CARD11,ERAP2,CAPN1,RBM14,PARP10,AFF1,CBX4,BCL9L,ANXA2,SP140,CTSA,INTS6,MAP4K1,MAP3K4,GBP5,PNKP,MAP2K1,NT5C2,SOCS3,ARRDC3,TPP1,ERN1,INTS5,ATP2B4,RLIM,UBA7,ZNF430,NFATC2…
cd4_de_PD_CTRL.csv	TRUE	0.00164527549805243	2619	1186	253	0.213322091062395	0.0966017563955708	GO:0043412	GO:BP	macromolecule modification	16178	11034	IDA ISS,IDA,IDA,IDA,IDA,IDA,IDA IBA TAS,IDA,ISS TAS,IDA,IBA TAS,IDA IMP IBA,IDA TAS,IDA,IDA IMP,IBA TAS,IDA,IDA,IDA,IDA,IMP,IPI,IDA IMP,IDA NAS,ISS IBA,IDA IBA,IDA TAS,IMP,IDA,ISS,ISS,IDA,TAS,IMP,IMP,NAS,IDA,IDA,ISS IBA,IDA,IMP,IDA ISS,IDA,IBA,IBA TAS NAS,IDA IBA,IDA IBA,IDA IMP,IDA IBA,IDA IMP IBA TAS,IDA,IDA TAS,IDA TAS,ISS,IDA,IDA,IDA IBA TAS,IMP,IDA,IMP,IDA,IDA,IBA,IMP,IDA IBA,IDA,IBA,IMP,IDA…	PIM2,PIM1,XBP1,MYLIP,AMBRA1,PRKX,TRIM28,MVP,JAK3,SIK3,UBA1,ISG15,RANBP2,OGDH,PARP10,CBX4,MAP4K1,MAP3K4,MAP2K1,NT5C2,SOCS3,ARRDC3,ERN1,ATP2B4,RLIM,UBA7,ARAF,PEF1,FASTK,CRY1,RAP2B,TRPC4AP,UST,TARDBP,FAS,ELP2,NEDD9,FBXL15,RNF157,EGLN3,MFHAS1,EPHA4,HDAC10,MOB3A,PIGT,FBXO32,RNF31,DUS3L,B4GALT1,PTPN22,HSPA1A,NAA10,HDAC4,MAP2K5,MAP2K3,AGAP2,APOBEC3G,HTT,USPL1,PARP9,PARP12,NAA60,MSL2,TNFRSF18,WDFY2,IKBKE…
cd4_de_PD_CTRL.csv	TRUE	0.00203684207934935	2419	1186	236	0.198988195615514	0.0975609756097561	GO:0036211	GO:BP	protein modification process	16178	9821	IDA ISS,IDA,IDA,IDA,IDA,IDA,IDA IBA TAS,IDA,ISS TAS,IDA,IBA TAS,IDA IMP IBA,IDA TAS,IDA,IDA IMP,IBA TAS,IDA,IDA,IDA,IDA,IMP,IPI,IDA IMP,IDA NAS,ISS IBA,IDA IBA,IDA TAS,IMP,IDA,ISS,ISS,IDA,TAS,IMP,IMP,IDA,IDA,ISS IBA,IDA,IMP,IDA ISS,IDA,IBA,IBA TAS NAS,IDA IBA,IDA IBA,IDA IBA,IDA IMP IBA TAS,IDA,IDA TAS,IDA TAS,ISS,IDA,IDA,IMP,IDA,IMP,IDA,IDA,IBA,IMP,IDA IBA,IDA,IBA,IMP,IDA ISS,TAS,IDA,IDA,TAS,IDA…	PIM2,PIM1,XBP1,MYLIP,AMBRA1,PRKX,TRIM28,MVP,JAK3,SIK3,UBA1,ISG15,RANBP2,OGDH,PARP10,CBX4,MAP4K1,MAP3K4,MAP2K1,NT5C2,SOCS3,ARRDC3,ERN1,ATP2B4,RLIM,UBA7,ARAF,PEF1,FASTK,CRY1,RAP2B,TRPC4AP,UST,TARDBP,FAS,NEDD9,FBXL15,RNF157,EGLN3,MFHAS1,EPHA4,HDAC10,MOB3A,PIGT,FBXO32,RNF31,B4GALT1,PTPN22,HSPA1A,NAA10,HDAC4,MAP2K5,MAP2K3,AGAP2,HTT,USPL1,PARP9,PARP12,NAA60,MSL2,TNFRSF18,WDFY2,IKBKE,ZMIZ2,CFAP20,PKD1,P…
cd4_de_PD_CTRL.csv	TRUE	0.0026033470825141	6662	1186	566	0.477234401349073	0.0849594716301411	GO:1901576	GO:BP	organic substance biosynthetic process	16178	22106	IDA NAS,IDA NAS IC,IMP IBA TAS,NAS,IBA TAS NAS IC,IDA IBA NAS,NAS IC,NAS IC,NAS IC,ISS,IDA IPI IBA NAS IC,IMP,IDA,IDA IMP IGI ISS IBA NAS,IDA IMP ISS TAS NAS,IDA TAS,IDA IMP,IBA,IDA IMP ISS IBA,IDA IBA,TAS,IDA,IBA,IMP IBA,IDA IMP ISS IBA,TAS,IBA,IDA IBA,IBA,IMP IBA,ISS,ISS,IDA IBA NAS,IDA ISS IBA,IDA IBA,IDA,IDA IMP ISS,IDA IMP,NAS,IMP,ISS,IDA IMP,IDA IPI IBA,IDA IMP IBA TAS,IBA,IDA IMP IBA,IMP I…	MT-ATP8,RPS26,RPS4Y1,MT-ND3,RPL3,MT-ATP6,RPS18,RPS20,RPS10,PIM2,EIF3D,ALDOA,PIM1,STAT1,XBP1,SAT1,VSIR,CISH,RORA,NLRC5,PGAM1,AKNA,SSBP4,BTN3A2,TRIM28,XIST,KDM6A,IMPDH2,SCML4,KDM2A,JAK3,ANK3,ATF6B,PER1,MAT2A,POLR2J,CITED2,ISG15,SELENOT,WDR74,GSDMD,CARD11,RBM14,PARP10,AFF1,CBX4,BCL9L,ANXA2,SP140,INTS6,LCLAT1,MAP3K4,NAPRT,GBP5,PNKP,ADA2,MAP2K1,SOCS3,ERN1,INTS5,ATP2B4,RLIM,ZNF430,NFATC2IP,IKZF3,FASTK,…
cd4_de_PD_CTRL.csv	TRUE	0.00317194247729918	6604	1186	561	0.473018549747049	0.0849485160508783	GO:0044249	GO:BP	cellular biosynthetic process	16178	11305	IDA NAS,IDA NAS IC,IMP IBA TAS,NAS,IBA TAS NAS IC,IDA IBA NAS,NAS IC,NAS IC,NAS IC,ISS,IDA IPI IBA NAS IC,IMP,IDA,IDA IMP IGI ISS IBA NAS,IDA IMP ISS TAS NAS,IDA TAS,IDA IMP,IBA,IDA IMP ISS IBA,IDA IBA,IDA,IBA,IMP IBA,IDA IMP ISS IBA,TAS,IBA,IDA IBA,IBA,IMP IBA,ISS,ISS,IDA IBA NAS,IDA ISS IBA,IDA IBA,IDA,IDA IMP ISS,IDA IMP,NAS,IMP,ISS,IDA IMP,IDA IPI IBA,IDA IMP IBA TAS,IBA,IDA IMP IBA,IMP IBA,I…	MT-ATP8,RPS26,RPS4Y1,MT-ND3,RPL3,MT-ATP6,RPS18,RPS20,RPS10,PIM2,EIF3D,ALDOA,PIM1,STAT1,XBP1,SAT1,VSIR,CISH,RORA,NLRC5,AKNA,SSBP4,BTN3A2,TRIM28,XIST,KDM6A,IMPDH2,SCML4,KDM2A,JAK3,ANK3,ATF6B,PER1,MAT2A,POLR2J,CITED2,ISG15,SELENOT,WDR74,GSDMD,CARD11,RBM14,PARP10,AFF1,CBX4,BCL9L,ANXA2,SP140,INTS6,LCLAT1,SLC7A6,MAP3K4,NAPRT,GBP5,PNKP,ADA2,MAP2K1,SOCS3,ERN1,INTS5,ATP2B4,RLIM,ZNF430,NFATC2IP,IKZF3,FASTK…
cd4_de_PD_CTRL.csv	TRUE	0.00362207137527456	5130	1186	449	0.37858347386172	0.0875243664717349	GO:0046483	GO:BP	heterocycle metabolic process	16178	12593	IDA NAS,IDA,NAS,IDA IBA NAS,ISS,IMP IBA,IDA,IDA IMP IGI ISS IBA NAS,IDA IMP ISS TAS NAS,IDA IBA,IDA IBA,IDA TAS,ISS,IDA,IBA,IDA ISS IBA,IDA IBA,IBA,IMP IBA,IDA IBA NAS,ISS IBA,IDA,IDA IMP ISS,IMP ISS,IDA,IDA IMP,IDA IPI IBA,IDA IMP TAS,IDA IMP IBA,IMP IBA,ISO,IBA,IDA IBA NAS,IMP,IBA,IDA IMP IGI IBA TAS NAS,IDA IBA,IMP,IDA IBA,IDA IMP TAS,IDA IBA NAS,IMP,NAS,IBA,IBA,IBA TAS,IDA IMP IBA,IDA IBA,IDA…	MT-ATP8,RPS26,MT-ND3,MT-ATP6,PIM2,ALDOA,PIM1,STAT1,XBP1,RORA,NLRC5,PGAM1,KCNAB2,AKNA,SSBP4,TRIM28,IMPDH2,SCML4,KDM2A,ATF6B,PER1,POLR2J,CITED2,WDR74,OGDH,CARD11,RBM14,PARP10,CBX4,BCL9L,ANXA2,SP140,INTS6,MAP3K4,NAPRT,PNKP,ADA2,MAP2K1,NT5C2,ERN1,INTS5,ATP2B4,RLIM,ZNF430,NFATC2IP,IKZF3,FASTK,NELFE,NLRC3,CRY1,TARDBP,DBP,COX11,SMARCD2,ELP2,ADNP,SF3B3,ZCCHC8,NR3C2,PFKP,FOSB,EGLN3,BHLHE40,LPIN1,TBL3,HDAC…
cd4_de_PD_CTRL.csv	TRUE	0.00466151566836571	6702	1186	567	0.478077571669477	0.0846016114592659	GO:0009058	GO:BP	biosynthetic process	16178	3271	IDA NAS,IDA NAS IC,IMP IBA TAS,NAS,IBA TAS NAS IC,IDA IBA NAS,NAS IC,NAS IC,NAS IC,ISS,IDA IPI IBA NAS IC,IMP,IDA,IDA IMP IGI ISS IBA NAS,IDA IMP ISS TAS NAS,IDA TAS,IDA IMP,IBA,IDA IMP ISS IBA,IDA IBA,TAS,IDA,IBA,IMP IBA,IDA IMP ISS IBA,TAS,IBA,IDA IBA,IBA,IMP IBA,ISS,ISS,IDA IBA NAS,IDA ISS IBA,IDA IBA,IDA,IDA IMP ISS,IDA IMP,NAS,IMP,ISS,IDA IMP,IDA IPI IBA,IDA IMP IBA TAS,IBA,IDA IMP IBA,IMP I…	MT-ATP8,RPS26,RPS4Y1,MT-ND3,RPL3,MT-ATP6,RPS18,RPS20,RPS10,PIM2,EIF3D,ALDOA,PIM1,STAT1,XBP1,SAT1,VSIR,CISH,RORA,NLRC5,PGAM1,AKNA,SSBP4,BTN3A2,TRIM28,XIST,KDM6A,IMPDH2,SCML4,KDM2A,JAK3,ANK3,ATF6B,PER1,MAT2A,POLR2J,CITED2,ISG15,SELENOT,WDR74,GSDMD,CARD11,RBM14,PARP10,AFF1,CBX4,BCL9L,ANXA2,SP140,INTS6,LCLAT1,SLC7A6,MAP3K4,NAPRT,GBP5,PNKP,ADA2,MAP2K1,SOCS3,ERN1,INTS5,ATP2B4,RLIM,ZNF430,NFATC2IP,IKZF3…
cd4_de_PD_CTRL.csv	TRUE	0.00530016413783062	4977	1186	436	0.367622259696459	0.087602973678923	GO:0006139	GO:BP	nucleobase-containing compound metabolic process	16178	2004	IDA NAS,IDA,NAS,IDA IBA NAS,ISS,IMP IBA,IDA,IDA IMP IGI ISS IBA NAS,IDA IMP ISS TAS NAS,IDA IBA,IDA IBA,IDA TAS,ISS,IDA,IBA,IDA ISS IBA,IDA IBA,IBA,IMP IBA,IDA IBA NAS,ISS IBA,IDA,IDA IMP ISS,IMP ISS,IDA,IDA IMP,IDA IPI IBA,IDA IMP TAS,IDA IMP IBA,IMP IBA,ISO,IBA,IDA IBA NAS,IMP,IBA,IDA IMP IGI IBA TAS NAS,IDA IBA,IMP,IDA IBA,IDA IMP TAS,IDA IBA NAS,IMP,NAS,IBA,IBA,IBA TAS,IDA IMP IBA,IDA IBA,IDA…	MT-ATP8,RPS26,MT-ND3,MT-ATP6,PIM2,ALDOA,PIM1,STAT1,XBP1,RORA,NLRC5,PGAM1,KCNAB2,AKNA,SSBP4,TRIM28,IMPDH2,SCML4,KDM2A,ATF6B,PER1,POLR2J,CITED2,WDR74,OGDH,CARD11,RBM14,PARP10,CBX4,BCL9L,ANXA2,SP140,INTS6,MAP3K4,NAPRT,PNKP,ADA2,MAP2K1,NT5C2,ERN1,INTS5,ATP2B4,RLIM,ZNF430,NFATC2IP,IKZF3,FASTK,NELFE,NLRC3,CRY1,TARDBP,DBP,COX11,SMARCD2,ELP2,ADNP,SF3B3,ZCCHC8,NR3C2,PFKP,FOSB,BHLHE40,LPIN1,TBL3,HDAC10,CTC…
cd4_de_PD_CTRL.csv	TRUE	0.0118104273242349	1354	1186	142	0.11973018549747	0.104874446085672	GO:0044248	GO:BP	cellular catabolic process	16178	11304	ISS,IMP IBA,IDA,IDA IMP IGI IBA,IDA TAS,IBA,NAS,IDA,IGI TAS,IDA IMP IBA,IDA IBA,IDA,IMP,TAS,IDA,IBA,IMP ISS,IDA,IBA,ISS,IBA,ISS IBA,IMP,IDA,IBA,IMP,IDA,ISS,IDA,IDA,IMP,IMP,IDA IBA,IDA,IBA NAS,IDA IBA,IDA,IMP IBA,IDA,IMP IBA,IDA IMP IBA,TAS,IBA,IDA IMP IBA TAS,IDA,IBA TAS,IMP IBA,IMP,IBA NAS,IDA ISS,IMP,IMP IBA,TAS,IDA IMP IBA,TAS,IBA,IDA,IMP,TAS,IDA IMP IBA TAS,TAS,IDA IMP IGI ISS ISO IBA TAS,IDA…	PIM2,ALDOA,XBP1,AMBRA1,PGAM1,ERAP2,CAPN1,ANXA2,CTSA,VMP1,ADA2,NT5C2,TPP1,ERN1,ATP2B4,FASTK,TAZ,TARDBP,OAT,ZCCHC8,PFKP,LPIN1,HDAC10,RNF31,NPRL3,PTPN22,HSPA1A,HDAC4,FOXK1,APOBEC3G,HTT,VPS33A,SKIV2L,CTSH,CNOT10,GCDH,KAT5,TBRG4,NQO2,TP53INP1,ATG10,BCL2L1,PATL2,ACAT1,SARM1,GCSH,TRIM21,DDX49,CNOT3,CASC3,IRS2,PDE12,PRKAG1,ATG2A,MAP1S,EPG5,GSTM3,VPS16,GLB1,PRKN,NT5C3B,ULK1,ATG16L1,MOV10,SAMD4B,ABHD16A,SM…
cd4_de_PD_CTRL.csv	TRUE	0.0154814834069004	5155	1186	446	0.376053962900506	0.0865179437439379	GO:0006725	GO:BP	cellular aromatic compound metabolic process	16178	2457	IDA NAS,IDA,NAS,IDA IBA NAS,ISS,IMP IBA,IDA,IDA IMP IGI ISS IBA NAS,IDA IMP ISS TAS NAS,IDA IBA,IDA IBA,IDA TAS,ISS,IDA,IBA,IDA ISS IBA,IDA IBA,IBA,IMP IBA,IDA IBA NAS,ISS IBA,IDA,IDA IMP ISS,IMP ISS,IDA,IDA IMP,IDA IPI IBA,IDA IMP TAS,IDA IMP IBA,IMP IBA,ISO,IBA,IDA IBA NAS,IMP,IBA,IDA IMP IGI IBA TAS NAS,IDA IBA,IMP,IDA IBA,IDA IMP TAS,IDA IBA NAS,IMP,NAS,IBA,IBA,IBA TAS,IDA IMP IBA,IDA IBA,IDA…	MT-ATP8,RPS26,MT-ND3,MT-ATP6,PIM2,ALDOA,PIM1,STAT1,XBP1,RORA,NLRC5,PGAM1,KCNAB2,AKNA,SSBP4,TRIM28,IMPDH2,SCML4,KDM2A,ATF6B,PER1,POLR2J,CITED2,WDR74,OGDH,CARD11,RBM14,PARP10,CBX4,BCL9L,ANXA2,SP140,INTS6,MAP3K4,NAPRT,PNKP,ADA2,MAP2K1,NT5C2,ERN1,INTS5,ATP2B4,RLIM,ZNF430,NFATC2IP,IKZF3,FASTK,NELFE,NLRC3,CRY1,TARDBP,DBP,COX11,SMARCD2,ELP2,ADNP,SF3B3,ZCCHC8,NR3C2,PFKP,FOSB,BHLHE40,LPIN1,TBL3,HDAC10,CTC…
cd4_de_PD_CTRL.csv	TRUE	0.0177931834906874	5358	1186	461	0.388701517706577	0.0860395670026129	GO:1901360	GO:BP	organic cyclic compound metabolic process	16178	21926	IDA NAS,IDA,NAS,IDA IBA NAS,ISS,IMP IBA,IDA,IDA IMP IGI ISS IBA NAS,IDA IMP ISS TAS NAS,IDA ISS IBA,IDA IBA,IDA TAS,ISS,IDA,IBA,IDA ISS IBA,IDA IBA,IBA,IMP IBA,IDA IBA NAS,ISS IBA,IDA,IDA IMP ISS,IMP ISS,IDA,IDA IMP,IDA IPI IBA,IDA IMP TAS,IDA IMP IBA,IMP IBA,ISO,IBA,IDA IBA NAS,IMP,IBA,IDA IMP IGI IBA TAS NAS,IDA IBA,IMP,IDA IBA,IDA IMP TAS,IDA IBA NAS,IMP,NAS,IBA,IBA,IBA TAS,IDA IMP IBA,IDA IBA…	MT-ATP8,RPS26,MT-ND3,MT-ATP6,PIM2,ALDOA,PIM1,STAT1,XBP1,RORA,NLRC5,PGAM1,KCNAB2,AKNA,SSBP4,TRIM28,IMPDH2,SCML4,KDM2A,ATF6B,PER1,POLR2J,CITED2,WDR74,OGDH,CARD11,RBM14,PARP10,CBX4,BCL9L,ANXA2,SP140,INTS6,MAP3K4,NAPRT,PNKP,ADA2,MAP2K1,NT5C2,ERN1,INTS5,ATP2B4,RLIM,ZNF430,NFATC2IP,IKZF3,FASTK,NELFE,NLRC3,CRY1,TARDBP,DBP,COX11,SMARCD2,ELP2,ADNP,SF3B3,ZCCHC8,NR3C2,PFKP,FOSB,EGLN3,BHLHE40,LPIN1,TBL3,HDAC…
cd4_de_PD_CTRL.csv	TRUE	0.0208279841358095	4505	1186	395	0.333052276559865	0.0876803551609323	GO:0090304	GO:BP	nucleic acid metabolic process	16178	18717	IDA,ISS,IDA,IDA IMP IGI ISS IBA NAS,IDA IMP ISS TAS NAS,IDA IBA,IDA IBA,IDA,IBA,IDA ISS IBA,IBA,IMP IBA,IDA IBA NAS,ISS IBA,IDA,IDA IMP ISS,IMP ISS,IDA IMP,IDA IPI IBA,IDA IMP,IDA IMP IBA,IMP IBA,ISO,IBA,IDA IBA NAS,IMP,IDA IMP IGI IBA TAS NAS,IMP,IDA IMP TAS,IDA IBA NAS,IMP,NAS,IBA,IBA,IBA TAS,IDA IMP IBA,IDA IBA,IDA,IDA ISS IBA,IDA,IDA IBA TAS NAS,IBA NAS,TAS NAS,ISS,IDA IBA TAS NAS IC,IMP ISS …	RPS26,PIM2,PIM1,STAT1,XBP1,RORA,NLRC5,AKNA,SSBP4,TRIM28,SCML4,KDM2A,ATF6B,PER1,POLR2J,CITED2,WDR74,CARD11,RBM14,PARP10,CBX4,BCL9L,ANXA2,SP140,INTS6,MAP3K4,PNKP,MAP2K1,ERN1,INTS5,ATP2B4,RLIM,ZNF430,NFATC2IP,IKZF3,FASTK,NELFE,NLRC3,CRY1,TARDBP,DBP,SMARCD2,ELP2,ADNP,SF3B3,ZCCHC8,NR3C2,FOSB,BHLHE40,LPIN1,TBL3,HDAC10,CTC1,JMY,HCFC1,ERCC6L2,RNF31,DUS3L,CALCOCO1,SART1,MAF,AUTS2,KMT2B,PELP1,HSPA1A,TNFRSF…
cd4_de_PD_CTRL.csv	TRUE	0.0225134180695383	4911	1186	426	0.359190556492411	0.0867440439828955	GO:0080090	GO:BP	regulation of primary metabolic process	16178	18320	IDA,ISS,IPI,IDA,IDA IMP IGI ISS IBA NAS,IDA IMP ISS TAS NAS,IDA,IDA,IDA ISS IBA,IDA IBA,IDA,IDA,IBA,IDA ISS IBA,IDA,IBA,IMP IBA,ISS,IDA IBA NAS,ISS IBA,IDA IMP ISS,IDA,NAS,IDA IMP,IDA,IMP,IDA IMP IBA,IMP IBA,IDA ISO,IBA,IGI TAS,NAS,IDA IMP,IMP,IDA IMP,IMP,IPI,IDA,NAS,IDA IMP NAS,NAS,IBA,IBA,IDA IMP,IBA TAS,IMP,IDA IMP IBA,IDA IBA,IDA,IDA ISS IBA,ISS,IDA IMP,IDA IBA TAS NAS,IMP,IMP,IBA NAS,TAS NAS…	RPS26,PIM2,EIF3D,PIM1,STAT1,XBP1,VSIR,AMBRA1,RORA,NLRC5,PGAM1,AKNA,SSBP4,TRIM28,MVP,SCML4,KDM2A,JAK3,ATF6B,PER1,CITED2,ISG15,SELENOT,CARD11,RBM14,PARP10,CBX4,BCL9L,ANXA2,SP140,CTSA,INTS6,MAP3K4,PNKP,MAP2K1,SOCS3,ARRDC3,ERN1,INTS5,ATP2B4,RLIM,ZNF430,NFATC2IP,ARAF,IKZF3,PEF1,FASTK,NELFE,NLRC3,CRY1,RAP2B,TARDBP,DBP,FAS,SERPINB9,SMARCD2,ELP2,ADNP,NEDD9,SF3B3,NR3C2,STX5,FOSB,EGLN3,BHLHE40,MFHAS1,EPHA4…
cd4_de_PD_CTRL.csv	TRUE	0.0269128722603527	5826	1186	495	0.417369308600337	0.0849639546858908	GO:0009059	GO:BP	macromolecule biosynthetic process	16178	3272	IDA NAS IC,IMP IBA TAS,IBA TAS NAS IC,NAS IC,NAS IC,NAS IC,ISS,IDA IPI IBA NAS IC,IDA,IDA IMP IGI ISS IBA NAS,IDA IMP ISS TAS NAS,IDA IMP,IDA IMP ISS IBA,IDA IBA,IDA,IBA,IMP IBA,IDA IMP ISS IBA,TAS,IBA,IBA,IMP IBA,ISS,ISS,IDA IBA NAS,IDA ISS IBA,IDA,IDA IMP ISS,IDA IMP,NAS,IMP,ISS,IDA IMP,IDA IPI IBA,IDA IMP IBA,IBA,IDA IMP IBA,IMP IBA,IDA ISO,IBA,IDA IBA NAS,IMP,IMP ISS,IMP,IMP,IDA IMP TAS,IDA I…	RPS26,RPS4Y1,RPL3,RPS18,RPS20,RPS10,PIM2,EIF3D,PIM1,STAT1,XBP1,VSIR,RORA,NLRC5,AKNA,SSBP4,BTN3A2,TRIM28,XIST,KDM6A,SCML4,KDM2A,JAK3,ANK3,ATF6B,PER1,POLR2J,CITED2,ISG15,SELENOT,WDR74,GSDMD,CARD11,RBM14,PARP10,AFF1,CBX4,BCL9L,ANXA2,SP140,INTS6,MAP3K4,GBP5,PNKP,MAP2K1,ERN1,INTS5,ATP2B4,RLIM,ZNF430,NFATC2IP,IKZF3,FASTK,NELFE,NLRC3,CRY1,PDE4B,UST,SLAMF1,TARDBP,GBP1,DBP,SMARCD2,ELP2,NUP160,ADNP,IL12RB1…
cd4_de_PD_CTRL.csv	TRUE	0.0276180165881806	5313	1186	456	0.384485666104553	0.0858272162619989	GO:0031323	GO:BP	regulation of cellular metabolic process	16178	7372	IDA,ISS,IPI,IDA,IDA IMP IGI ISS IBA NAS,IDA IMP ISS TAS NAS,IDA IMP,IDA IMP,IDA IMP ISS IBA,IDA IBA,IDA,IDA,IBA,IMP IBA,IDA IMP ISS IBA,TAS,IBA,IDA,IBA,IMP IBA,ISS,ISS,IDA IBA NAS,IDA ISS IBA,IDA IMP ISS,IDA IMP,NAS,ISS,IDA IMP,NAS,IDA IPI,IMP IBA,IBA,IDA IMP IBA,IMP IBA,IDA ISO,IBA,IGI TAS,NAS,IDA IMP,IMP ISS,IMP,IDA IMP,IMP,IDA TAS,NAS,IDA IMP,IDA IBA NAS,IBA,IBA,IDA,IBA TAS,IDA IMP IBA,IDA IBA…	RPS26,PIM2,EIF3D,PIM1,STAT1,XBP1,VSIR,AMBRA1,RORA,NLRC5,PGAM1,AKNA,SSBP4,BTN3A2,TRIM28,XIST,KDM6A,MVP,SCML4,KDM2A,JAK3,ANK3,ATF6B,PER1,CITED2,ISG15,SELENOT,GSDMD,CARD11,CAPN1,RBM14,PARP10,AFF1,CBX4,BCL9L,ANXA2,SP140,CTSA,INTS6,MAP3K4,GBP5,PNKP,MAP2K1,SOCS3,ERN1,INTS5,ATP2B4,RLIM,ZNF430,NFATC2IP,ARAF,IKZF3,FASTK,NELFE,NLRC3,CRY1,RAP2B,PDE4B,SLAMF1,TARDBP,GBP1,DBP,FAS,SMARCD2,ELP2,ADNP,NEDD9,IL12RB…
cd4_de_PD_CTRL.csv	TRUE	0.033102510028035	5519	1186	471	0.397133220910624	0.0853415473817721	GO:0034641	GO:BP	cellular nitrogen compound metabolic process	16178	9002	IDA NAS,IDA NAS IC,IMP IBA TAS,NAS,IBA TAS NAS IC,IDA IBA NAS,NAS IC,NAS IC,NAS IC,ISS,IDA IPI IBA NAS IC,IMP IBA,IDA,IDA IMP IGI ISS IBA NAS,IDA IMP ISS TAS NAS,IDA TAS,IDA IBA,IDA IBA,IDA TAS,ISS,IDA,IBA,IDA ISS IBA,IDA IBA,IBA,IMP IBA,IDA IBA NAS,ISS IBA,IDA,IDA IMP ISS,NAS,IMP ISS,IDA,IDA IMP,IDA IPI IBA,IDA IMP TAS,IDA IMP IBA,IMP IBA,ISO,IBA,IDA IBA NAS,ISS,IMP,IBA,IDA IMP IGI IBA TAS NAS,I…	MT-ATP8,RPS26,RPS4Y1,MT-ND3,RPL3,MT-ATP6,RPS18,RPS20,RPS10,PIM2,EIF3D,ALDOA,PIM1,STAT1,XBP1,SAT1,RORA,NLRC5,PGAM1,KCNAB2,AKNA,SSBP4,TRIM28,IMPDH2,SCML4,KDM2A,ATF6B,PER1,POLR2J,CITED2,SELENOT,WDR74,OGDH,CARD11,RBM14,PARP10,CBX4,BCL9L,ANXA2,SP140,INTS6,SLC7A6,MAP3K4,NAPRT,PNKP,ADA2,MAP2K1,NT5C2,ERN1,INTS5,ATP2B4,RLIM,ZNF430,NFATC2IP,IKZF3,FASTK,NELFE,NLRC3,CRY1,TARDBP,DBP,COX11,SMARCD2,ELP2,ADNP,SF…
cd4_de_PD_CTRL.csv	TRUE	0.0308007940881625	506	626	59	0.0942492012779553	0.116600790513834	KEGG:05168	KEGG	Herpes simplex virus 1 infection	8484	449	KEGG,KEGG,KEGG,KEGG,KEGG,KEGG,KEGG,KEGG,KEGG,KEGG,KEGG,KEGG,KEGG,KEGG,KEGG,KEGG,KEGG,KEGG,KEGG,KEGG,KEGG,KEGG,KEGG,KEGG,KEGG,KEGG,KEGG,KEGG,KEGG,KEGG,KEGG,KEGG,KEGG,KEGG,KEGG,KEGG,KEGG,KEGG,KEGG,KEGG,KEGG,KEGG,KEGG,KEGG,KEGG,KEGG,KEGG,KEGG,KEGG,KEGG,KEGG,KEGG,KEGG,KEGG,KEGG,KEGG,KEGG,KEGG,KEGG	STAT1,TAP1,SOCS3,ZNF430,FAS,HCFC1,ZNF33B,BAK1,IKBKE,PML,BCL2L1,ZNF563,ZNF749,ZNF398,TYK2,MAVS,ITGA5,ZNF525,IFIH1,TBK1,OAS3,ZNF786,TAB1,EIF2AK3,TICAM1,TP53,ZNF250,ZNF557,ZNF212,ZNF420,ZNF845,ZNF814,ZNF317,ZNF426,ZNF584,ZNF773,ZNF586,ZNF3,ZNF700,ZNF510,ZNF235,ZNF100,ZNF154,ZNF124,ZNF41,ZNF34,ZNF85,TNFSF14,ZNF324,ZNF566,ZNF587,ZNF268,ZNF709,ZNF514,ZNF671,HLA-DMB,ZNF417,ZNF419,ZNF257
cd4_de_PD_CTRL.csv	TRUE	0.00138144446097567	1518	785	155	0.197452229299363	0.102108036890646	REAC:R-HSA-74160	REAC	Gene expression (Transcription)	10842	1011	REAC,REAC,REAC,REAC,REAC,REAC,REAC,REAC,REAC,REAC,REAC,REAC,REAC,REAC,REAC,REAC,REAC,REAC,REAC,REAC,REAC,REAC,REAC,REAC,REAC,REAC,REAC,REAC,REAC,REAC,REAC,REAC,REAC,REAC,REAC,REAC,REAC,REAC,REAC,REAC,REAC,REAC,REAC,REAC,REAC,REAC,REAC,REAC,REAC,REAC,REAC,REAC,REAC,REAC,REAC,REAC,REAC,REAC,REAC,REAC,REAC,REAC,REAC,REAC,REAC,REAC,REAC,REAC,REAC,REAC,REAC,REAC,REAC,REAC,REAC,REAC,REAC,REAC,REAC,REAC…	STAT1,RORA,TRIM28,KDM6A,NUP210,POLR2J,CITED2,RANBP2,RBM14,CBX4,INTS6,SOCS3,INTS5,ZNF430,NELFE,HIST1H2AC,FAS,COX11,SMARCD2,NUP160,NDRG1,HDAC10,HIST1H2BN,JMY,HCFC1,FBXO32,MAF,AUTS2,KMT2B,HDAC4,MYBL1,POLDIP3,HTT,ZNF33B,NUP88,NELFA,TGIF2,TNFRSF18,MED24,CNOT10,POM121C,PML,ZNF274,KAT5,NR1D1,TP53INP1,BCL6,ZNF563,KAT2A,ZNF749,SETD1B,CNOT3,CASC3,ZNF138,ZNF398,GTF3C5,NABP1,PRKAG1,NFIA,HIST1H2BJ,KMT2D,CTDP1…
cd4_de_PD_CTRL.csv	TRUE	0.00664649490397134	197	785	32	0.0407643312101911	0.16243654822335	REAC:R-HSA-9705683	REAC	SARS-CoV-2-host interactions	10842	2061	REAC,REAC,REAC,REAC,REAC,REAC,REAC,REAC,REAC,REAC,REAC,REAC,REAC,REAC,REAC,REAC,REAC,REAC,REAC,REAC,REAC,REAC,REAC,REAC,REAC,REAC,REAC,REAC,REAC,REAC,REAC,REAC	RPS26,RPS4Y1,RPS18,RPS20,RPS10,STAT1,NUP210,ISG15,RANBP2,NUP160,SEC24C,NUP88,VPS33A,POM121C,IKBKE,NOD1,RIPK2,TYK2,VPS16,YWHAG,MAVS,IFIH1,TBK1,TAB1,SEC24D,NUP37,TKFC,PIK3R4,NUP155,NUP43,NUP85,GEMIN4
cd4_de_PD_CTRL.csv	TRUE	0.00747915921429906	120	785	23	0.0292993630573248	0.191666666666667	REAC:R-HSA-9705671	REAC	SARS-CoV-2 activates/modulates innate and adaptive immune responses	10842	2056	REAC,REAC,REAC,REAC,REAC,REAC,REAC,REAC,REAC,REAC,REAC,REAC,REAC,REAC,REAC,REAC,REAC,REAC,REAC,REAC,REAC,REAC,REAC	STAT1,NUP210,ISG15,RANBP2,NUP160,SEC24C,NUP88,POM121C,IKBKE,NOD1,RIPK2,TYK2,MAVS,IFIH1,TBK1,TAB1,SEC24D,NUP37,TKFC,PIK3R4,NUP155,NUP43,NUP85
cd4_de_PD_CTRL.csv	TRUE	0.0148299322058704	4	785	4	0.00509554140127389	1	REAC:R-HSA-8941237	REAC	Invadopodia formation	10842	1236	REAC,REAC,REAC,REAC	ADAM19,ADAM15,SH3PXD2A,ADAM12
cd4_de_PD_CTRL.csv	TRUE	0.0160787159229629	30	785	10	0.0127388535031847	0.333333333333333	REAC:R-HSA-168274	REAC	Export of Viral Ribonucleoproteins from Nucleus	10842	853	REAC,REAC,REAC,REAC,REAC,REAC,REAC,REAC,REAC,REAC	NUP210,RANBP2,NUP160,HSPA1A,NUP88,POM121C,NUP37,NUP155,NUP43,NUP85
cd4_de_PD_CTRL.csv	TRUE	0.0302268995694891	32	785	10	0.0127388535031847	0.3125	REAC:R-HSA-165054	REAC	Rev-mediated nuclear export of HIV RNA	10842	2031	REAC,REAC,REAC,REAC,REAC,REAC,REAC,REAC,REAC,REAC	NUP210,RANBP2,NUP160,NUP88,POM121C,RANGAP1,NUP37,NUP155,NUP43,NUP85
cd4_de_PD_CTRL.csv	TRUE	0.0359814848496468	1234	785	124	0.15796178343949	0.100486223662885	REAC:R-HSA-212436	REAC	Generic Transcription Pathway	10842	1013	REAC,REAC,REAC,REAC,REAC,REAC,REAC,REAC,REAC,REAC,REAC,REAC,REAC,REAC,REAC,REAC,REAC,REAC,REAC,REAC,REAC,REAC,REAC,REAC,REAC,REAC,REAC,REAC,REAC,REAC,REAC,REAC,REAC,REAC,REAC,REAC,REAC,REAC,REAC,REAC,REAC,REAC,REAC,REAC,REAC,REAC,REAC,REAC,REAC,REAC,REAC,REAC,REAC,REAC,REAC,REAC,REAC,REAC,REAC,REAC,REAC,REAC,REAC,REAC,REAC,REAC,REAC,REAC,REAC,REAC,REAC,REAC,REAC,REAC,REAC,REAC,REAC,REAC,REAC,REAC…	STAT1,RORA,TRIM28,POLR2J,CITED2,RBM14,CBX4,SOCS3,ZNF430,NELFE,HIST1H2AC,FAS,COX11,SMARCD2,NDRG1,HDAC10,HIST1H2BN,JMY,FBXO32,MAF,AUTS2,KMT2B,HDAC4,HTT,ZNF33B,NELFA,TGIF2,TNFRSF18,MED24,CNOT10,PML,ZNF274,KAT5,NR1D1,TP53INP1,BCL6,ZNF563,KAT2A,ZNF749,SETD1B,CNOT3,ZNF138,ZNF398,PRKAG1,HIST1H2BJ,KMT2D,CTDP1,YWHAG,ITGA5,MAP2K6,MOV10,MED25,L3MBTL2,MED26,RORC,SMURF1,NFYA,SETD1A,ZNF786,GTF2F2,CBX6,RYBP,MED…
cd4_de_PD_CTRL.csv	TRUE	0.0442837560893358	68	785	15	0.0191082802547771	0.220588235294118	REAC:R-HSA-70171	REAC	Glycolysis	10842	1042	REAC,REAC,REAC,REAC,REAC,REAC,REAC,REAC,REAC,REAC,REAC,REAC,REAC,REAC,REAC	ALDOA,PGAM1,NUP210,RANBP2,NUP160,PFKP,NUP88,POM121C,PFKFB3,NUP37,NUP155,PPP2R1B,NUP43,NUP85,ENO3
cd4_de_PD_CTRL.csv	TRUE	0.0479089631382994	40	785	11	0.0140127388535032	0.275	REAC:R-HSA-168325	REAC	Viral Messenger RNA Synthesis	10842	2570	REAC,REAC,REAC,REAC,REAC,REAC,REAC,REAC,REAC,REAC,REAC	NUP210,POLR2J,RANBP2,NUP160,NUP88,POM121C,GTF2F2,NUP37,NUP155,NUP43,NUP85
dc_de_cDC1_PD_CTRL.csv	TRUE	0.000589843188793193	62	17	4	0.235294117647059	0.0645161290322581	GO:0048002	GO:BP	antigen processing and presentation of peptide antigen	16178	12883	IBA,IDA IMP IBA,TAS,IBA	HLA-DRB5,HLA-A,ERAP2,HLA-DQB2
dc_de_cDC1_PD_CTRL.csv	TRUE	0.00358188123760129	97	17	4	0.235294117647059	0.0412371134020619	GO:0019882	GO:BP	antigen processing and presentation	16178	6282	IBA,IDA IMP IBA,TAS,IBA	HLA-DRB5,HLA-A,ERAP2,HLA-DQB2
dc_de_cDC1_PD_CTRL.csv	TRUE	0.00678524953210952	33	17	3	0.176470588235294	0.0909090909090909	GO:0002478	GO:BP	antigen processing and presentation of exogenous peptide antigen	16178	1008	IBA,IDA,IBA	HLA-DRB5,HLA-A,HLA-DQB2
dc_de_cDC1_PD_CTRL.csv	TRUE	0.0113213372834553	39	17	3	0.176470588235294	0.0769230769230769	GO:0019884	GO:BP	antigen processing and presentation of exogenous antigen	16178	6284	IBA,IDA,IBA	HLA-DRB5,HLA-A,HLA-DQB2
dc_de_cDC1_PD_CTRL.csv	TRUE	0.0204620691991465	6	17	2	0.117647058823529	0.333333333333333	GO:0050861	GO:BP	positive regulation of B cell receptor signaling pathway	16178	13744	IMP,ISS	PRKCH,PRKCB
dc_de_cDC1_PD_CTRL.csv	TRUE	0.0224532824411973	154	17	4	0.235294117647059	0.025974025974026	GO:0002181	GO:BP	cytoplasmic translation	16178	736	NAS IC,IC,NAS,ISS	RPS9,RPL3,EIF3G,YBX3
dc_de_cDC1_PD_CTRL.csv	TRUE	0.00858060235067187	72	13	3	0.230769230769231	0.0416666666666667	KEGG:05140	KEGG	Leishmaniasis	8484	433	KEGG,KEGG,KEGG	HLA-DRB5,FOS,PRKCB
dc_de_cDC1_PD_CTRL.csv	TRUE	0.010251888086812	202	13	4	0.307692307692308	0.0198019801980198	KEGG:05415	KEGG	Diabetic cardiomyopathy	8484	492	KEGG,KEGG,KEGG,KEGG	MT-CO2,MT-ATP6,PRKCB,MT-ND1
dc_de_cDC1_PD_CTRL.csv	TRUE	0.0144873653697492	221	13	4	0.307692307692308	0.0180995475113122	KEGG:05208	KEGG	Chemical carcinogenesis - reactive oxygen species	8484	460	KEGG,KEGG,KEGG,KEGG	MT-CO2,MT-ATP6,FOS,MT-ND1
dc_de_cDC1_PD_CTRL.csv	TRUE	0.0160942805559326	89	13	3	0.230769230769231	0.0337078651685393	KEGG:04658	KEGG	Th1 and Th2 cell differentiation	8484	336	KEGG,KEGG,KEGG	HLA-DRB5,MAML2,FOS
dc_de_cDC1_PD_CTRL.csv	TRUE	0.0171650120309488	231	13	4	0.307692307692308	0.0173160173160173	KEGG:05171	KEGG	Coronavirus disease - COVID-19	8484	452	KEGG,KEGG,KEGG,KEGG	RPS9,RPL3,FOS,PRKCB
dc_de_cDC2_PD_CTRL.csv	TRUE	2.46707975276071e-14	2103	195	72	0.369230769230769	0.0342368045649073	GO:0002376	GO:BP	immune system process	16178	913	IDA IMP IBA NAS,IDA IMP ISS IBA,IDA IMP ISS IBA TAS,IBA NAS,IDA IBA TAS,IMP ISS IBA,IDA,IDA IMP IBA,IDA IMP IBA,IDA IBA,TAS,ISS IBA TAS,IMP ISS TAS,IDA TAS,ISS,IMP IBA,ISS,IDA IBA,IDA IMP IBA,IBA NAS,IDA IBA,IDA IBA,IDA IBA TAS,IDA,IDA ISS IBA,NAS,IBA TAS,IMP,ISS,TAS,IDA,IDA ISS,IDA ISS,TAS,IDA,IEP IBA,IDA ISS IBA TAS,TAS,ISS IBA,IBA,TAS,IDA IMP,IDA IBA NAS,IBA,IMP TAS,IEP TAS,ISS,TAS,IDA IMP,IMP…	HLA-A,STAT1,FCGR2B,HLA-DQB2,IFITM2,JAML,UBE2L6,LGALS9,TAP1,HLA-E,ERAP2,IRF1,RIPOR2,CIITA,PRKCB,SELL,DOCK10,IFITM1,GBP1,HLA-DQA2,CD1C,S100A8,S100A12,AHR,BST2,ARID1B,FYB1,NOP53,DOCK2,HDAC9,CD44,TGFBR2,ZFP36L1,MAP3K8,NAGK,GBP4,IRF7,ADAR,SAMSN1,ZBTB20,SOCS3,ISG15,CD247,IFI44L,CAMK4,MX1,NEDD9,TCF12,SKAP1,PRKCH,LCK,OAS3,SECTM1,TNFAIP8L2,STK10,ADGRE5,INPP5D,TNFRSF1B,STAT3,CD300A,NOTCH2,LEF1,CD4,CD3D,C1Q…
dc_de_cDC2_PD_CTRL.csv	TRUE	3.68477797456321e-14	564	195	37	0.18974358974359	0.0656028368794326	GO:0046649	GO:BP	lymphocyte activation	16178	12692	IDA,ISS TAS,IBA,ISS,IDA IMP IBA,IDA,ISS,IMP TAS,ISS,ISS,IBA,IDA,IDA,NAS,TAS,IDA,IDA ISS,ISS,TAS,ISS IBA,TAS,NAS,TAS,ISS,IDA IMP IBA TAS NAS,IBA,IBA,ISS IBA,ISS,IDA IMP,ISS,ISS,IDA IBA,ISS IBA NAS,TAS NAS,ISS,IDA	HLA-A,FCGR2B,HLA-DQB2,JAML,LGALS9,HLA-E,IRF1,RIPOR2,PRKCB,DOCK10,HLA-DQA2,CD1C,AHR,ARID1B,HDAC9,CD44,TGFBR2,ZFP36L1,MAP3K8,SAMSN1,SOCS3,CD247,CAMK4,NEDD9,LCK,TNFAIP8L2,INPP5D,TNFRSF1B,STAT3,CD300A,NOTCH2,LEF1,CD4,CD3D,PIK3CD,NFIL3,AMBRA1
dc_de_cDC2_PD_CTRL.csv	TRUE	1.38572477682402e-13	694	195	40	0.205128205128205	0.0576368876080692	GO:0045321	GO:BP	leukocyte activation	16178	11749	IDA,ISS TAS,IBA,ISS,IDA IMP IBA,IDA,ISS,IMP TAS,ISS,ISS,IBA,IDA,TAS,IDA,NAS,ISS,TAS,IDA,IDA ISS,ISS,TAS,ISS IBA,TAS,NAS,IMP TAS,ISS,IDA IMP IBA TAS NAS,IBA,IBA,ISS IBA,ISS,IDA IMP,ISS,ISS,IDA IBA,ISS IBA NAS,ISS,TAS NAS,ISS,IDA	HLA-A,FCGR2B,HLA-DQB2,JAML,LGALS9,HLA-E,IRF1,RIPOR2,PRKCB,DOCK10,HLA-DQA2,CD1C,S100A12,AHR,ARID1B,DOCK2,HDAC9,CD44,TGFBR2,ZFP36L1,MAP3K8,SAMSN1,SOCS3,CD247,CAMK4,NEDD9,LCK,TNFAIP8L2,INPP5D,TNFRSF1B,STAT3,CD300A,NOTCH2,LEF1,CD4,CD3D,C1QA,PIK3CD,NFIL3,AMBRA1
dc_de_cDC2_PD_CTRL.csv	TRUE	5.72336183614122e-12	814	195	41	0.21025641025641	0.0503685503685504	GO:0001775	GO:BP	cell activation	16178	445	IDA,ISS TAS,IBA,ISS,IDA IMP IBA,IDA,ISS,IMP TAS,ISS,ISS,ISS,IBA,IDA,TAS,IDA,NAS,ISS,TAS,IDA,IDA ISS,ISS,TAS,ISS IBA,TAS,NAS,IMP TAS,ISS,IDA IMP IBA TAS NAS,IBA,IBA,ISS IBA,ISS,IDA IMP,ISS,ISS,IDA IBA,ISS IBA NAS,ISS,TAS NAS,ISS,IDA	HLA-A,FCGR2B,HLA-DQB2,JAML,LGALS9,HLA-E,IRF1,RIPOR2,PRKCB,GNAQ,DOCK10,HLA-DQA2,CD1C,S100A12,AHR,ARID1B,DOCK2,HDAC9,CD44,TGFBR2,ZFP36L1,MAP3K8,SAMSN1,SOCS3,CD247,CAMK4,NEDD9,LCK,TNFAIP8L2,INPP5D,TNFRSF1B,STAT3,CD300A,NOTCH2,LEF1,CD4,CD3D,C1QA,PIK3CD,NFIL3,AMBRA1
dc_de_cDC2_PD_CTRL.csv	TRUE	9.1969107474429e-11	401	195	28	0.143589743589744	0.0698254364089776	GO:0042110	GO:BP	T cell activation	16178	10315	IDA,TAS,IBA,ISS,IDA IMP IBA,IDA,ISS,IMP TAS,IBA,IDA,NAS,IDA,IDA ISS,ISS,TAS,TAS,NAS,TAS,IDA IMP IBA TAS,IBA,ISS IBA,ISS,IDA,ISS,IDA IBA,ISS IBA NAS,TAS NAS,IDA	HLA-A,FCGR2B,HLA-DQB2,JAML,LGALS9,HLA-E,IRF1,RIPOR2,HLA-DQA2,CD1C,ARID1B,CD44,TGFBR2,ZFP36L1,MAP3K8,SOCS3,CD247,CAMK4,LCK,TNFAIP8L2,TNFRSF1B,STAT3,CD300A,LEF1,CD4,CD3D,PIK3CD,AMBRA1
dc_de_cDC2_PD_CTRL.csv	TRUE	6.94005192629159e-10	1506	195	53	0.271794871794872	0.0351925630810093	GO:0006955	GO:BP	immune response	16178	2617	IDA IMP IBA NAS,IDA IMP ISS IBA,IDA IMP ISS IBA TAS,IBA NAS,IDA IBA TAS,IDA,IDA IMP,IDA IBA,ISS TAS,IDA TAS,ISS,ISS,IDA IBA,IDA IMP IBA,IBA NAS,IDA IBA,IDA IBA TAS,IDA,IDA ISS IBA,IBA TAS,IMP,ISS,IDA,IEP IBA,IDA ISS TAS,TAS,ISS,TAS,IDA IMP,IDA IBA NAS,IBA,IEP TAS,TAS,IDA IMP,IMP,IDA IBA TAS NAS,IMP,TAS,TAS,IBA TAS,ISS IBA,IDA ISS,IDA IMP,ISS,ISS,NAS,NAS,IDA TAS NAS,IMP,IDA,IMP,TAS NAS,TAS	HLA-A,STAT1,FCGR2B,HLA-DQB2,IFITM2,UBE2L6,LGALS9,HLA-E,IRF1,CIITA,PRKCB,DOCK10,IFITM1,GBP1,HLA-DQA2,CD1C,S100A12,AHR,BST2,FYB1,NOP53,DOCK2,NAGK,GBP4,IRF7,ADAR,SAMSN1,SOCS3,ISG15,CD247,IFI44L,MX1,TCF12,SKAP1,PRKCH,LCK,OAS3,SECTM1,ADGRE5,INPP5D,TNFRSF1B,STAT3,CD300A,NOTCH2,LEF1,CD4,CD3D,C1QA,LYST,RBM14,PARP14,PIK3CD,NFIL3
dc_de_cDC2_PD_CTRL.csv	TRUE	9.76964887035758e-10	1224	195	47	0.241025641025641	0.0383986928104575	GO:0002682	GO:BP	regulation of immune system process	16178	1207	IDA IBA,IMP,IDA IMP ISS IBA TAS,IBA,IDA IMP IBA,IDA IBA,ISS TAS,IMP ISS TAS,ISS,IMP,IBA,IBA,IDA,IDA,NAS,IBA TAS,IMP,IDA ISS,IDA ISS,TAS,IDA,IDA ISS TAS,ISS IBA,IBA,IMP,IDA IBA NAS,TAS,ISS,IDA IMP,IMP,IDA IBA TAS NAS,IMP,IBA,IMP IBA,IBA TAS,ISS IBA,IMP,IDA IMP,IMP,IDA IMP ISS,IDA,NAS,IDA TAS NAS,IDA,IMP,IMP TAS,IDA	HLA-A,STAT1,FCGR2B,HLA-DQB2,LGALS9,HLA-E,IRF1,RIPOR2,PRKCB,GBP1,HLA-DQA2,CD1C,AHR,BST2,ARID1B,FYB1,NOP53,TGFBR2,ZFP36L1,MAP3K8,NAGK,IRF7,SAMSN1,ZBTB20,ISG15,CD247,CAMK4,NEDD9,SKAP1,PRKCH,LCK,OAS3,TNFAIP8L2,STK10,INPP5D,TNFRSF1B,STAT3,CD300A,NOTCH2,LEF1,CD4,CD3D,C1QA,RBM14,PARP14,PIK3CD,AMBRA1
dc_de_cDC2_PD_CTRL.csv	TRUE	2.67888621227966e-08	367	195	24	0.123076923076923	0.0653950953678474	GO:0051249	GO:BP	regulation of lymphocyte activation	16178	14044	IDA,ISS TAS,IBA,IDA IMP IBA,IDA,ISS,IMP TAS,IBA,IDA,NAS,IDA ISS,ISS,TAS,ISS IBA,TAS,ISS,IDA TAS NAS,IBA,IBA,ISS IBA,IDA IMP,ISS,IDA,IDA	HLA-A,FCGR2B,HLA-DQB2,LGALS9,HLA-E,IRF1,RIPOR2,HLA-DQA2,AHR,ARID1B,TGFBR2,ZFP36L1,MAP3K8,SAMSN1,CAMK4,NEDD9,LCK,TNFAIP8L2,INPP5D,TNFRSF1B,CD300A,LEF1,CD4,AMBRA1
dc_de_cDC2_PD_CTRL.csv	TRUE	3.13541839146124e-08	1350	195	47	0.241025641025641	0.0348148148148148	GO:0006952	GO:BP	defense response	16178	2614	IDA,IDA IMP IGI ISS IBA,ISS TAS,IDA IBA,IDA,IDA,IBA,IDA,IDA ISS TAS,IDA,IDA,IDA,IDA IBA,IDA ISS IBA,IDA IBA TAS,IMP,IDA IBA TAS,IDA,IDA ISS IBA,IMP,TAS,IBA,TAS,IDA,IEP IBA,IDA ISS TAS,TAS,IDA IMP,IDA,IMP,IDA IEP IBA TAS,ISS NAS,IBA,IDA IMP IBA,IBA,TAS,ISS IBA,IDA IGI ISS IBA,IMP,ISS,ISS,IMP ISS,IDA,ISS,IMP,TAS,NAS	HLA-A,STAT1,FCGR2B,IFITM2,UBE2L6,LGALS9,AOAH,HLA-E,IRF1,CIITA,DDIT4,RNF213,IFITM1,GBP1,S100A8,NEAT1,S100A12,AHR,BST2,NOP53,HDAC9,CD44,TCIRG1,NAGK,GBP4,IRF7,ADAR,ISG15,IFI44L,ABI3,MX1,PTGS2,LCK,OAS3,TNFAIP8L2,ADGRE5,TNFRSF1B,STAT3,CD300A,AKNA,C1QA,LYST,RBM14,PER1,PARP14,PIK3CD,SIGLEC1
dc_de_cDC2_PD_CTRL.csv	TRUE	2.67165771963922e-07	3336	195	79	0.405128205128205	0.0236810551558753	GO:0048583	GO:BP	regulation of response to stimulus	16178	13279	IDA IBA,IMP IGI,IDA IMP ISS IBA TAS,IBA,IDA IMP HMP,IBA,IDA IBA,TAS,ISS TAS,IMP ISS,ISS,IMP IBA,IMP IBA,IMP,IMP,IBA,IMP,IBA,IDA,IMP,IDA IBA TAS,IDA,HMP,NAS,NAS,IBA TAS,IMP,IDA IMP IBA,TAS,IDA IBA,IDA IMP,IMP,IDA,IDA,IDA ISS TAS,ISS,ISS,IMP,IMP,IDA,IMP,IDA IBA NAS,IDA,TAS,ISS,IMP,IDA,ISS,TAS,IDA IMP,IMP,IMP,ISS NAS,IDA IMP IBA TAS NAS,IMP,HMP,IBA,IBA TAS,ISS IBA,IDA ISS,TAS,IDA IMP,IDA,IMP NAS,IDA…	HLA-A,STAT1,FCGR2B,HLA-DQB2,LGALS9,AOAH,HLA-E,ARHGAP15,IRF1,RIPOR2,PRKCB,DDIT4,RNF213,GNAQ,GBP1,HLA-DQA2,ATP2B1,CD1C,S100A8,NEAT1,S100A12,AHR,BST2,ARID1B,ARID4B,FYB1,NOP53,LDLRAD4,DOCK2,CD44,TGFBR2,ZEB2,MVP,NAGK,IRF7,PIM3,SAMSN1,SIK3,SOCS3,DENND1A,ISG15,CD247,CUL1,ARHGAP45,MACF1,UBAC2,CDC42SE2,NEDD9,DEF6,SKAP1,PRKCH,NR4A2,PTGS2,LCK,OAS3,SECTM1,TNFAIP8L2,INPP5D,TNFRSF1B,STAT3,NCOA3,CD300A,NOTCH2,B…
dc_de_cDC2_PD_CTRL.csv	TRUE	4.1419393761597e-07	419	195	24	0.123076923076923	0.0572792362768496	GO:0002694	GO:BP	regulation of leukocyte activation	16178	1219	IDA,ISS TAS,IBA,IDA IMP IBA,IDA,ISS,IMP TAS,IBA,IDA,NAS,IDA ISS,ISS,TAS,ISS IBA,TAS,ISS,IDA TAS NAS,IBA,IBA,ISS IBA,IDA IMP,ISS,IDA,IDA	HLA-A,FCGR2B,HLA-DQB2,LGALS9,HLA-E,IRF1,RIPOR2,HLA-DQA2,AHR,ARID1B,TGFBR2,ZFP36L1,MAP3K8,SAMSN1,CAMK4,NEDD9,LCK,TNFAIP8L2,INPP5D,TNFRSF1B,CD300A,LEF1,CD4,AMBRA1
dc_de_cDC2_PD_CTRL.csv	TRUE	6.50484348349454e-07	292	195	20	0.102564102564103	0.0684931506849315	GO:0030098	GO:BP	lymphocyte differentiation	16178	6913	TAS,IDA,ISS,ISS,NAS,TAS,ISS,ISS,TAS,TAS,IMP IBA,IBA,ISS,ISS,ISS,IDA,ISS IBA,TAS NAS,ISS,IDA	FCGR2B,LGALS9,IRF1,DOCK10,ARID1B,HDAC9,TGFBR2,ZFP36L1,SOCS3,CAMK4,LCK,INPP5D,STAT3,NOTCH2,LEF1,CD4,CD3D,PIK3CD,NFIL3,AMBRA1
dc_de_cDC2_PD_CTRL.csv	TRUE	6.72257594830388e-07	466	195	25	0.128205128205128	0.0536480686695279	GO:0050865	GO:BP	regulation of cell activation	16178	13748	IDA,ISS TAS,IBA,IDA IMP IBA,IDA,ISS,IMP TAS,ISS,IBA,IDA,NAS,IDA ISS,ISS,TAS,ISS IBA,TAS,ISS,IDA TAS NAS,IBA,IBA,ISS IBA,IDA IMP,ISS,IDA,IDA	HLA-A,FCGR2B,HLA-DQB2,LGALS9,HLA-E,IRF1,RIPOR2,GNAQ,HLA-DQA2,AHR,ARID1B,TGFBR2,ZFP36L1,MAP3K8,SAMSN1,CAMK4,NEDD9,LCK,TNFAIP8L2,INPP5D,TNFRSF1B,CD300A,LEF1,CD4,AMBRA1
dc_de_cDC2_PD_CTRL.csv	TRUE	8.42650603177879e-07	329	195	21	0.107692307692308	0.0638297872340425	GO:1903131	GO:BP	mononuclear cell differentiation	16178	23363	TAS,IDA IMP,ISS,ISS,NAS,TAS,ISS,IDA ISS,TAS,TAS,IMP TAS,IMP IBA,IBA,ISS,ISS,ISS,IDA,ISS IBA,TAS NAS,ISS,IDA	FCGR2B,LGALS9,IRF1,DOCK10,ARID1B,HDAC9,TGFBR2,ZFP36L1,IRF7,SOCS3,CAMK4,LCK,INPP5D,STAT3,NOTCH2,LEF1,CD4,CD3D,PIK3CD,NFIL3,AMBRA1
dc_de_cDC2_PD_CTRL.csv	TRUE	1.70694134274627e-06	869	195	34	0.174358974358974	0.0391254315304948	GO:0002684	GO:BP	positive regulation of immune system process	16178	1209	IDA IBA,IMP TAS,IBA,IDA IMP,IDA IBA,ISS,ISS,ISS,IMP,IBA,IBA,NAS,IBA TAS,IMP,IDA ISS,IDA,TAS,IDA,IDA ISS TAS,IBA NAS,ISS,IDA IMP,IMP,IDA IBA TAS NAS,IMP,IBA TAS,IDA IMP,IDA IMP ISS,IDA,NAS,IDA TAS NAS,IDA,IMP TAS,IDA	HLA-A,FCGR2B,HLA-DQB2,LGALS9,HLA-E,IRF1,RIPOR2,PRKCB,GBP1,HLA-DQA2,CD1C,ARID1B,FYB1,NOP53,TGFBR2,ZFP36L1,MAP3K8,NAGK,IRF7,CD247,NEDD9,SKAP1,PRKCH,LCK,OAS3,INPP5D,CD300A,LEF1,CD4,CD3D,C1QA,RBM14,PIK3CD,AMBRA1
dc_de_cDC2_PD_CTRL.csv	TRUE	3.45753843732495e-06	428	195	23	0.117948717948718	0.0537383177570093	GO:0002521	GO:BP	leukocyte differentiation	16178	1050	TAS,IDA IMP,ISS,ISS,NAS,TAS,ISS,IDA ISS,TAS,TAS,IMP TAS,ISS,ISS,IMP IBA,IBA,ISS,IMP ISS,IDA IMP ISS,IDA IMP,ISS IBA,TAS NAS,ISS,IDA	FCGR2B,LGALS9,IRF1,DOCK10,ARID1B,HDAC9,TGFBR2,ZFP36L1,IRF7,SOCS3,CAMK4,SNX10,NEDD9,LCK,INPP5D,STAT3,NOTCH2,LEF1,CD4,CD3D,PIK3CD,NFIL3,AMBRA1
dc_de_cDC2_PD_CTRL.csv	TRUE	4.61983875138797e-06	5250	195	103	0.528205128205128	0.0196190476190476	GO:0048518	GO:BP	positive regulation of biological process	16178	13226	IMP,IDA IBA,IDA IMP IGI ISS NAS,IMP IBA TAS,IMP ISS TAS,IBA,ISS,IDA IMP HMP IBA,IDA IBA,IDA IBA,IDA IMP ISS,IMP ISS,IDA IMP IBA IC,ISS,TAS,IMP,IDA IMP,IBA,ISS,IBA,IDA TAS,IMP,IDA IBA TAS,IDA ISS,HMP TAS,IMP IBA,IBA NAS,NAS,IMP,IBA TAS,IMP,IPI,IDA IMP ISS,ISS,IDA IBA,IMP,IDA IMP IBA,IDA IMP ISS TAS,IDA IMP ISS,IMP,TAS,IMP IBA,IMP ISS IC,TAS,IDA,IMP,IDA,IBA,IDA IMP ISS TAS,IDA IMP,IMP,ISS,IDA ISS,I…	RPS9,HLA-A,STAT1,AREG,FCGR2B,HLA-DQB2,JAML,LGALS9,HLA-E,MAML2,IRF1,RIPOR2,CIITA,PRKCB,UVRAG,IFITM1,GBP1,HLA-DQA2,ATP2B1,CD1C,S100A8,NEAT1,S100A12,AHR,BST2,BCL11B,ARID1B,ARID4B,SLC8A1,FYB1,NOP53,EIF3D,PICALM,DOCK2,MAML3,HDAC9,CD44,TGFBR2,ZFP36L1,TBC1D5,TCIRG1,TNRC6B,ZEB2,MAP3K8,TOB1,PLAAT4,NAGK,KMT2C,IRF7,ADAR,SIK3,ZBTB20,ISG15,PAN3,CD247,CUL1,UTRN,CAMK4,ABI3,MACF1,NEDD9,TCF12,SKAP1,PRKCH,NR4A2,PT…
dc_de_cDC2_PD_CTRL.csv	TRUE	8.89978151914787e-06	742	195	30	0.153846153846154	0.0404312668463612	GO:0050776	GO:BP	regulation of immune response	16178	13679	IDA IBA,IDA IMP ISS IBA TAS,IBA,IDA,IDA IBA,ISS TAS,ISS,IMP,IBA,IBA,IDA,IBA TAS,IMP,IDA,IDA ISS TAS,ISS,IMP,IDA IBA NAS,IDA IMP,IMP,IDA IBA TAS NAS,IMP,IBA TAS,ISS IBA,IDA IMP,NAS,IDA TAS NAS,IDA,IMP,TAS	HLA-A,FCGR2B,HLA-DQB2,LGALS9,HLA-E,IRF1,PRKCB,GBP1,HLA-DQA2,CD1C,AHR,FYB1,NOP53,NAGK,IRF7,SAMSN1,ISG15,CD247,SKAP1,PRKCH,LCK,OAS3,INPP5D,TNFRSF1B,CD300A,CD3D,C1QA,RBM14,PARP14,PIK3CD
dc_de_cDC2_PD_CTRL.csv	TRUE	1.55544952348458e-05	282	195	18	0.0923076923076923	0.0638297872340425	GO:0050863	GO:BP	regulation of T cell activation	16178	13746	IDA,IBA,IDA IMP IBA,IDA,ISS,IMP TAS,IBA,NAS,IDA ISS,TAS,TAS,IDA TAS,IBA,ISS IBA,IDA,ISS,IDA,IDA	HLA-A,HLA-DQB2,LGALS9,HLA-E,IRF1,RIPOR2,HLA-DQA2,ARID1B,TGFBR2,MAP3K8,CAMK4,LCK,TNFAIP8L2,TNFRSF1B,CD300A,LEF1,CD4,AMBRA1
dc_de_cDC2_PD_CTRL.csv	TRUE	2.12884906412145e-05	322	195	19	0.0974358974358974	0.0590062111801242	GO:0007159	GO:BP	leukocyte cell-cell adhesion	16178	2754	IDA,IBA,IDA IMP IBA,IDA,ISS,IMP TAS,IMP IBA TAS,IBA,IDA IBA,NAS,IMP,IDA ISS,TAS,IDA,IDA IMP TAS,IBA,IDA,ISS,IDA	HLA-A,HLA-DQB2,LGALS9,HLA-E,IRF1,RIPOR2,SELL,HLA-DQA2,S100A8,ARID1B,CD44,TGFBR2,MAP3K8,SKAP1,LCK,TNFAIP8L2,CD300A,LEF1,AMBRA1
dc_de_cDC2_PD_CTRL.csv	TRUE	9.16534112726178e-05	7202	195	124	0.635897435897436	0.0172174396001111	GO:0050896	GO:BP	response to stimulus	16178	13774	IDA IMP IBA NAS,IDA IMP IGI ISS IBA NAS,IDA IBA,IDA IMP ISS IBA TAS,IBA NAS,IDA IBA TAS,IMP ISS IBA,IDA,IDA IMP HMP,IBA,IDA IBA,IDA IBA,TAS,IDA IEP ISS TAS,IDA IMP ISS,IDA TAS,ISS IBA NAS,IDA IMP ISS IBA,IDA IMP IBA,IBA,IDA IMP TAS,IMP ISS IBA TAS,ISS,IDA IBA TAS,IEP,IDA IMP IEP ISS IBA,IBA NAS,IMP,IDA IBA,IDA IBA TAS,IMP,IDA IBA TAS,IDA TAS,IDA HMP ISS IBA,NAS,TAS,NAS,IDA IMP ISS TAS,IBA TAS,IMP…	HLA-A,STAT1,AREG,FCGR2B,HLA-DQB2,IFITM2,JAML,UBE2L6,LGALS9,AOAH,HLA-E,MAML2,ARHGAP15,IRF1,RIPOR2,CIITA,PRKCB,DDIT4,RNF213,SELL,UVRAG,GNAQ,DOCK10,IFITM1,NPC2,GBP1,HLA-DQA2,ATP2B1,CD1C,S100A8,NEAT1,S100A12,AHR,BST2,ARID1B,INPP4B,ARID4B,SLC8A1,FYB1,NOP53,LDLRAD4,ELMO1,DOCK2,MAML3,HDAC9,CD44,TGFBR2,ZFP36L1,TBC1D5,TCIRG1,ZEB2,MVP,NAGK,GBP4,IRF7,ADAR,MGST1,PIM3,LY6E,SAMSN1,SIK3,ZBTB20,SOCS3,DENND1A,ISG…
dc_de_cDC2_PD_CTRL.csv	TRUE	0.000101621737328193	158	195	13	0.0666666666666667	0.0822784810126582	GO:0050851	GO:BP	antigen receptor-mediated signaling pathway	16178	13734	IDA,IMP,ISS,IMP,IBA TAS,IBA NAS,IMP,IMP,IBA TAS NAS,TAS,IDA,NAS,TAS	HLA-A,FCGR2B,PRKCB,GBP1,FYB1,CD247,SKAP1,PRKCH,LCK,INPP5D,CD300A,CD3D,PIK3CD
dc_de_cDC2_PD_CTRL.csv	TRUE	0.000110091156088187	285	195	17	0.0871794871794872	0.0596491228070175	GO:1903037	GO:BP	regulation of leukocyte cell-cell adhesion	16178	23291	IDA,IBA,IDA IMP IBA,IDA,ISS,IMP TAS,IBA,NAS,IMP,IDA ISS,TAS,IDA,IDA IMP TAS,IBA,IDA,ISS,IDA	HLA-A,HLA-DQB2,LGALS9,HLA-E,IRF1,RIPOR2,HLA-DQA2,ARID1B,CD44,TGFBR2,MAP3K8,SKAP1,LCK,TNFAIP8L2,CD300A,LEF1,AMBRA1
dc_de_cDC2_PD_CTRL.csv	TRUE	0.000121638946411195	1239	195	38	0.194871794871795	0.0306698950766747	GO:0044419	GO:BP	biological process involved in interspecies interaction between organisms	16178	11378	IDA IMP,IDA IMP IGI ISS IBA,ISS TAS,IDA IBA,IDA,IDA IMP,IDA,IDA ISS TAS,IDA,IDA,IDA,IDA IBA,IEP,IDA ISS IBA,IBA TAS,IDA IBA TAS,IDA,IDA ISS IBA,IMP,IDA,IEP IBA,IDA ISS TAS,IMP TAS,IDA,IDA IMP IEP,IDA,IDA IMP IEP IBA TAS,IBA,IDA IMP IBA,IMP,IMP,IDA,IDA,IMP ISS,IDA,IMP,TAS,IBA	HLA-A,STAT1,FCGR2B,IFITM2,UBE2L6,LGALS9,HLA-E,IRF1,CIITA,DDIT4,RNF213,IFITM1,NPC2,GBP1,S100A8,S100A12,AHR,BST2,NOP53,NAGK,GBP4,IRF7,ADAR,LY6E,ISG15,IFI44L,MX1,LCK,OAS3,TNFRSF1B,CD300A,LEF1,CD4,LYST,RBM14,PARP14,PIK3CD,SIGLEC1
dc_de_cDC2_PD_CTRL.csv	TRUE	0.000124850925179223	1135	195	36	0.184615384615385	0.0317180616740088	GO:0009607	GO:BP	response to biotic stimulus	16178	3572	IDA IMP,IDA IMP IGI ISS IBA,ISS TAS,IDA IBA,IDA,IDA IMP,IDA,IDA ISS TAS,IDA,IDA,IDA,IDA IBA,IEP,IDA ISS IBA,IBA TAS,IDA IBA TAS,IDA,IDA ISS IBA,IMP,IDA,IEP IBA,IDA ISS TAS,IMP TAS,IDA IMP IEP,IDA,IMP,IDA IMP IEP IBA TAS,IBA,IDA IMP IBA,IMP,IMP,IDA,IMP ISS,IDA,IMP,TAS	HLA-A,STAT1,FCGR2B,IFITM2,UBE2L6,LGALS9,HLA-E,IRF1,CIITA,DDIT4,RNF213,IFITM1,NPC2,GBP1,S100A8,S100A12,AHR,BST2,NOP53,NAGK,GBP4,IRF7,ADAR,ISG15,IFI44L,ABI3,MX1,LCK,OAS3,TNFRSF1B,CD300A,NOTCH2,LYST,RBM14,PARP14,PIK3CD
dc_de_cDC2_PD_CTRL.csv	TRUE	0.000172362099482936	1936	195	50	0.256410256410256	0.0258264462809917	GO:0009605	GO:BP	response to external stimulus	16178	3570	IDA IMP,IDA IMP IGI ISS IBA,ISS TAS,IDA IBA,IMP IBA,IDA,IDA IMP,IBA,IDA,IDA IEP ISS TAS,ISS,IDA,IDA,IDA,ISS,IDA IBA,IEP,IDA ISS IBA,IDA IBA TAS,IMP,IDA IBA TAS,IDA,IDA ISS IBA,IMP,IMP,IDA,IDA,IEP IBA,IDA ISS TAS,IMP TAS,IDA IMP IEP,IDA,IDA IMP IEP IBA TAS,ISS,IDA,ISS NAS,IBA,IDA IMP IBA,IBA,IMP ISS IBA,IDA ISS,IMP,IDA,ISS,IMP ISS,IDA,ISS IBA TAS,IDA,IMP,TAS	HLA-A,STAT1,FCGR2B,IFITM2,JAML,UBE2L6,LGALS9,AOAH,HLA-E,IRF1,RIPOR2,CIITA,DDIT4,RNF213,GNAQ,IFITM1,NPC2,GBP1,S100A8,NEAT1,S100A12,AHR,BST2,SLC8A1,NOP53,TBC1D5,NAGK,GBP4,IRF7,ADAR,ISG15,IFI44L,MX1,NEDD9,NR4A2,PTGS2,LCK,OAS3,TNFAIP8L2,TNFRSF1B,STAT3,CD300A,LEF1,AKNA,LYST,RBM14,PER1,MAP3K5,PARP14,PIK3CD
dc_de_cDC2_PD_CTRL.csv	TRUE	0.000172767250457404	615	195	25	0.128205128205128	0.040650406504065	GO:0050778	GO:BP	positive regulation of immune response	16178	13681	IDA IBA,IMP TAS,IBA,IDA,IDA IBA,ISS,ISS,IMP,IBA,IBA,IBA TAS,IMP,IDA,IDA ISS TAS,IBA NAS,IDA IMP,IMP,IBA TAS NAS,IMP,TAS,IDA IMP,NAS,IDA TAS NAS,IDA,TAS	HLA-A,FCGR2B,HLA-DQB2,LGALS9,HLA-E,IRF1,PRKCB,GBP1,HLA-DQA2,CD1C,FYB1,NOP53,NAGK,IRF7,CD247,SKAP1,PRKCH,LCK,OAS3,INPP5D,CD300A,CD3D,C1QA,RBM14,PIK3CD
dc_de_cDC2_PD_CTRL.csv	TRUE	0.000186267756728572	708	195	27	0.138461538461538	0.038135593220339	GO:0045087	GO:BP	innate immune response	16178	11659	IDA,IDA IMP ISS IBA,TAS,IDA IBA,IDA,IDA,IDA,ISS TAS,IDA,IDA IBA,IDA IBA,TAS,IDA ISS IBA,IMP,IDA,IEP IBA,IDA ISS TAS,TAS,IDA IMP,IEP TAS,IBA,IMP,IMP,IMP,IDA,IMP,TAS	HLA-A,STAT1,FCGR2B,IFITM2,UBE2L6,LGALS9,HLA-E,IRF1,CIITA,IFITM1,GBP1,S100A12,BST2,NOP53,NAGK,GBP4,IRF7,ADAR,ISG15,MX1,LCK,OAS3,CD300A,LYST,RBM14,PARP14,PIK3CD
dc_de_cDC2_PD_CTRL.csv	TRUE	0.000252178809398905	201	195	14	0.0717948717948718	0.0696517412935323	GO:0030217	GO:BP	T cell differentiation	16178	6962	IDA,ISS,NAS,ISS,ISS,TAS,TAS,IMP IBA,ISS,ISS,IDA,ISS IBA,TAS NAS,IDA	LGALS9,IRF1,ARID1B,TGFBR2,ZFP36L1,SOCS3,CAMK4,LCK,STAT3,LEF1,CD4,CD3D,PIK3CD,AMBRA1
dc_de_cDC2_PD_CTRL.csv	TRUE	0.000335981870151346	3057	195	67	0.343589743589744	0.0219169120052339	GO:0006950	GO:BP	response to stress	16178	2613	IDA,IDA IMP IGI ISS IBA,ISS TAS,IDA IBA,ISS,IDA,IDA,IBA,IDA,IDA ISS TAS,IDA,IDA ISS IBA,IDA,IDA IMP TAS,ISS TAS,IDA IBA,IDA ISS IBA,IDA IBA TAS,IMP,IDA IBA TAS,IDA,IDA ISS IBA,NAS,IDA,IMP,TAS,IDA IMP IBA,IDA IMP ISS,IDA,TAS,IDA,IEP IBA,IDA ISS TAS,TAS,IDA,IDA IMP,IBA,IDA,IMP,TAS,ISS IBA,IDA IEP IBA TAS,IMP,IMP,IBA,IEP ISS NAS,IBA TAS,IDA IMP IBA,IBA,TAS,ISS IBA,IMP NAS,IDA IGI ISS IBA,IMP,IMP IEP…	HLA-A,STAT1,FCGR2B,IFITM2,JAML,UBE2L6,LGALS9,AOAH,HLA-E,IRF1,CIITA,DDIT4,RNF213,UVRAG,GNAQ,IFITM1,GBP1,S100A8,NEAT1,S100A12,AHR,BST2,ARID1B,SLC8A1,NOP53,HDAC9,CD44,ZFP36L1,TBC1D5,TCIRG1,NAGK,GBP4,IRF7,ADAR,MGST1,ISG15,POLD4,IFI44L,ABI3,JMJD1C,MACF1,MX1,UBAC2,KDM2A,PARP8,PTGS2,LCK,OAS3,TNFAIP8L2,ADGRE5,TNFRSF1B,NSMCE3,STAT3,CD300A,BABAM2,AKNA,C1QA,LYST,RBM14,PER1,MAP3K5,RASGRF2,PARP14,EGR1,PIK3CD,…
dc_de_cDC2_PD_CTRL.csv	TRUE	0.000351021192276782	925	195	31	0.158974358974359	0.0335135135135135	GO:0098542	GO:BP	defense response to other organism	16178	19336	IDA,IDA IMP IGI ISS IBA,TAS,IDA IBA,IDA,IDA,IDA,IDA ISS TAS,IDA,IDA,IDA,IDA IBA,IDA ISS IBA,TAS,IDA IBA TAS,IDA ISS IBA,IMP,IDA,IEP IBA,IDA ISS TAS,TAS,IDA IMP,IDA,IDA IEP IBA TAS,IBA,IDA IMP IBA,IMP,IMP ISS,IDA,IMP,TAS	HLA-A,STAT1,FCGR2B,IFITM2,UBE2L6,LGALS9,HLA-E,IRF1,CIITA,DDIT4,RNF213,IFITM1,GBP1,S100A8,S100A12,BST2,NOP53,NAGK,GBP4,IRF7,ADAR,ISG15,IFI44L,MX1,LCK,OAS3,CD300A,LYST,RBM14,PARP14,PIK3CD
dc_de_cDC2_PD_CTRL.csv	TRUE	0.000365403063013451	4752	195	91	0.466666666666667	0.0191498316498316	GO:0048522	GO:BP	positive regulation of cellular process	16178	13230	IMP,IDA IBA,IDA IMP IGI ISS NAS,IMP IBA TAS,ISS,IBA,ISS,IDA IMP HMP IBA,IDA IBA,IDA IBA,IDA IMP ISS,IMP ISS,IDA IMP IBA IC,ISS,TAS,IMP,IDA,IBA,IBA,IDA TAS,IMP,IDA IBA TAS,IDA ISS,HMP TAS,IMP IBA,IBA NAS,IPI,IDA,ISS,IDA IBA,IMP,IDA IMP IBA,IDA IMP ISS TAS,IDA IMP ISS,IMP,TAS,IMP IBA,IMP ISS IC,TAS,IDA,IMP,IDA,IBA,IDA IMP TAS,IMP,ISS,IDA,IBA,IDA,IMP,IDA,IMP,IDA ISS,IDA IMP ISS,IDA,IDA IMP IGI,IMP I…	RPS9,HLA-A,STAT1,AREG,FCGR2B,HLA-DQB2,JAML,LGALS9,HLA-E,MAML2,IRF1,RIPOR2,CIITA,PRKCB,UVRAG,IFITM1,GBP1,HLA-DQA2,CD1C,S100A8,NEAT1,S100A12,AHR,BST2,BCL11B,ARID1B,EIF3D,PICALM,DOCK2,MAML3,HDAC9,CD44,TGFBR2,ZFP36L1,TBC1D5,TCIRG1,TNRC6B,ZEB2,MAP3K8,TOB1,PLAAT4,NAGK,KMT2C,IRF7,SIK3,ZBTB20,ISG15,PAN3,CUL1,UTRN,CAMK4,ABI3,MACF1,NEDD9,TCF12,SKAP1,PRKCH,NR4A2,PTGS2,LCK,OAS3,SECTM1,INPP5D,TNFRSF1B,FAF1,ST…
dc_de_cDC2_PD_CTRL.csv	TRUE	0.000395119398454793	1928	195	49	0.251282051282051	0.0254149377593361	GO:0048584	GO:BP	positive regulation of response to stimulus	16178	13280	IDA IBA,IMP ISS TAS,IBA,IDA IMP HMP,IDA IBA,ISS,ISS,ISS,IMP,IBA,IBA,IDA,IMP,IDA IBA TAS,HMP,NAS,IBA TAS,IMP,IDA IBA,IDA IMP,IMP,IDA,IDA ISS TAS,IMP,IBA NAS,IDA,ISS,ISS,IDA IMP,IMP,ISS,IMP IBA TAS NAS,IMP,HMP,TAS,ISS,IDA IMP,IDA,IMP,IDA IBA,IDA IBA,IGI,NAS,IDA TAS NAS,IDA,IMP ISS,IMP,TAS,IDA	HLA-A,FCGR2B,HLA-DQB2,LGALS9,HLA-E,IRF1,RIPOR2,PRKCB,GBP1,HLA-DQA2,CD1C,S100A8,NEAT1,S100A12,BST2,ARID1B,FYB1,NOP53,CD44,TGFBR2,ZEB2,NAGK,IRF7,SIK3,CD247,CUL1,MACF1,NEDD9,SKAP1,PRKCH,PTGS2,LCK,OAS3,SECTM1,INPP5D,STAT3,CD300A,NOTCH2,BABAM2,S100B,CD4,DISC1,CD3D,C1QA,RBM14,MAP3K5,PARP14,PIK3CD,AMBRA1
dc_de_cDC2_PD_CTRL.csv	TRUE	0.000429481306557717	122	195	11	0.0564102564102564	0.0901639344262295	GO:0046631	GO:BP	alpha-beta T cell activation	16178	12674	IDA,IDA IBA,IDA,ISS,IDA ISS,TAS,NAS,ISS,IDA,ISS,NAS	HLA-A,LGALS9,HLA-E,IRF1,TGFBR2,SOCS3,CD247,STAT3,CD300A,LEF1,CD3D
dc_de_cDC2_PD_CTRL.csv	TRUE	0.000464900341049062	9578	195	149	0.764102564102564	0.015556483608269	GO:0050794	GO:BP	regulation of cellular process	16178	13691	IMP,IDA IBA,IDA IMP IGI ISS IBA TAS NAS,IDA IMP IBA TAS,IDA IMP IGI ISS IBA TAS,IMP,IBA,IBA,IBA,ISS,IDA IMP HMP IBA,IDA IBA,IDA IBA,TAS,IDA IMP ISS IBA TAS,IMP ISS TAS,IDA IMP IBA IC,IDA IMP ISS IBA NAS,IMP ISS IBA,IMP IBA,IDA IMP TAS,IMP ISS IBA,TAS,IDA IBA,IMP IBA TAS,TAS,IDA IMP IGI,IBA,IMP ISS,IBA,IDA TAS,IDA IMP,IDA IBA TAS,IDA ISS,IDA HMP ISS TAS,IMP IBA,IBA NAS,TAS,IBA NAS,ISS TAS,IDA,IBA …	RPS9,HLA-A,STAT1,AREG,FCGR2B,TYMP,HLA-DQB2,IFITM2,PSME2,JAML,LGALS9,HLA-E,MAML2,ARHGAP15,IRF1,RIPOR2,CIITA,PRKCB,DDIT4,RNF213,UVRAG,GNAQ,XIST,DOCK10,IFITM1,NPC2,GBP1,HLA-DQA2,ATP2B1,CD1C,S100A8,NEAT1,S100A12,AHR,BST2,BCL11B,ARID1B,INPP4B,ARID4B,SLC8A1,RPS26,FYB1,NOP53,LDLRAD4,EIF3D,PICALM,ELMO1,DOCK2,MAML3,HDAC9,CD44,TGFBR2,RABGAP1L,ZFP36L1,TBC1D5,TCIRG1,TNRC6B,ZEB2,MAP3K8,TOB1,MVP,PLAAT4,EXOC4,N…
dc_de_cDC2_PD_CTRL.csv	TRUE	0.000490154279897158	2310	195	55	0.282051282051282	0.0238095238095238	GO:0051239	GO:BP	regulation of multicellular organismal process	16178	14037	IDA,IDA IMP ISS,ISS TAS,IMP,IBA,IDA IMP IBA,IDA,IMP ISS,IMP TAS,ISS,ISS,IMP,IBA,ISS TAS,IDA,IDA,NAS,NAS,IMP ISS TAS IC,IMP,IDA IMP,IDA ISS,IDA IMP ISS,TAS,IMP,IDA IMP TAS,ISS IBA,IBA,IDA IMP ISS,TAS,IDA ISS,ISS,ISS,IMP ISS,ISS,IDA TAS NAS,IMP,IBA,IBA,ISS IBA,IMP IGI ISS,IMP ISS,IDA IMP,IMP,IDA IMP ISS NAS,IDA NAS,IGI,ISS,ISS,IMP ISS,IDA IMP TAS IC,ISS,IGI ISS TAS,IDA,IDA	HLA-A,STAT1,FCGR2B,TYMP,HLA-DQB2,LGALS9,HLA-E,IRF1,RIPOR2,PRKCB,GNAQ,GBP1,HLA-DQA2,ATP2B1,AHR,BST2,ARID1B,ARID4B,SLC8A1,LDLRAD4,HDAC9,TGFBR2,ZFP36L1,MAP3K8,PLAAT4,IRF7,SAMSN1,ZBTB20,ISG15,CAMK4,MACF1,TRPS1,NEDD9,PRKCH,PTGS2,LCK,OAS3,TNFAIP8L2,INPP5D,TNFRSF1B,STAT3,NCOA3,CD300A,NOTCH2,LEF1,CD4,DISC1,CUX1,EPB41,PER1,CAMK2D,EGR1,PIK3CD,SIGLEC1,AMBRA1
dc_de_cDC2_PD_CTRL.csv	TRUE	0.000545143320600492	844	195	29	0.148717948717949	0.0343601895734597	GO:0140546	GO:BP	defense response to symbiont	16178	20385	IDA,IDA IMP IGI ISS IBA,TAS,IDA IBA,IDA,IDA,IDA,IDA ISS TAS,IDA,IDA,IDA IBA,IDA IBA,IDA IBA TAS,IDA ISS IBA,IMP,IDA,IEP IBA,IDA ISS TAS,TAS,IDA IMP,IDA,IDA IEP IBA TAS,IBA,IDA IMP IBA,IMP,IMP ISS,IDA,IMP,TAS	HLA-A,STAT1,FCGR2B,IFITM2,UBE2L6,LGALS9,HLA-E,IRF1,CIITA,DDIT4,IFITM1,GBP1,S100A12,BST2,NOP53,NAGK,GBP4,IRF7,ADAR,ISG15,IFI44L,MX1,LCK,OAS3,CD300A,LYST,RBM14,PARP14,PIK3CD
dc_de_cDC2_PD_CTRL.csv	TRUE	0.000572782342463463	1101	195	34	0.174358974358974	0.0308810172570391	GO:0043207	GO:BP	response to external biotic stimulus	16178	10929	IDA IMP,IDA IMP IGI ISS IBA,ISS TAS,IDA IBA,IDA,IDA IMP,IDA,IDA ISS TAS,IDA,IDA,IDA,IDA IBA,IEP,IDA ISS IBA,IBA TAS,IDA IBA TAS,IDA,IDA ISS IBA,IMP,IDA,IEP IBA,IDA ISS TAS,IMP TAS,IDA IMP IEP,IDA,IDA IMP IEP IBA TAS,IBA,IDA IMP IBA,IMP,IMP,IMP ISS,IDA,IMP,TAS	HLA-A,STAT1,FCGR2B,IFITM2,UBE2L6,LGALS9,HLA-E,IRF1,CIITA,DDIT4,RNF213,IFITM1,NPC2,GBP1,S100A8,S100A12,AHR,BST2,NOP53,NAGK,GBP4,IRF7,ADAR,ISG15,IFI44L,MX1,LCK,OAS3,TNFRSF1B,CD300A,LYST,RBM14,PARP14,PIK3CD
dc_de_cDC2_PD_CTRL.csv	TRUE	0.000572782342463463	1101	195	34	0.174358974358974	0.0308810172570391	GO:0051707	GO:BP	response to other organism	16178	14359	IDA IMP,IDA IMP IGI ISS IBA,ISS TAS,IDA IBA,IDA,IDA IMP,IDA,IDA ISS TAS,IDA,IDA,IDA,IDA IBA,IEP,IDA ISS IBA,IBA TAS,IDA IBA TAS,IDA,IDA ISS IBA,IMP,IDA,IEP IBA,IDA ISS TAS,IMP TAS,IDA IMP IEP,IDA,IDA IMP IEP IBA TAS,IBA,IDA IMP IBA,IMP,IMP,IMP ISS,IDA,IMP,TAS	HLA-A,STAT1,FCGR2B,IFITM2,UBE2L6,LGALS9,HLA-E,IRF1,CIITA,DDIT4,RNF213,IFITM1,NPC2,GBP1,S100A8,S100A12,AHR,BST2,NOP53,NAGK,GBP4,IRF7,ADAR,ISG15,IFI44L,MX1,LCK,OAS3,TNFRSF1B,CD300A,LYST,RBM14,PARP14,PIK3CD
dc_de_cDC2_PD_CTRL.csv	TRUE	0.000907453774368022	160	195	12	0.0615384615384615	0.075	GO:0050792	GO:BP	regulation of viral process	16178	13689	IMP,IDA IBA,IDA,IDA,IDA IMP IBA,IDA,IDA IMP,IDA,IDA IMP,IDA,IDA IBA,IDA	STAT1,IFITM2,LGALS9,CIITA,IFITM1,BST2,ADAR,LY6E,ISG15,MX1,OAS3,CD4
dc_de_cDC2_PD_CTRL.csv	TRUE	0.000957976273658044	10131	195	154	0.78974358974359	0.0152008686210641	GO:0050789	GO:BP	regulation of biological process	16178	13687	IMP,IDA IBA,IDA IMP IGI ISS IBA TAS NAS,IDA IMP IBA TAS,IDA IMP IGI ISS IBA TAS,IMP,IBA,IDA IBA,IBA,IMP,ISS,IDA IMP HMP IBA,IBA,IDA IBA,IDA IBA,IDA TAS,IDA IMP ISS IBA TAS,IMP ISS TAS,IDA IMP IBA IC,IDA IMP ISS IBA NAS,IMP ISS IBA,IDA IMP IBA,IDA IMP TAS,IMP ISS IBA,TAS,IDA IBA,IDA IMP IBA TAS,TAS,IDA IMP IGI,IMP,IBA,IMP ISS TAS,IBA,IDA TAS,IDA IMP,IDA IBA TAS,IDA ISS,IDA HMP ISS TAS,IMP IBA,IBA …	RPS9,HLA-A,STAT1,AREG,FCGR2B,TYMP,HLA-DQB2,IFITM2,PSME2,PSMB8,JAML,LGALS9,AOAH,HLA-E,MAML2,ARHGAP15,IRF1,RIPOR2,CIITA,PRKCB,DDIT4,RNF213,UVRAG,GNAQ,XIST,DOCK10,IFITM1,NPC2,GBP1,PSMB9,HLA-DQA2,ATP2B1,CD1C,S100A8,NEAT1,S100A12,AHR,BST2,BCL11B,ARID1B,INPP4B,ARID4B,SLC8A1,RPS26,FYB1,NOP53,LDLRAD4,EIF3D,PICALM,ELMO1,DOCK2,MAML3,HDAC9,CD44,TGFBR2,RABGAP1L,ZFP36L1,TBC1D5,TCIRG1,TNRC6B,ZEB2,MAP3K8,TOB1,M…
dc_de_cDC2_PD_CTRL.csv	TRUE	0.000964937473017989	332	195	17	0.0871794871794872	0.0512048192771084	GO:0002250	GO:BP	adaptive immune response	16178	789	IDA IBA,ISS TAS,IDA IBA,TAS,IBA,IDA,IDA,ISS,TAS,NAS,IDA,ISS IBA,IDA ISS,ISS,NAS,IDA NAS,TAS	HLA-A,FCGR2B,HLA-E,IRF1,CD1C,AHR,IRF7,SAMSN1,SOCS3,CD247,SKAP1,TNFRSF1B,STAT3,LEF1,CD3D,C1QA,PIK3CD
dc_de_cDC2_PD_CTRL.csv	TRUE	0.00100047851935452	106	195	10	0.0512820512820513	0.0943396226415094	GO:0034341	GO:BP	response to type II interferon	16178	8870	IDA IMP ISS,IDA IBA,IDA,ISS,IDA,IDA IBA,IDA IBA,ISS,IEP IBA,IMP	STAT1,IFITM2,LGALS9,IRF1,CIITA,IFITM1,GBP1,BST2,GBP4,PARP14
dc_de_cDC2_PD_CTRL.csv	TRUE	0.00105924023457443	631	195	24	0.123076923076923	0.0380348652931854	GO:0030097	GO:BP	hemopoiesis	16178	6912	IMP,TAS,IDA IMP,ISS,ISS,NAS,TAS,ISS,IDA ISS,TAS,TAS,IMP TAS,ISS,ISS,IMP IBA NAS,IBA,IMP ISS,IMP ISS TAS,IDA IMP ISS,IDA IMP,ISS IBA,TAS NAS,ISS,IDA	STAT1,FCGR2B,LGALS9,IRF1,DOCK10,ARID1B,HDAC9,TGFBR2,ZFP36L1,IRF7,SOCS3,CAMK4,SNX10,NEDD9,LCK,INPP5D,STAT3,NOTCH2,LEF1,CD4,CD3D,PIK3CD,NFIL3,AMBRA1
dc_de_cDC2_PD_CTRL.csv	TRUE	0.00133615122399727	1251	195	36	0.184615384615385	0.0287769784172662	GO:0051240	GO:BP	positive regulation of multicellular organismal process	16178	14038	IDA,IDA,IBA,IDA IMP,IDA,IMP ISS,ISS,IBA,ISS,NAS,NAS,IMP,IDA ISS,IDA,TAS,IMP,IDA IMP TAS,IDA ISS,IDA,ISS,IMP ISS,ISS,IDA TAS,IMP,IBA,ISS IBA,IMP IGI ISS,IMP ISS,IDA IMP ISS,IDA NAS,IGI,ISS,IMP,ISS,IGI ISS TAS,IDA	HLA-A,STAT1,HLA-DQB2,LGALS9,HLA-E,IRF1,PRKCB,HLA-DQA2,ATP2B1,ARID1B,ARID4B,SLC8A1,TGFBR2,ZFP36L1,MAP3K8,PLAAT4,IRF7,ISG15,MACF1,NEDD9,PRKCH,PTGS2,LCK,OAS3,INPP5D,TNFRSF1B,STAT3,NCOA3,LEF1,CD4,DISC1,CUX1,CAMK2D,EGR1,PIK3CD,AMBRA1
dc_de_cDC2_PD_CTRL.csv	TRUE	0.00136297872766169	640	195	24	0.123076923076923	0.0375	GO:0031347	GO:BP	regulation of defense response	16178	7395	IDA,IMP IGI,ISS TAS,IDA,IBA,IDA,ISS TAS,IDA,IMP,TAS,IDA,IMP,IDA,IDA ISS TAS,IMP,ISS NAS,IMP,IBA,ISS IBA,IDA ISS,IMP,ISS,IDA,IMP	HLA-A,STAT1,FCGR2B,LGALS9,AOAH,HLA-E,IRF1,S100A8,NEAT1,S100A12,AHR,NOP53,NAGK,IRF7,ISG15,PTGS2,OAS3,TNFAIP8L2,TNFRSF1B,STAT3,CD300A,AKNA,RBM14,PARP14
dc_de_cDC2_PD_CTRL.csv	TRUE	0.00148935327117633	138	195	11	0.0564102564102564	0.0797101449275362	GO:1903900	GO:BP	regulation of viral life cycle	16178	23972	IDA IBA,IDA,IDA,IDA IMP IBA,IDA,IDA IMP,IDA,IDA IMP,IDA,IDA IBA,IDA	IFITM2,LGALS9,CIITA,IFITM1,BST2,ADAR,LY6E,ISG15,MX1,OAS3,CD4
dc_de_cDC2_PD_CTRL.csv	TRUE	0.00150041848186153	465	195	20	0.102564102564103	0.043010752688172	GO:0002253	GO:BP	activation of immune response	16178	792	IDA,IMP,ISS,ISS,IMP,IBA TAS,IMP,IDA,IDA ISS TAS,IBA NAS,IMP,IMP,IBA TAS NAS,IMP,TAS,IDA IMP,NAS,IDA TAS NAS,IDA,TAS	HLA-A,FCGR2B,IRF1,PRKCB,GBP1,FYB1,NOP53,NAGK,IRF7,CD247,SKAP1,PRKCH,LCK,OAS3,INPP5D,CD300A,CD3D,C1QA,RBM14,PIK3CD
dc_de_cDC2_PD_CTRL.csv	TRUE	0.00154329524104055	383	195	18	0.0923076923076923	0.0469973890339426	GO:0022407	GO:BP	regulation of cell-cell adhesion	16178	6835	IDA,IBA,IDA IMP IBA,IDA,ISS,IMP TAS,IBA,NAS,IMP,IDA ISS,TAS,IDA IGI,IDA IMP TAS,IBA,IDA,ISS,ISS IBA,IDA	HLA-A,HLA-DQB2,LGALS9,HLA-E,IRF1,RIPOR2,HLA-DQA2,ARID1B,CD44,TGFBR2,MAP3K8,SKAP1,LCK,TNFAIP8L2,CD300A,LEF1,AKNA,AMBRA1
dc_de_cDC2_PD_CTRL.csv	TRUE	0.00159534930931264	306	195	16	0.0820512820512821	0.0522875816993464	GO:1903706	GO:BP	regulation of hemopoiesis	16178	23819	IMP,TAS,IDA IMP,ISS,NAS,ISS,IDA ISS,TAS,TAS,ISS,IBA,IMP,IMP,IDA IMP ISS,IDA,IDA	STAT1,FCGR2B,LGALS9,IRF1,ARID1B,TGFBR2,ZFP36L1,IRF7,CAMK4,NEDD9,INPP5D,STAT3,NOTCH2,LEF1,CD4,AMBRA1
dc_de_cDC2_PD_CTRL.csv	TRUE	0.00196672930532834	114	195	10	0.0512820512820513	0.087719298245614	GO:0050852	GO:BP	T cell receptor signaling pathway	16178	13735	IDA,IMP,IBA TAS,IBA NAS,IMP,TAS NAS,TAS,IDA,NAS,TAS	HLA-A,GBP1,FYB1,CD247,SKAP1,LCK,INPP5D,CD300A,CD3D,PIK3CD
dc_de_cDC2_PD_CTRL.csv	TRUE	0.00198897222040414	46	195	7	0.0358974358974359	0.152173913043478	GO:0002704	GO:BP	negative regulation of leukocyte mediated immunity	16178	1229	IDA,ISS TAS,IDA IMP,IDA,IDA,IDA,IDA	HLA-A,FCGR2B,LGALS9,HLA-E,AHR,BST2,CD300A
dc_de_cDC2_PD_CTRL.csv	TRUE	0.00226516943980873	90	195	9	0.0461538461538462	0.1	GO:0048525	GO:BP	negative regulation of viral process	16178	13233	IMP,IDA IBA,IDA,IDA IMP IBA,IDA,IDA,IDA IMP,IDA,IDA IBA	STAT1,IFITM2,CIITA,IFITM1,BST2,LY6E,ISG15,MX1,OAS3
dc_de_cDC2_PD_CTRL.csv	TRUE	0.00226846437483271	612	195	23	0.117948717948718	0.0375816993464052	GO:0045597	GO:BP	positive regulation of cell differentiation	16178	11844	IMP,IDA IMP,IMP,IMP,NAS,IDA ISS,IDA ISS,ISS,IMP,IDA,ISS,IMP ISS,ISS,IBA,ISS IBA,IMP,IMP,IDA,IDA IMP ISS NAS,IDA,IGI,ISS,IDA	STAT1,LGALS9,RIPOR2,IFITM1,ARID1B,TGFBR2,ZFP36L1,ZEB2,PLAAT4,MACF1,NEDD9,PRKCH,PTGS2,INPP5D,TNFRSF1B,STAT3,NCOA3,NOTCH2,LEF1,CD4,DISC1,CUX1,AMBRA1
dc_de_cDC2_PD_CTRL.csv	TRUE	0.00238750991068265	959	195	30	0.153846153846154	0.0312825860271116	GO:0051094	GO:BP	positive regulation of developmental process	16178	13928	IMP,IDA IMP,IMP,ISS,IMP,ISS,NAS,NAS,IMP,IDA ISS,IDA ISS,ISS,IMP,ISS,IDA,ISS,IMP ISS,ISS,IBA,ISS IBA,IMP,IMP ISS,IDA,IDA IMP ISS NAS,ISS,IDA,IGI,ISS,IGI ISS,IDA	STAT1,LGALS9,RIPOR2,PRKCB,IFITM1,ATP2B1,ARID1B,ARID4B,SLC8A1,TGFBR2,ZFP36L1,ZEB2,PLAAT4,ISG15,MACF1,NEDD9,PRKCH,PTGS2,INPP5D,TNFRSF1B,STAT3,NCOA3,NOTCH2,LEF1,RNF157,CD4,DISC1,CUX1,PIK3CD,AMBRA1
dc_de_cDC2_PD_CTRL.csv	TRUE	0.00239081757945462	568	195	22	0.112820512820513	0.0387323943661972	GO:0060284	GO:BP	regulation of cell development	16178	14966	IMP,TAS,IDA IMP,ISS,NAS,ISS,ISS,IDA ISS,TAS,TAS,IDA,ISS,IMP,IBA,ISS IBA,IMP,IMP,IDA IMP ISS NAS,IDA,IGI,ISS,IDA	STAT1,FCGR2B,LGALS9,IRF1,ARID1B,HDAC9,TGFBR2,ZFP36L1,IRF7,CAMK4,MACF1,NEDD9,PRKCH,INPP5D,TNFRSF1B,STAT3,NOTCH2,LEF1,CD4,DISC1,CUX1,AMBRA1
dc_de_cDC2_PD_CTRL.csv	TRUE	0.0027515109418486	619	195	23	0.117948717948718	0.037156704361874	GO:0030155	GO:BP	regulation of cell adhesion	16178	6925	IDA,IBA,IDA IMP IBA,IDA,ISS,IMP ISS TAS,IMP,IBA,NAS,IMP,IDA ISS,TAS,IMP,IDA ISS IBA,IMP,IDA,IDA IGI,IDA IMP TAS,IBA,IDA,ISS,ISS IBA,IDA	HLA-A,HLA-DQB2,LGALS9,HLA-E,IRF1,RIPOR2,GBP1,HLA-DQA2,ARID1B,CD44,TGFBR2,MAP3K8,UTRN,MACF1,NEDD9,CYTH1,SKAP1,LCK,TNFAIP8L2,CD300A,LEF1,AKNA,AMBRA1
dc_de_cDC2_PD_CTRL.csv	TRUE	0.00316633275936576	213	195	13	0.0666666666666667	0.0610328638497653	GO:1903039	GO:BP	positive regulation of leukocyte cell-cell adhesion	16178	23293	IDA,IBA,IDA,IDA,IBA,NAS,IMP,IDA ISS,TAS,IDA,IDA IMP TAS,ISS,IDA	HLA-A,HLA-DQB2,LGALS9,HLA-E,HLA-DQA2,ARID1B,CD44,TGFBR2,MAP3K8,SKAP1,LCK,LEF1,AMBRA1
dc_de_cDC2_PD_CTRL.csv	TRUE	0.00354320405606547	406	195	18	0.0923076923076923	0.0443349753694581	GO:0002757	GO:BP	immune response-activating signaling pathway	16178	1275	IDA,IMP,ISS,ISS,IMP,IBA TAS,IMP,IDA,IDA ISS TAS,IBA NAS,IMP,IMP,IBA TAS NAS,IMP,TAS,IDA IMP,NAS,TAS	HLA-A,FCGR2B,IRF1,PRKCB,GBP1,FYB1,NOP53,NAGK,IRF7,CD247,SKAP1,PRKCH,LCK,OAS3,INPP5D,CD300A,CD3D,PIK3CD
dc_de_cDC2_PD_CTRL.csv	TRUE	0.00405734821255725	10492	195	156	0.8	0.0148684712161647	GO:0065007	GO:BP	biological regulation	16178	16384	IMP,IDA IBA,IDA IMP IGI ISS IBA TAS NAS,IDA IMP IBA TAS,IDA IMP IGI ISS IBA TAS,IMP,IBA,IDA IBA,IBA,IMP,ISS,IDA IMP HMP IBA,IBA,IDA IBA,TAS,IDA IBA,IDA TAS,IDA IMP ISS IBA TAS,IMP ISS TAS,IDA IMP IBA IC,IDA IMP ISS IBA NAS,IMP ISS IBA,IDA IMP IBA,IDA IMP TAS,IMP ISS IBA TAS,TAS,IDA ISS IBA,IDA IMP IBA TAS,TAS,IDA IMP IGI,IMP,IBA,IMP ISS TAS,IBA,IDA TAS,IDA IMP,IDA IBA TAS,IDA ISS,IDA HMP ISS TAS,…	RPS9,HLA-A,STAT1,AREG,FCGR2B,TYMP,HLA-DQB2,IFITM2,PSME2,PSMB8,JAML,LGALS9,AOAH,HLA-E,ERAP2,MAML2,ARHGAP15,IRF1,RIPOR2,CIITA,PRKCB,DDIT4,RNF213,UVRAG,GNAQ,XIST,DOCK10,IFITM1,NPC2,GBP1,PSMB9,HLA-DQA2,ATP2B1,CD1C,S100A8,NEAT1,S100A12,AHR,BST2,BCL11B,ARID1B,INPP4B,ARID4B,SLC8A1,RPS26,FYB1,NOP53,LDLRAD4,EIF3D,PICALM,ELMO1,DOCK2,MAML3,HDAC9,CD44,TGFBR2,RABGAP1L,ZFP36L1,TBC1D5,TCIRG1,TNRC6B,ZEB2,MAP3K8,…
dc_de_cDC2_PD_CTRL.csv	TRUE	0.00437285289421723	1724	195	43	0.220512820512821	0.0249419953596288	GO:0010033	GO:BP	response to organic substance	16178	3883	IDA IMP ISS IBA,ISS,IDA IBA,IDA IMP,IDA ISS,IDA,IDA,ISS,IBA,ISS IBA,IDA IBA,IDA IEP IBA,IMP,IBA,IDA,ISS,ISS,IDA,IDA,IDA ISS,IDA,IEP IBA,IDA,IDA,ISS,ISS,IDA IMP,IEP TAS,IMP,IMP,ISS IBA,IBA,IMP,IMP TAS,IMP,IDA IMP ISS IBA NAS,IDA IBA,IDA IMP,IDA IBA,TAS,ISS,IMP,IDA IMP ISS	STAT1,FCGR2B,IFITM2,LGALS9,IRF1,RIPOR2,CIITA,PRKCB,SELL,GNAQ,IFITM1,GBP1,ATP2B1,S100A8,AHR,BST2,SLC8A1,HDAC9,TGFBR2,ZFP36L1,NAGK,GBP4,ADAR,MGST1,PIM3,ZBTB20,ISG15,MX1,UBAC2,TCF12,NR4A2,PARP8,OAS3,TNFRSF1B,NSMCE3,STAT3,NCOA3,LEF1,CD4,RBM14,PER1,PARP14,EGR1
dc_de_cDC2_PD_CTRL.csv	TRUE	0.00507964405748178	642	195	23	0.117948717948718	0.0358255451713396	GO:0001817	GO:BP	regulation of cytokine production	16178	479	IDA,IDA,ISS TAS,IDA IMP IBA,IDA,IMP ISS,IMP,ISS,IDA,IDA,IDA IMP TAS,IBA,IDA IMP,ISS,IMP,ISS IBA,IMP IGI ISS,IDA,NAS,ISS,ISS,TAS,IDA	HLA-A,STAT1,FCGR2B,LGALS9,HLA-E,IRF1,GBP1,ATP2B1,BST2,HDAC9,IRF7,ZBTB20,ISG15,PTGS2,OAS3,TNFRSF1B,STAT3,LEF1,CD4,PER1,EGR1,PIK3CD,SIGLEC1
dc_de_cDC2_PD_CTRL.csv	TRUE	0.00577985150629445	647	195	23	0.117948717948718	0.035548686244204	GO:0001816	GO:BP	cytokine production	16178	478	IDA,IDA,ISS TAS,IDA IMP IBA,IDA,IMP ISS,IMP,ISS,IDA,IDA,IDA IMP TAS,IBA,IDA IMP,ISS,IMP,ISS IBA,IMP IGI ISS,IDA,NAS,ISS,ISS,TAS,IDA	HLA-A,STAT1,FCGR2B,LGALS9,HLA-E,IRF1,GBP1,ATP2B1,BST2,HDAC9,IRF7,ZBTB20,ISG15,PTGS2,OAS3,TNFRSF1B,STAT3,LEF1,CD4,PER1,EGR1,PIK3CD,SIGLEC1
dc_de_cDC2_PD_CTRL.csv	TRUE	0.00580903976092985	225	195	13	0.0666666666666667	0.0577777777777778	GO:1902105	GO:BP	regulation of leukocyte differentiation	16178	22559	TAS,IDA IMP,ISS,NAS,ISS,IDA ISS,TAS,TAS,ISS,IBA,IDA IMP ISS,IDA,IDA	FCGR2B,LGALS9,IRF1,ARID1B,TGFBR2,ZFP36L1,IRF7,CAMK4,NEDD9,INPP5D,LEF1,CD4,AMBRA1
dc_de_cDC2_PD_CTRL.csv	TRUE	0.00621717054180475	192	195	12	0.0615384615384615	0.0625	GO:0031348	GO:BP	negative regulation of defense response	16178	7396	IDA,ISS TAS,IDA,IBA,IDA,IDA,IMP,IMP,IBA,ISS IBA,IDA ISS,IMP	HLA-A,FCGR2B,LGALS9,AOAH,HLA-E,AHR,ISG15,OAS3,TNFAIP8L2,TNFRSF1B,STAT3,PARP14
dc_de_cDC2_PD_CTRL.csv	TRUE	0.00717709113976713	427	195	18	0.0923076923076923	0.0421545667447307	GO:0002764	GO:BP	immune response-regulating signaling pathway	16178	1282	IDA,IDA IMP,ISS,ISS,IMP,IBA TAS,IMP,IDA,IDA ISS TAS,IDA IBA NAS,IMP,IMP,IDA IBA TAS NAS,IMP,TAS,IDA IMP,NAS,TAS	HLA-A,FCGR2B,IRF1,PRKCB,GBP1,FYB1,NOP53,NAGK,IRF7,CD247,SKAP1,PRKCH,LCK,OAS3,INPP5D,CD300A,CD3D,PIK3CD
dc_de_cDC2_PD_CTRL.csv	TRUE	0.00751641305306183	1015	195	30	0.153846153846154	0.0295566502463054	GO:2000026	GO:BP	regulation of multicellular organismal development	16178	26054	IMP ISS,TAS,IMP,IDA IMP,ISS,ISS,ISS,NAS,IMP,ISS,IDA IMP ISS,IMP,TAS,ISS,TAS,IDA,ISS,ISS,IMP ISS,IBA,ISS IBA,IMP,IMP,IMP,IDA IMP ISS NAS,IDA,IGI,ISS,IGI ISS,IDA	STAT1,FCGR2B,TYMP,LGALS9,IRF1,PRKCB,ATP2B1,ARID1B,SLC8A1,TGFBR2,ZFP36L1,PLAAT4,IRF7,ISG15,CAMK4,MACF1,TRPS1,NEDD9,PRKCH,INPP5D,TNFRSF1B,STAT3,NCOA3,NOTCH2,LEF1,CD4,DISC1,CUX1,PIK3CD,AMBRA1
dc_de_cDC2_PD_CTRL.csv	TRUE	0.00763470090500303	163	195	11	0.0564102564102564	0.0674846625766871	GO:0002573	GO:BP	myeloid leukocyte differentiation	16178	1101	ISS,IDA,TAS,IMP TAS,ISS,ISS,IBA,IMP,IDA IMP,IDA IMP,TAS	TGFBR2,ZFP36L1,IRF7,CAMK4,SNX10,NEDD9,INPP5D,NOTCH2,LEF1,CD4,PIK3CD
dc_de_cDC2_PD_CTRL.csv	TRUE	0.00974433020770552	352	195	16	0.0820512820512821	0.0454545454545455	GO:0016032	GO:BP	viral process	16178	5131	IMP,IDA IBA,IDA,IDA,IDA IMP IBA,IDA,IDA,TAS,IDA IMP,IDA,IDA IMP,IDA,IDA IBA,IDA,IDA,IBA	STAT1,IFITM2,LGALS9,CIITA,IFITM1,BST2,EIF3D,IRF7,ADAR,LY6E,ISG15,MX1,OAS3,LEF1,CD4,SIGLEC1
dc_de_cDC2_PD_CTRL.csv	TRUE	0.0109139592969797	624	195	22	0.112820512820513	0.0352564102564103	GO:0034097	GO:BP	response to cytokine	16178	8691	IDA IMP ISS IBA,IDA IBA,IDA,IDA ISS,IDA,IDA,IBA,IDA IBA,IDA IEP IBA,ISS,IDA,IEP IBA,IDA,IDA IMP,IEP TAS,IMP,TAS,IDA IMP IBA NAS,IDA IMP,IDA IBA,IMP,IDA IMP	STAT1,IFITM2,LGALS9,IRF1,RIPOR2,CIITA,SELL,IFITM1,GBP1,BST2,ZFP36L1,GBP4,ADAR,ISG15,MX1,OAS3,TNFRSF1B,STAT3,LEF1,CD4,PARP14,EGR1
dc_de_cDC2_PD_CTRL.csv	TRUE	0.0110875789942924	39	195	6	0.0307692307692308	0.153846153846154	GO:0019884	GO:BP	antigen processing and presentation of exogenous antigen	16178	6284	IDA,ISS,IBA,IDA,IBA,IBA	HLA-A,FCGR2B,HLA-DQB2,HLA-E,HLA-DQA2,CD1C
dc_de_cDC2_PD_CTRL.csv	TRUE	0.0113952737093321	4	195	3	0.0153846153846154	0.75	GO:0034124	GO:BP	regulation of MyD88-dependent toll-like receptor signaling pathway	16178	8715	ISS,ISS,IMP	IRF1,IRF7,CD300A
dc_de_cDC2_PD_CTRL.csv	TRUE	0.0130082614460704	280	195	14	0.0717948717948718	0.05	GO:0010720	GO:BP	positive regulation of cell development	16178	4396	IDA IMP,NAS,ISS,IDA,IDA,ISS,IMP,IBA,ISS IBA,IDA IMP ISS,IDA,IGI,ISS,IDA	LGALS9,ARID1B,TGFBR2,ZFP36L1,MACF1,NEDD9,PRKCH,INPP5D,TNFRSF1B,LEF1,CD4,DISC1,CUX1,AMBRA1
dc_de_cDC2_PD_CTRL.csv	TRUE	0.015530919595457	62	195	7	0.0358974358974359	0.112903225806452	GO:0048002	GO:BP	antigen processing and presentation of peptide antigen	16178	12883	IDA IMP IBA,ISS,IBA,IDA IMP IBA,IDA IBA,TAS,IBA	HLA-A,FCGR2B,HLA-DQB2,TAP1,HLA-E,ERAP2,HLA-DQA2
dc_de_cDC2_PD_CTRL.csv	TRUE	0.0172527141051324	145	195	10	0.0512820512820513	0.0689655172413793	GO:0050777	GO:BP	negative regulation of immune response	16178	13680	IDA,ISS TAS,IDA,IDA,IDA,ISS,IMP,IMP,IDA,IMP	HLA-A,FCGR2B,LGALS9,HLA-E,AHR,SAMSN1,ISG15,OAS3,CD300A,PARP14
dc_de_cDC2_PD_CTRL.csv	TRUE	0.0175912975375253	25	195	5	0.0256410256410256	0.2	GO:1903901	GO:BP	negative regulation of viral life cycle	16178	23973	IDA IBA,IDA,IDA IBA,IDA,IDA	IFITM2,CIITA,IFITM1,BST2,LY6E
dc_de_cDC2_PD_CTRL.csv	TRUE	0.0201377100936256	373	195	16	0.0820512820512821	0.0428954423592493	GO:0002683	GO:BP	negative regulation of immune system process	16178	1208	IDA,IMP ISS TAS,IDA IMP IBA,IDA,ISS,IMP TAS,IMP,IDA,IDA,ISS IBA,IMP,IMP,IBA,IBA,IDA IMP,IMP	HLA-A,FCGR2B,LGALS9,HLA-E,IRF1,RIPOR2,GBP1,AHR,BST2,SAMSN1,ISG15,OAS3,TNFAIP8L2,INPP5D,CD300A,PARP14
dc_de_cDC2_PD_CTRL.csv	TRUE	0.0207490791089569	2537	195	54	0.276923076923077	0.0212849822625148	GO:0009966	GO:BP	regulation of signal transduction	16178	3842	IMP,IMP ISS TAS,IMP HMP,TAS,ISS,IMP ISS,ISS,IMP IBA,IMP IBA,IMP,IMP,IDA,IDA IBA TAS,HMP,NAS,IMP,IDA IMP IBA,TAS,IDA IBA,IDA IMP,IMP,IDA,IDA,ISS,IMP,IMP,IDA,IMP,IDA,TAS,ISS,IMP,IDA,TAS,IMP,IMP,IMP NAS,IMP,HMP,IBA,ISS,TAS,IDA IMP,IDA,NAS,IDA IBA,IDA IBA,IGI,TAS,ISS,IMP ISS,TAS,IMP,IDA	STAT1,FCGR2B,LGALS9,ARHGAP15,IRF1,RIPOR2,PRKCB,DDIT4,RNF213,GNAQ,GBP1,S100A8,S100A12,BST2,ARID4B,NOP53,LDLRAD4,DOCK2,CD44,TGFBR2,ZEB2,MVP,NAGK,IRF7,SIK3,SOCS3,DENND1A,ISG15,CUL1,ARHGAP45,MACF1,UBAC2,CDC42SE2,DEF6,PRKCH,NR4A2,LCK,OAS3,SECTM1,INPP5D,STAT3,NCOA3,CD300A,NOTCH2,BABAM2,S100B,CD4,DISC1,ABR,PER1,MAP3K5,RASGRF2,PARP14,AMBRA1
dc_de_cDC2_PD_CTRL.csv	TRUE	0.022189282305583	334	195	15	0.0769230769230769	0.0449101796407186	GO:0009615	GO:BP	response to virus	16178	3578	IDA IMP IGI,IDA IBA,IMP,IDA,IDA,IDA IBA,IEP,IDA IBA,IDA TAS,IMP,IDA IMP IEP,IDA,IDA IMP IEP IBA,IDA IBA,ISS	STAT1,IFITM2,LGALS9,IRF1,DDIT4,IFITM1,NPC2,BST2,IRF7,ADAR,ISG15,IFI44L,MX1,OAS3,LYST
dc_de_cDC2_PD_CTRL.csv	TRUE	0.0225104847533636	255	195	13	0.0666666666666667	0.0509803921568627	GO:0022409	GO:BP	positive regulation of cell-cell adhesion	16178	6837	IDA,IBA,IDA,IDA,IBA,NAS,IMP,IDA ISS,TAS,IDA IGI,IDA IMP TAS,ISS,IDA	HLA-A,HLA-DQB2,LGALS9,HLA-E,HLA-DQA2,ARID1B,CD44,TGFBR2,MAP3K8,SKAP1,LCK,LEF1,AMBRA1
dc_de_cDC2_PD_CTRL.csv	TRUE	0.0227269377666686	2812	195	58	0.297435897435897	0.0206258890469417	GO:0010646	GO:BP	regulation of cell communication	16178	4342	IMP,IMP ISS TAS,IMP,IMP HMP,TAS,ISS,IMP ISS,ISS,IMP IBA,IMP IBA,IMP,IMP,IDA,IDA IBA TAS,HMP,NAS,TAS,IMP,IDA IMP IBA,TAS,IDA IBA,IDA IMP,IMP,IDA,IDA,ISS,ISS,IMP,IMP,IDA,IMP,IDA,TAS,ISS,IMP,IDA,TAS,IMP,IMP,IMP NAS,IMP,HMP,IBA,ISS,TAS,IDA IMP,IDA,NAS,IDA IBA,IDA IBA,IGI,ISS TAS,ISS,IMP ISS,TAS,ISS IC,IMP,IDA	STAT1,FCGR2B,TYMP,LGALS9,ARHGAP15,IRF1,RIPOR2,PRKCB,DDIT4,RNF213,GNAQ,GBP1,S100A8,S100A12,BST2,ARID4B,SLC8A1,NOP53,LDLRAD4,DOCK2,CD44,TGFBR2,ZEB2,MVP,NAGK,IRF7,PIM3,SIK3,SOCS3,DENND1A,ISG15,CUL1,ARHGAP45,MACF1,UBAC2,CDC42SE2,DEF6,PRKCH,NR4A2,LCK,OAS3,SECTM1,INPP5D,STAT3,NCOA3,CD300A,NOTCH2,BABAM2,S100B,CD4,DISC1,ABR,PER1,MAP3K5,RASGRF2,CAMK2D,PARP14,AMBRA1
dc_de_cDC2_PD_CTRL.csv	TRUE	0.0260912941472606	152	195	10	0.0512820512820513	0.0657894736842105	GO:0002819	GO:BP	regulation of adaptive immune response	16178	1336	IDA IBA,ISS TAS,IDA IBA,TAS,IBA,IDA,IDA,ISS,IDA,ISS IBA	HLA-A,FCGR2B,HLA-E,IRF1,CD1C,AHR,IRF7,SAMSN1,SKAP1,TNFRSF1B
dc_de_cDC2_PD_CTRL.csv	TRUE	0.0261021155461952	2491	195	53	0.271794871794872	0.0212765957446809	GO:0051173	GO:BP	positive regulation of nitrogen compound metabolic process	16178	13997	IDA IMP IGI NAS,IMP,IDA IBA,IDA IMP ISS,IDA IMP IBA,IDA,IMP,TAS,IDA ISS,IMP IBA,IBA NAS,IMP,IPI,IDA IMP ISS,IDA IBA,IDA,ISS,IDA IMP ISS,IMP IBA,IMP,IDA,IBA,IDA IMP,ISS,IBA,IDA,IDA,IDA,IDA IMP,ISS TAS,ISS,IDA,IMP IBA,IMP,IMP,IDA,IDA IMP IGI ISS NAS,IDA IMP IBA,IDA,IDA IMP,IDA,IMP,IDA IMP ISS,IDA,IDA,IBA,IDA,ISS,IDA IMP,IMP,IDA IMP IGI,ISS,IDA	STAT1,LGALS9,MAML2,IRF1,CIITA,S100A8,NEAT1,S100A12,AHR,BCL11B,ARID1B,NOP53,EIF3D,PICALM,MAML3,CD44,TGFBR2,ZFP36L1,TNRC6B,ZEB2,TOB1,KMT2C,IRF7,ZBTB20,PAN3,CAMK4,NEDD9,TCF12,SKAP1,NR4A2,PTGS2,LCK,TNFRSF1B,FAF1,COP1,NSMCE3,STAT3,NCOA3,CD300A,NOTCH2,FZD2,BABAM2,LEF1,CD4,AKNA,SSBP4,RBM14,PER1,MAP3K5,PARP14,EGR1,NFIL3,AMBRA1
dc_de_cDC2_PD_CTRL.csv	TRUE	0.0265556020981313	259	195	13	0.0666666666666667	0.0501930501930502	GO:0002429	GO:BP	immune response-activating cell surface receptor signaling pathway	16178	959	IDA,IMP,ISS,IMP,IBA TAS,IBA NAS,IMP,IMP,IBA TAS NAS,TAS,IDA,NAS,TAS	HLA-A,FCGR2B,PRKCB,GBP1,FYB1,CD247,SKAP1,PRKCH,LCK,INPP5D,CD300A,CD3D,PIK3CD
dc_de_cDC2_PD_CTRL.csv	TRUE	0.0294066444140047	5297	195	92	0.471794871794872	0.0173683216915235	GO:0060255	GO:BP	regulation of macromolecule metabolic process	16178	14938	IDA,IDA IMP IGI ISS IBA NAS,ISS TAS,IBA,IMP,IDA IMP IBA,IDA,IDA IBA,IDA IMP ISS IBA,IDA IMP IBA IC,IMP,IDA,IMP,TAS,IMP,IMP,ISS,IDA TAS,IDA IMP,TAS,IDA ISS,IDA,IMP IBA,IBA NAS,IBA NAS,ISS,IDA,IMP,IPI,IDA IMP ISS,IDA IBA,IDA ISS,IDA IMP,ISS,IDA IMP ISS,IDA IMP IBA,IDA IMP IBA,IDA IBA,IDA,IBA,IBA,IDA IMP IBA TAS,IDA IMP,ISS IBA,IBA,IMP,IDA IMP,IBA,IDA,IBA TAS,IBA,IDA IBA,IMP IBA,IDA,IDA IBA TAS,IDA …	HLA-A,STAT1,FCGR2B,PSME2,PSMB8,LGALS9,HLA-E,MAML2,IRF1,CIITA,PRKCB,UVRAG,GNAQ,XIST,GBP1,PSMB9,ATP2B1,S100A8,NEAT1,S100A12,AHR,BST2,BCL11B,ARID1B,ARID4B,SLC8A1,RPS26,NOP53,EIF3D,PICALM,MAML3,HDAC9,CD44,TGFBR2,ZFP36L1,TNRC6B,ZEB2,TOB1,MVP,SP110,KMT2C,IRF7,ADAR,SAMSN1,ZBTB20,SOCS3,ISG15,PAN3,CAMK4,JMJD1C,HIST1H1E,TRPS1,KDM2A,NEDD9,TCF12,SKAP1,PRKCH,NR4A2,PTGS2,LCK,OAS3,TNFRSF1B,FAF1,COP1,NSMCE3,STAT…
dc_de_cDC2_PD_CTRL.csv	TRUE	0.031085360468196	2841	195	58	0.297435897435897	0.0204153467089053	GO:0010604	GO:BP	positive regulation of macromolecule metabolic process	16178	4301	IDA,IDA IMP IGI NAS,IDA IMP IBA,IDA,IDA IBA,IDA IMP ISS,IDA IMP IBA IC,IDA,IMP,TAS,IDA ISS,IMP IBA,IBA NAS,IMP,IPI,IDA IMP ISS,IDA IBA,IDA,ISS,IDA IMP ISS,IMP IBA,IMP,IDA,IBA,IDA IMP TAS,IDA,IBA,IDA,IDA,IDA,IDA IMP,ISS TAS,ISS,IDA,IMP,IMP IBA,IMP,IMP,IDA,IDA IMP IGI ISS NAS,IDA IMP IBA,IDA,IDA IMP,IDA,ISS,IMP,IDA IMP ISS,IDA NAS,IDA,IBA,IDA IPI,ISS,IDA IMP,IMP,IDA IMP IGI ISS,IMP TAS,ISS,IDA	HLA-A,STAT1,LGALS9,HLA-E,MAML2,IRF1,CIITA,S100A8,NEAT1,S100A12,AHR,BCL11B,ARID1B,NOP53,EIF3D,PICALM,MAML3,CD44,TGFBR2,ZFP36L1,TNRC6B,ZEB2,TOB1,KMT2C,IRF7,ISG15,PAN3,CAMK4,NEDD9,TCF12,SKAP1,NR4A2,PTGS2,LCK,OAS3,TNFRSF1B,FAF1,COP1,NSMCE3,STAT3,NCOA3,CD300A,NOTCH2,FZD2,VAMP3,BABAM2,LEF1,CD4,AKNA,SSBP4,RBM14,PER1,MAP3K5,PARP14,EGR1,PIK3CD,NFIL3,AMBRA1
dc_de_cDC2_PD_CTRL.csv	TRUE	0.0315986834477377	28	195	5	0.0256410256410256	0.178571428571429	GO:0019883	GO:BP	antigen processing and presentation of endogenous antigen	16178	6283	IDA IMP IBA,IDA IMP IBA,IDA IBA,TAS,IBA	HLA-A,TAP1,HLA-E,ERAP2,CD1C
dc_de_cDC2_PD_CTRL.csv	TRUE	0.0326811002462015	190	195	11	0.0564102564102564	0.0578947368421053	GO:0070663	GO:BP	regulation of leukocyte proliferation	16178	16740	IDA,ISS,IDA IMP IBA,IDA,ISS,IMP TAS,IDA,TAS,IDA,ISS IBA,IMP	HLA-A,FCGR2B,LGALS9,HLA-E,IRF1,RIPOR2,AHR,BST2,TGFBR2,TNFRSF1B,CD300A
dc_de_cDC2_PD_CTRL.csv	TRUE	0.0336828217669778	47	195	6	0.0307692307692308	0.127659574468085	GO:0046596	GO:BP	regulation of viral entry into host cell	16178	12652	IDA IBA,IDA,IDA,IDA IBA,IDA,IDA	IFITM2,LGALS9,CIITA,IFITM1,LY6E,CD4
dc_de_cDC2_PD_CTRL.csv	TRUE	0.0354787558981444	228	195	12	0.0615384615384615	0.0526315789473684	GO:0051607	GO:BP	defense response to virus	16178	14278	IDA IMP IGI,IBA,IDA,IDA,IBA,IDA IBA,IDA,IDA IMP,IDA,IDA IEP IBA,IDA IBA,ISS	STAT1,IFITM2,IRF1,DDIT4,IFITM1,BST2,IRF7,ISG15,IFI44L,MX1,OAS3,LYST
dc_de_cDC2_PD_CTRL.csv	TRUE	0.0371781655991838	97	195	8	0.041025641025641	0.0824742268041237	GO:0019882	GO:BP	antigen processing and presentation	16178	6282	IDA IMP IBA,ISS TAS,IBA,IDA IMP IBA,IDA IBA,TAS,IBA,IBA	HLA-A,FCGR2B,HLA-DQB2,TAP1,HLA-E,ERAP2,HLA-DQA2,CD1C
dc_de_cDC2_PD_CTRL.csv	TRUE	0.0378070451189868	193	195	11	0.0564102564102564	0.0569948186528497	GO:0050870	GO:BP	positive regulation of T cell activation	16178	13753	IDA,IBA,IDA,IDA,IBA,NAS,IDA ISS,TAS,IDA TAS,ISS,IDA	HLA-A,HLA-DQB2,LGALS9,HLA-E,HLA-DQA2,ARID1B,TGFBR2,MAP3K8,LCK,LEF1,AMBRA1
dc_de_cDC2_PD_CTRL.csv	TRUE	0.0378099782551459	29	195	5	0.0256410256410256	0.172413793103448	GO:0046640	GO:BP	regulation of alpha-beta T cell proliferation	16178	12683	IDA,IDA IBA,IDA,ISS,IDA	HLA-A,LGALS9,HLA-E,IRF1,TGFBR2
dc_de_cDC2_PD_CTRL.csv	TRUE	0.0384872740105304	578	195	20	0.102564102564103	0.0346020761245675	GO:0006954	GO:BP	inflammatory response	16178	2616	ISS TAS,IDA,IBA,IDA,IDA IBA TAS,IMP,TAS,IDA,TAS,IBA,ISS NAS,IBA,TAS,ISS IBA,IDA IGI ISS,ISS,ISS,ISS,TAS,NAS	FCGR2B,LGALS9,AOAH,HLA-E,S100A8,NEAT1,S100A12,AHR,HDAC9,CD44,PTGS2,TNFAIP8L2,ADGRE5,TNFRSF1B,STAT3,AKNA,C1QA,PER1,PIK3CD,SIGLEC1
dc_de_cDC2_PD_CTRL.csv	TRUE	0.0395527137500677	886	195	26	0.133333333333333	0.0293453724604966	GO:0032101	GO:BP	regulation of response to external stimulus	16178	7632	IDA,IMP IGI,ISS TAS,IDA IMP,IBA,IDA,ISS TAS,ISS,IDA,IMP,TAS,IDA,IMP,IDA,IDA ISS TAS,IMP,ISS,ISS NAS,IMP,IBA,ISS IBA,IDA ISS,IMP,ISS,IDA,IMP	HLA-A,STAT1,FCGR2B,LGALS9,AOAH,HLA-E,IRF1,RIPOR2,S100A8,NEAT1,S100A12,AHR,NOP53,NAGK,IRF7,ISG15,NEDD9,PTGS2,OAS3,TNFAIP8L2,TNFRSF1B,STAT3,CD300A,AKNA,RBM14,PARP14
dc_de_cDC2_PD_CTRL.csv	TRUE	0.0436146992336444	196	195	11	0.0564102564102564	0.0561224489795918	GO:0042113	GO:BP	B cell activation	16178	10316	ISS TAS,ISS,ISS,IDA,TAS,ISS,ISS IBA,IBA,IMP,ISS,TAS NAS	FCGR2B,PRKCB,DOCK10,AHR,HDAC9,ZFP36L1,SAMSN1,INPP5D,CD300A,NOTCH2,PIK3CD
dc_de_cDC2_PD_CTRL.csv	TRUE	0.0449303090771445	30	195	5	0.0256410256410256	0.166666666666667	GO:0046633	GO:BP	alpha-beta T cell proliferation	16178	12676	IDA,IDA IBA,IDA,ISS,IDA	HLA-A,LGALS9,HLA-E,IRF1,TGFBR2
dc_de_cDC2_PD_CTRL.csv	TRUE	0.0449303090771445	30	195	5	0.0256410256410256	0.166666666666667	GO:0035456	GO:BP	response to interferon-beta	16178	9351	IDA IMP,IDA IBA,IDA,IDA IBA,ISS	STAT1,IFITM2,IRF1,IFITM1,BST2
dc_de_cDC2_PD_CTRL.csv	TRUE	0.0483749157697591	50	195	6	0.0307692307692308	0.12	GO:0050854	GO:BP	regulation of antigen receptor-mediated signaling pathway	16178	13737	IMP,ISS,IMP,IMP,NAS,IDA	FCGR2B,PRKCB,GBP1,PRKCH,LCK,CD300A
dc_de_cDC2_PD_CTRL.csv	TRUE	6.80656733049554e-05	231	119	15	0.126050420168067	0.0649350649350649	KEGG:05171	KEGG	Coronavirus disease - COVID-19	8484	452	KEGG,KEGG,KEGG,KEGG,KEGG,KEGG,KEGG,KEGG,KEGG,KEGG,KEGG,KEGG,KEGG,KEGG,KEGG	RPS9,RPL3,STAT1,RPS4Y1,RPS10,PRKCB,RPS26,ADAR,C1QB,ISG15,MX1,OAS3,STAT3,C1QA,PIK3CD
dc_de_cDC2_PD_CTRL.csv	TRUE	0.000350231176436822	198	119	13	0.109243697478992	0.0656565656565657	KEGG:05169	KEGG	Epstein-Barr virus infection	8484	450	KEGG,KEGG,KEGG,KEGG,KEGG,KEGG,KEGG,KEGG,KEGG,KEGG,KEGG,KEGG,KEGG	HLA-A,STAT1,TAP1,HLA-E,HLA-DQA2,CD44,IRF7,ISG15,CD247,OAS3,STAT3,CD3D,PIK3CD
dc_de_cDC2_PD_CTRL.csv	TRUE	0.000367682484285425	89	119	9	0.0756302521008403	0.101123595505618	KEGG:04658	KEGG	Th1 and Th2 cell differentiation	8484	336	KEGG,KEGG,KEGG,KEGG,KEGG,KEGG,KEGG,KEGG,KEGG	STAT1,MAML2,HLA-DQA2,MAML3,CD247,LCK,NOTCH2,CD4,CD3D
dc_de_cDC2_PD_CTRL.csv	TRUE	0.00144094581503789	105	119	9	0.0756302521008403	0.0857142857142857	KEGG:04659	KEGG	Th17 cell differentiation	8484	337	KEGG,KEGG,KEGG,KEGG,KEGG,KEGG,KEGG,KEGG,KEGG	STAT1,HLA-DQA2,AHR,TGFBR2,CD247,LCK,STAT3,CD4,CD3D
dc_de_cDC2_PD_CTRL.csv	TRUE	0.00198630657324211	167	119	11	0.092436974789916	0.0658682634730539	KEGG:05164	KEGG	Influenza A	8484	445	KEGG,KEGG,KEGG,KEGG,KEGG,KEGG,KEGG,KEGG,KEGG,KEGG,KEGG	STAT1,CIITA,PRKCB,HLA-DQA2,IRF7,ADAR,SOCS3,NXT1,MX1,OAS3,PIK3CD
dc_de_cDC2_PD_CTRL.csv	TRUE	0.00341978443942411	210	119	12	0.100840336134454	0.0571428571428571	KEGG:05170	KEGG	Human immunodeficiency virus 1 infection	8484	451	KEGG,KEGG,KEGG,KEGG,KEGG,KEGG,KEGG,KEGG,KEGG,KEGG,KEGG,KEGG	HLA-A,TAP1,HLA-E,PRKCB,GNAQ,BST2,CD247,CUL1,TNFRSF1B,CD4,CD3D,PIK3CD
dc_de_cDC2_PD_CTRL.csv	TRUE	0.00449616235063866	69	119	7	0.0588235294117647	0.101449275362319	KEGG:04612	KEGG	Antigen processing and presentation	8484	322	KEGG,KEGG,KEGG,KEGG,KEGG,KEGG,KEGG	HLA-A,PSME2,TAP1,HLA-E,CIITA,HLA-DQA2,CD4
dc_de_cDC2_PD_CTRL.csv	TRUE	0.0124848655155633	138	119	9	0.0756302521008403	0.0652173913043478	KEGG:05162	KEGG	Measles	8484	443	KEGG,KEGG,KEGG,KEGG,KEGG,KEGG,KEGG,KEGG,KEGG	STAT1,FCGR2B,IRF7,ADAR,MX1,OAS3,STAT3,CD3D,PIK3CD
dc_de_cDC2_PD_CTRL.csv	TRUE	0.0145247870080303	37	119	5	0.0420168067226891	0.135135135135135	KEGG:05340	KEGG	Primary immunodeficiency	8484	488	KEGG,KEGG,KEGG,KEGG,KEGG	TAP1,CIITA,LCK,CD4,CD3D
dc_de_cDC2_PD_CTRL.csv	TRUE	0.0227935062363533	89	119	7	0.0588235294117647	0.0786516853932584	KEGG:05235	KEGG	PD-L1 expression and PD-1 checkpoint pathway in cancer	8484	480	KEGG,KEGG,KEGG,KEGG,KEGG,KEGG,KEGG	STAT1,CD247,LCK,STAT3,CD4,CD3D,PIK3CD
dc_de_cDC2_PD_CTRL.csv	TRUE	0.0495494739346257	101	119	7	0.0588235294117647	0.0693069306930693	KEGG:05142	KEGG	Chagas disease	8484	434	KEGG,KEGG,KEGG,KEGG,KEGG,KEGG,KEGG	GNAQ,TGFBR2,C1QB,CD247,CD3D,C1QA,PIK3CD
dc_de_cDC2_PD_CTRL.csv	TRUE	1.03040048093962e-12	193	153	23	0.150326797385621	0.119170984455959	REAC:R-HSA-913531	REAC	Interferon Signaling	10842	1193	REAC,REAC,REAC,REAC,REAC,REAC,REAC,REAC,REAC,REAC,REAC,REAC,REAC,REAC,REAC,REAC,REAC,REAC,REAC,REAC,REAC,REAC,REAC	HLA-A,STAT1,HLA-DQB2,IFITM2,PSMB8,UBE2L6,HLA-E,IRF1,CIITA,IFITM1,GBP1,HLA-DQA2,BST2,CD44,GBP4,IRF7,ADAR,SOCS3,ISG15,MX1,OAS3,CAMK2D,EGR1
dc_de_cDC2_PD_CTRL.csv	TRUE	1.67808096161436e-11	71	153	15	0.0980392156862745	0.211267605633803	REAC:R-HSA-909733	REAC	Interferon alpha/beta signaling	10842	1194	REAC,REAC,REAC,REAC,REAC,REAC,REAC,REAC,REAC,REAC,REAC,REAC,REAC,REAC,REAC	HLA-A,STAT1,IFITM2,PSMB8,HLA-E,IRF1,IFITM1,BST2,IRF7,ADAR,SOCS3,ISG15,MX1,OAS3,EGR1
dc_de_cDC2_PD_CTRL.csv	TRUE	1.15898928407755e-09	719	153	37	0.241830065359477	0.0514603616133519	REAC:R-HSA-1280215	REAC	Cytokine Signaling in Immune system	10842	411	REAC,REAC,REAC,REAC,REAC,REAC,REAC,REAC,REAC,REAC,REAC,REAC,REAC,REAC,REAC,REAC,REAC,REAC,REAC,REAC,REAC,REAC,REAC,REAC,REAC,REAC,REAC,REAC,REAC,REAC,REAC,REAC,REAC,REAC,REAC,REAC,REAC	HLA-A,STAT1,HLA-DQB2,IFITM2,PSME2,PSMB8,UBE2L6,LGALS9,HLA-E,IRF1,CIITA,IFITM1,GBP1,PSMB9,HLA-DQA2,S100A12,BST2,CD44,MAP3K8,GBP4,IRF7,ADAR,SOCS3,ISG15,CUL1,MX1,PTGS2,LCK,OAS3,INPP5D,TNFRSF1B,STAT3,S100B,CD4,CAMK2D,EGR1,PIK3CD
dc_de_cDC2_PD_CTRL.csv	TRUE	1.67271561792155e-08	2052	153	64	0.418300653594771	0.0311890838206628	REAC:R-HSA-168256	REAC	Immune System	10842	1136	REAC,REAC,REAC,REAC,REAC,REAC,REAC,REAC,REAC,REAC,REAC,REAC,REAC,REAC,REAC,REAC,REAC,REAC,REAC,REAC,REAC,REAC,REAC,REAC,REAC,REAC,REAC,REAC,REAC,REAC,REAC,REAC,REAC,REAC,REAC,REAC,REAC,REAC,REAC,REAC,REAC,REAC,REAC,REAC,REAC,REAC,REAC,REAC,REAC,REAC,REAC,REAC,REAC,REAC,REAC,REAC,REAC,REAC,REAC,REAC,REAC,REAC,REAC,REAC	HLA-A,STAT1,FCGR2B,HLA-DQB2,IFITM2,PSME2,PSMB8,JAML,UBE2L6,LGALS9,TAP1,HLA-E,ERAP2,IRF1,CIITA,PRKCB,RNF213,SELL,SLC2A3,IFITM1,NPC2,GBP1,PSMB9,HLA-DQA2,CD1C,S100A8,ADA2,S100A12,BST2,FYB1,ELMO1,DOCK2,CD44,TCIRG1,MAP3K8,MVP,GBP4,IRF7,ADAR,MGST1,SOCS3,ISG15,CUL1,ARHGAP45,MX1,PTGS2,LCK,OAS3,STK10,ADGRE5,INPP5D,TNFRSF1B,STAT3,CD300A,TBC1D10C,VAMP3,S100B,CD4,CD3D,C1QA,CAMK2D,EGR1,PIK3CD,SIGLEC1
dc_de_cDC2_PD_CTRL.csv	TRUE	9.0725289784238e-08	87	153	13	0.0849673202614379	0.149425287356322	REAC:R-HSA-877300	REAC	Interferon gamma signaling	10842	1195	REAC,REAC,REAC,REAC,REAC,REAC,REAC,REAC,REAC,REAC,REAC,REAC,REAC	HLA-A,HLA-DQB2,HLA-E,IRF1,CIITA,GBP1,HLA-DQA2,CD44,GBP4,IRF7,SOCS3,OAS3,CAMK2D
dc_de_cDC2_PD_CTRL.csv	TRUE	0.000329329714857369	809	153	30	0.196078431372549	0.0370828182941904	REAC:R-HSA-1280218	REAC	Adaptive Immune System	10842	114	REAC,REAC,REAC,REAC,REAC,REAC,REAC,REAC,REAC,REAC,REAC,REAC,REAC,REAC,REAC,REAC,REAC,REAC,REAC,REAC,REAC,REAC,REAC,REAC,REAC,REAC,REAC,REAC,REAC,REAC	HLA-A,FCGR2B,HLA-DQB2,PSME2,PSMB8,JAML,UBE2L6,TAP1,HLA-E,ERAP2,PRKCB,RNF213,SELL,IFITM1,PSMB9,HLA-DQA2,CD1C,S100A8,FYB1,MAP3K8,SOCS3,CUL1,LCK,INPP5D,CD300A,VAMP3,CD4,CD3D,PIK3CD,SIGLEC1
dc_de_cDC2_PD_CTRL.csv	TRUE	0.000394929581592577	120	153	11	0.0718954248366013	0.0916666666666667	REAC:R-HSA-202403	REAC	TCR signaling	10842	2351	REAC,REAC,REAC,REAC,REAC,REAC,REAC,REAC,REAC,REAC,REAC	HLA-DQB2,PSME2,PSMB8,PSMB9,HLA-DQA2,FYB1,CUL1,LCK,INPP5D,CD4,CD3D
dc_de_cDC2_PD_CTRL.csv	TRUE	0.000466297622445646	98	153	10	0.065359477124183	0.102040816326531	REAC:R-HSA-202424	REAC	Downstream TCR signaling	10842	762	REAC,REAC,REAC,REAC,REAC,REAC,REAC,REAC,REAC,REAC	HLA-DQB2,PSME2,PSMB8,PSMB9,HLA-DQA2,CUL1,LCK,INPP5D,CD4,CD3D
dc_de_cDC2_PD_CTRL.csv	TRUE	0.00068548431783299	27	153	6	0.0392156862745098	0.222222222222222	REAC:R-HSA-164952	REAC	The role of Nef in HIV-1 replication and disease pathogenesis	10842	2430	REAC,REAC,REAC,REAC,REAC,REAC	HLA-A,ELMO1,DOCK2,LCK,CD4,PACS1
dc_de_cDC2_PD_CTRL.csv	TRUE	0.00283035290535773	20	153	5	0.0326797385620915	0.25	REAC:R-HSA-202430	REAC	Translocation of ZAP-70 to Immunological synapse	10842	2502	REAC,REAC,REAC,REAC,REAC	HLA-DQB2,HLA-DQA2,LCK,CD4,CD3D
dc_de_cDC2_PD_CTRL.csv	TRUE	0.00342443220739469	35	153	6	0.0392156862745098	0.171428571428571	REAC:R-HSA-202433	REAC	Generation of second messenger molecules	10842	1012	REAC,REAC,REAC,REAC,REAC,REAC	HLA-DQB2,HLA-DQA2,FYB1,LCK,CD4,CD3D
dc_de_cDC2_PD_CTRL.csv	TRUE	0.00593632619092083	23	153	5	0.0326797385620915	0.217391304347826	REAC:R-HSA-202427	REAC	Phosphorylation of CD3 and TCR zeta chains	10842	1699	REAC,REAC,REAC,REAC,REAC	HLA-DQB2,HLA-DQA2,LCK,CD4,CD3D
dc_de_cDC2_PD_CTRL.csv	TRUE	0.0074135740776128	24	153	5	0.0326797385620915	0.208333333333333	REAC:R-HSA-389948	REAC	PD-1 signaling	10842	1610	REAC,REAC,REAC,REAC,REAC	HLA-DQB2,HLA-DQA2,LCK,CD4,CD3D
dc_de_cDC2_PD_CTRL.csv	TRUE	0.0134129159531111	44	153	6	0.0392156862745098	0.136363636363636	REAC:R-HSA-451927	REAC	Interleukin-2 family signaling	10842	1206	REAC,REAC,REAC,REAC,REAC,REAC	STAT1,LGALS9,LCK,INPP5D,STAT3,PIK3CD
dc_de_cDC2_PD_CTRL.csv	TRUE	0.0157642653949269	90	153	8	0.0522875816993464	0.0888888888888889	REAC:R-HSA-1236974	REAC	ER-Phagosome pathway	10842	797	REAC,REAC,REAC,REAC,REAC,REAC,REAC,REAC	HLA-A,PSME2,PSMB8,TAP1,HLA-E,PSMB9,S100A8,VAMP3
dc_de_cDC2_PD_CTRL.csv	TRUE	0.0219970211991679	1101	153	32	0.209150326797386	0.0290644868301544	REAC:R-HSA-168249	REAC	Innate Immune System	10842	1170	REAC,REAC,REAC,REAC,REAC,REAC,REAC,REAC,REAC,REAC,REAC,REAC,REAC,REAC,REAC,REAC,REAC,REAC,REAC,REAC,REAC,REAC,REAC,REAC,REAC,REAC,REAC,REAC,REAC,REAC,REAC,REAC	PSME2,PSMB8,UBE2L6,HLA-E,SELL,SLC2A3,NPC2,PSMB9,S100A8,ADA2,S100A12,BST2,ELMO1,DOCK2,CD44,TCIRG1,MAP3K8,MVP,IRF7,MGST1,ISG15,CUL1,ARHGAP45,LCK,STK10,ADGRE5,TNFRSF1B,CD300A,TBC1D10C,S100B,CD4,C1QA
dc_de_cDC2_PD_CTRL.csv	TRUE	0.0292774396150277	126	153	9	0.0588235294117647	0.0714285714285714	REAC:R-HSA-162909	REAC	Host Interactions of HIV factors	10842	1098	REAC,REAC,REAC,REAC,REAC,REAC,REAC,REAC,REAC	HLA-A,PSME2,PSMB8,PSMB9,ELMO1,DOCK2,LCK,CD4,PACS1
dc_de_cDC2_PD_CTRL.csv	TRUE	0.0382339379091102	7	153	3	0.0196078431372549	0.428571428571429	REAC:R-HSA-164944	REAC	Nef and signal transduction	10842	1514	REAC,REAC,REAC	ELMO1,DOCK2,LCK
dc_de_cDC2_PD_CTRL.csv	TRUE	0.0474490673720387	105	153	8	0.0522875816993464	0.0761904761904762	REAC:R-HSA-1236975	REAC	Antigen processing-Cross presentation	10842	148	REAC,REAC,REAC,REAC,REAC,REAC,REAC,REAC	HLA-A,PSME2,PSMB8,TAP1,HLA-E,PSMB9,S100A8,VAMP3
dc_de_PD_CTRL.csv	TRUE	2.70272399680463e-06	9578	798	552	0.691729323308271	0.0576320735017749	GO:0050794	GO:BP	regulation of cellular process	16178	13691	IMP,IDA IBA,IDA ISS IBA,IBA,IDA IMP ISS IBA NAS,TAS,IBA NAS,ISS IBA NAS,IDA ISS,IDA,IBA,IDA IMP ISS IBA TAS,IDA ISS IBA,ISS NAS,IBA TAS,IDA IMP ISS IBA IC,IMP ISS IBA,IDA IMP ISO NAS,IBA,IBA,ISS IBA TAS,IDA ISS IBA TAS,IDA IMP IGI ISS IBA,IDA IMP ISS TAS,IDA IMP IBA TAS,IMP ISS TAS,IDA IMP ISS IBA TAS IC,IDA IMP IGI ISS IBA TAS NAS,TAS,IDA IBA,IDA ISS IBA,IDA IMP IGI IBA NAS,IDA IMP ISS,IDA IBA T…	RPS9,HLA-A,EPHB1,AFF3,PRKCB,ARHGAP15,ARID1B,PLXNA4,AUTS2,RABGAP1L,HLA-DRB5,IRF7,CUX2,IGHM,VIPR2,ZEB2,FCHSD2,S100A10,PAN3,SETBP1,CUX1,IRF8,RUNX2,ASPH,AREG,RIPOR2,TGFBR2,FOS,INPP4A,S100A4,TCF4,IGFBP3,SORL1,ESR2,UNC93B1,RUBCNL,SGSM3,ITPR2,ADAM19,ERN1,CDYL,ATP13A2,RNF213,KRT5,ARID4B,MAML2,CARD11,PTPRS,FLNB,TXNIP,STAT1,TNRC6B,CD2AP,ULK1,CDC14A,IGF2R,LDLRAD4,PARP10,HIP1,NPC1,ZBTB20,IKZF1,BCL11A,IQGAP2,…
dc_de_PD_CTRL.csv	TRUE	3.19701629141146e-06	4420	798	293	0.367167919799499	0.066289592760181	GO:0048519	GO:BP	negative regulation of biological process	16178	13227	IDA,ISS,ISS,IBA,TAS,IDA,IDA IMP,IBA,TAS,IDA TAS,IDA,IDA ISS TAS,IMP ISS TAS,IDA IGI NAS,IDA IMP ISS,IDA NAS,ISS IBA,TAS,IDA ISS,TAS,IMP IBA,NAS,IMP ISS,IDA,IDA,IMP ISS,IDA IMP IBA,IMP,IDA IBA,IDA IMP IBA,IDA IMP IBA,IDA,IBA,ISS,IDA IMP ISS IBA IC,IDA TAS,IBA,IBA,TAS,IDA IBA,IDA,ISS,IDA ISS,IMP,IDA IBA,IDA,IDA IMP IBA,IMP ISS NAS,IMP ISS IBA,IDA IMP IBA,IDA,ISS,IDA,IBA,IDA IMP,IDA,IDA IBA,ISS,ISS …	HLA-A,EPHB1,PRKCB,PLXNA4,IRF7,CUX2,ZEB2,PAN3,CUX1,IRF8,RUNX2,ASPH,RIPOR2,IGFBP3,SORL1,ESR2,ITPR2,ERN1,CDYL,ATP13A2,RNF213,ARID4B,PTPRS,CSTB,TXNIP,STAT1,TNRC6B,CD2AP,ULK1,LDLRAD4,PARP10,NPC1,ZBTB20,IKZF1,BCL11A,MAPKAPK2,PTCRA,PAG1,TXNDC5,SFMBT2,TP53I13,MAP1A,GAS6,GNAQ,AZIN2,IRF2BP2,PMEPA1,OGT,TNFRSF21,MCC,NT5C2,PDE4B,TBL1XR1,ARHGAP24,DACH1,ZHX2,ITM2C,ANK3,AKNA,SCAMP5,MAP2K6,KDM2A,SLC7A5,WWOX,PLXNB…
dc_de_PD_CTRL.csv	TRUE	6.16905707496246e-06	4113	798	275	0.344611528822055	0.0668611718939947	GO:0048523	GO:BP	negative regulation of cellular process	16178	13231	IDA,ISS,ISS,IBA,TAS,IDA,IDA IMP,IBA,TAS,IDA TAS,IDA,IDA ISS TAS,IMP ISS TAS,IDA IGI NAS,IMP ISS,IDA NAS,ISS IBA,TAS,ISS,IMP IBA,NAS,IMP ISS,IDA,IMP ISS,IDA IMP IBA,IMP,IDA IBA,IDA IMP IBA,IDA IMP IBA,IDA,IBA,ISS,IDA IMP ISS IBA IC,IDA TAS,IBA,IBA,TAS,IDA IBA,IDA,ISS,IDA,IMP,IDA,IDA IMP IBA,NAS,IMP ISS IBA,IDA IMP IBA,ISS,IDA,IBA,IDA IMP,IDA,IDA IBA,ISS,ISS IBA,IDA,IMP,IMP,IDA,IBA,IMP TAS,IDA,IMP,…	HLA-A,EPHB1,PRKCB,PLXNA4,IRF7,CUX2,ZEB2,PAN3,CUX1,IRF8,RUNX2,ASPH,RIPOR2,IGFBP3,SORL1,ESR2,ITPR2,ERN1,CDYL,RNF213,ARID4B,PTPRS,TXNIP,STAT1,TNRC6B,CD2AP,ULK1,LDLRAD4,PARP10,NPC1,ZBTB20,IKZF1,BCL11A,MAPKAPK2,PTCRA,PAG1,TXNDC5,SFMBT2,TP53I13,MAP1A,GAS6,GNAQ,IRF2BP2,PMEPA1,OGT,TNFRSF21,MCC,PDE4B,TBL1XR1,ARHGAP24,DACH1,ZHX2,ITM2C,ANK3,AKNA,SCAMP5,KDM2A,SLC7A5,WWOX,PLXNB2,PRKCA,EPHA2,UBAC2,BIRC6,DAPK1,…
dc_de_PD_CTRL.csv	TRUE	6.83721690589117e-06	3336	798	232	0.290726817042607	0.0695443645083933	GO:0048583	GO:BP	regulation of response to stimulus	16178	13279	IDA IBA,IDA,ISS,TAS,NAS,ISS,IBA,IDA ISS TAS,ISS,IBA NAS,IMP,IMP ISS,IDA IMP,IDA IBA,IBA NAS,IDA ISS,IMP IBA,IEP,IDA IMP,IMP IBA,NAS,IMP ISS IBA,IMP ISS,IMP IGI,IMP,TAS,IDA IMP IBA,IMP IC,IDA,ISS IBA TAS,IDA IBA,IDA IMP ISS,IDA,IMP IBA,IMP ISS IBA TAS,IMP,IDA IMP ISS,IDA IMP IBA,IDA NAS,ISS,IDA IMP IBA,IBA,TAS,IDA,IMP ISS,IMP,IDA,IBA,ISS,TAS,IBA,IDA ISS,IDA IBA TAS,IDA IMP ISS,IDA IMP,IMP,NAS,IMP,…	HLA-A,EPHB1,PRKCB,ARHGAP15,ARID1B,AUTS2,HLA-DRB5,IRF7,CUX2,IGHM,ZEB2,RIPOR2,TGFBR2,S100A4,IGFBP3,SORL1,UNC93B1,SGSM3,ERN1,RNF213,ARID4B,CARD11,PTPRS,STAT1,CD2AP,ULK1,LDLRAD4,HIP1,NPC1,MAPKAPK2,CD4,GAS6,CDC42SE2,PTK7,NRP1,GNAQ,SLC15A4,PMEPA1,OGT,TNFRSF21,MCC,HLA-DQB2,PIK3CD,NT5C2,PDE4B,TBL1XR1,AMBRA1,ARHGAP24,AKNA,MAP2K6,LIME1,WWOX,S100A12,PRKCA,EPHA2,UBAC2,JUNB,BIRC6,DAPK1,SUPT3H,RBMS3,PIK3AP1,S1…
dc_de_PD_CTRL.csv	TRUE	7.40814888337603e-05	2210	798	163	0.204260651629073	0.0737556561085973	GO:0035556	GO:BP	intracellular signal transduction	16178	9405	IDA,ISS IBA,TAS,ISS,IGI,ISS TAS,IMP ISS,IDA IMP,IDA,IDA IBA,IEP,IDA ISS IBA,IMP ISS IBA,IMP,IMP,IDA,IC,IDA,IBA TAS,IBA,IDA IBA,IDA IBA,IDA ISS IBA,IMP ISS,IDA IMP,IDA,IBA,IMP IGI IBA TAS,IDA,IBA,ISS,IDA IBA TAS,IDA,IDA IBA TAS,ISS IBA,IDA IMP,IDA IBA,ISS,IDA,IDA IMP IBA,IDA IBA,IDA IMP IBA,IGI IBA,IBA,IBA TAS,IDA,ISS,TAS,TAS,TAS,ISS,IDA IBA,IMP ISS,ISS IBA,IMP,IDA IBA,IMP IBA,IDA ISS,IMP,ISS,IDA …	EPHB1,PRKCB,ARHGAP15,AUTS2,RUNX2,ASPH,RIPOR2,TGFBR2,FOS,S100A4,SGSM3,ERN1,CARD11,STAT1,CD2AP,LDLRAD4,HIP1,NPC1,MAPKAPK2,CAMK4,PAG1,CD4,GAS6,NRP1,PMEPA1,OGT,PI4KA,PIK3CD,AMBRA1,ARHGAP24,GAB2,MAP2K6,ATP2A3,S100A12,PRKCA,EPHA2,DAPK1,PIK3AP1,S100A8,TLR7,LIMD1,RICTOR,DGKZ,MAST3,DUSP5,NOTCH2,ABCA7,ARHGAP27,SRGAP2,RPS6KA2,TRPM2,TRAF4,SEMA4D,SPRED2,PPP1R16B,TLR9,GNA12,ITPR1,ARHGEF7,PIK3R5,PPP2R5C,PTPRJ,P…
dc_de_PD_CTRL.csv	TRUE	0.000102537683433182	2619	798	186	0.233082706766917	0.0710194730813287	GO:0043412	GO:BP	macromolecule modification	16178	11034	IDA,IDA TAS,IDA,ISS,TAS,IDA,IDA IMP,IDA IBA,IDA IMP,IDA,IMP TAS,IDA,IDA ISS,IDA NAS,IDA IMP,IDA,ISS,IDA TAS,TAS,IDA,IDA,IBA,IDA ISS,IMP,IMP,IDA IMP ISS IBA TAS,IBA,NAS,IDA,IDA,IDA IBA TAS,TAS,ISS,IDA ISS TAS,TAS,TAS,IDA TAS,IMP,IDA,IDA,IMP,IDA,IGI,IDA TAS,ISS,IDA IBA TAS,IDA,IDA IBA,IMP,IDA,IDA IMP IBA,IDA,IDA,IC,IDA,IDA,IDA IBA TAS,IMP ISS,IDA IMP,IDA,ISS,IDA IBA TAS,IDA IMP ISS,IDA IMP,IDA IMP …	EPHB1,PRKCB,MAN1A1,TGFBR2,FOS,IGFBP3,ZDHHC14,B4GALT1,ERN1,CDYL,ATP13A2,RNF213,PTPRS,ULK1,PARP10,NPC1,BCL11A,MAPKAPK2,CAMK4,SNX9,CD4,ZNRF2,GAS6,NRP1,GNAQ,OGT,TARBP1,PIK3CD,NT5C2,AMBRA1,UBE2L6,S100A12,PLXNB2,PRKCA,ST6GALNAC4,BIRC6,DAPK1,S100A8,TLR7,ANXA1,SSH2,FBXL17,RICTOR,DUSP5,ABCA7,TRIM28,NEDD9,MGAT5,HHAT,PPP6R1,ADAR,P3H2,CSTA,LGALS3,TRAF4,SEMA4D,ST3GAL4,SPRED2,PPP1R16B,GNA12,PIK3R5,ST3GAL2,PTPR…
dc_de_PD_CTRL.csv	TRUE	0.000118617982071877	10492	798	586	0.734335839598998	0.0558520777735417	GO:0065007	GO:BP	biological regulation	16178	16384	IMP,IDA IBA,IDA ISS IBA,IBA,IDA IMP ISS IBA NAS,IDA TAS,IBA NAS,ISS IBA NAS,IDA ISS,IDA,IBA,IDA IMP ISS IBA TAS,IDA ISS IBA,ISS IBA NAS,IBA TAS,IDA IMP ISS IBA IC,TAS,IMP ISS IBA,IDA IMP ISO NAS,IBA,IBA,ISS IBA TAS,IDA ISS IBA TAS,IDA IMP IGI ISS IBA,IDA IMP ISS TAS,IDA IMP IBA TAS,IMP ISS TAS,IDA IMP ISS IBA TAS IC,IDA IMP IGI ISS IBA TAS NAS,TAS,IDA IBA,IDA ISS IBA,IDA IMP IGI IBA NAS,IDA IMP I…	RPS9,HLA-A,EPHB1,AFF3,PRKCB,ARHGAP15,ARID1B,PLXNA4,AUTS2,RABGAP1L,HLA-DRB5,IRF7,CUX2,IGHM,VIPR2,ZEB2,ERAP2,FCHSD2,S100A10,PAN3,SETBP1,CUX1,IRF8,RUNX2,ASPH,AREG,RIPOR2,TGFBR2,FOS,INPP4A,S100A4,TCF4,IGFBP3,SORL1,ESR2,UNC93B1,RUBCNL,KCNK17,SGSM3,ITPR2,ADAM19,ERN1,CDYL,ATP13A2,RNF213,KRT5,ARID4B,MAML2,CARD11,PTPRS,CSTB,FLNB,TXNIP,STAT1,TNRC6B,CD2AP,ULK1,CDC14A,IGF2R,LDLRAD4,PARP10,HIP1,NPC1,ZBTB20,IK…
dc_de_PD_CTRL.csv	TRUE	0.00020545263665769	10131	798	568	0.711779448621554	0.056065541407561	GO:0050789	GO:BP	regulation of biological process	16178	13687	IMP,IDA IBA,IDA ISS IBA,IBA,IDA IMP ISS IBA NAS,IDA TAS,IBA NAS,ISS IBA NAS,IDA ISS,IDA,IBA,IDA IMP ISS IBA TAS,IDA ISS IBA,ISS IBA NAS,IBA TAS,IDA IMP ISS IBA IC,IMP ISS IBA,IDA IMP ISO NAS,IBA,IBA,ISS IBA TAS,IDA ISS IBA TAS,IDA IMP IGI ISS IBA,IDA IMP ISS TAS,IDA IMP IBA TAS,IMP ISS TAS,IDA IMP ISS IBA TAS IC,IDA IMP IGI ISS IBA TAS NAS,TAS,IDA IBA,IDA ISS IBA,IDA IMP IGI IBA NAS,IDA IMP ISS,I…	RPS9,HLA-A,EPHB1,AFF3,PRKCB,ARHGAP15,ARID1B,PLXNA4,AUTS2,RABGAP1L,HLA-DRB5,IRF7,CUX2,IGHM,VIPR2,ZEB2,FCHSD2,S100A10,PAN3,SETBP1,CUX1,IRF8,RUNX2,ASPH,AREG,RIPOR2,TGFBR2,FOS,INPP4A,S100A4,TCF4,IGFBP3,SORL1,ESR2,UNC93B1,RUBCNL,SGSM3,ITPR2,ADAM19,ERN1,CDYL,ATP13A2,RNF213,KRT5,ARID4B,MAML2,CARD11,PTPRS,CSTB,FLNB,TXNIP,STAT1,TNRC6B,CD2AP,ULK1,CDC14A,IGF2R,LDLRAD4,PARP10,HIP1,NPC1,ZBTB20,IKZF1,BCL11A,IQ…
dc_de_PD_CTRL.csv	TRUE	0.000214495441551508	2769	798	193	0.241854636591479	0.0697002527988443	GO:0031325	GO:BP	positive regulation of cellular metabolic process	16178	7374	IDA,IBA NAS,IDA,IDA IMP TAS,ISS,IMP IC,IDA ISO,IBA,IDA,IDA IMP ISS,IMP,IMP ISS,IDA IMP IGI ISS,IDA ISS,IDA,IDA,IDA,IDA,IMP,IDA IBA,IMP,IDA IMP IGI NAS,IMP IBA,IDA ISS ISO IBA,ISS,ISS,IDA,IDA,IBA,IDA IBA,IDA,IDA NAS,IDA ISS,IMP,IDA IMP NAS,IMP TAS,IMP,IDA,IDA IMP,ISS,IDA,IDA,IMP TAS,IMP,ISS,TAS,IMP,IDA,IMP,IDA,NAS,IMP,IDA IMP IBA,IDA IBA,IDA ISS IBA NAS,IDA,IDA IMP,IMP,IDA ISS,IDA NAS,IDA,IMP IBA,…	HLA-A,ARID1B,AUTS2,IRF7,CUX2,ZEB2,S100A10,PAN3,IRF8,RUNX2,ASPH,TGFBR2,FOS,TCF4,SORL1,ESR2,ADAM19,ERN1,ATP13A2,MAML2,CARD11,STAT1,TNRC6B,ULK1,ZBTB20,BCL11A,MAPKAPK2,CAMK4,MED12L,MAML3,SNX9,CD4,GAS6,NRP1,OGT,PIK3CD,PDE4B,TBL1XR1,AMBRA1,ANK3,AKNA,SCAMP5,SLC7A5,VPS13D,WWOX,S100A12,PLXNB2,JUNB,DAPK1,TCF12,SUPT3H,RBMS3,TLR7,ANXA1,NCOA1,TMIGD2,NOTCH2,TASP1,TRIM28,TRRAP,NEDD9,BCL11B,PRIM2,RBM14,ARID2,BCL…
dc_de_PD_CTRL.csv	TRUE	0.000263401277809151	5757	798	353	0.442355889724311	0.0613166579815876	GO:0019222	GO:BP	regulation of metabolic process	16178	5789	IDA,IBA,IMP,IBA NAS,IDA,IDA IMP IBA TAS,IDA ISS IBA,ISS,IDA IMP IBA IC,IDA ISO,IBA,IBA,IBA TAS,IDA ISS IBA TAS,IDA IMP ISS IBA,IDA IMP,IMP ISS,IDA IMP IGI ISS IBA TAS NAS,IDA ISS IBA,IDA,IDA IMP ISS,IDA IBA TAS,ISS,IDA,IDA TAS,IDA ISS,IMP IGI TAS,IDA,IBA NAS,IDA IBA,IDA IMP,IMP,IDA,IDA IMP IGI ISS IBA NAS,IDA IMP IBA,IDA ISS ISO IBA,IMP IBA,IDA,ISS IBA,ISS IBA,IDA ISS IBA,IDA ISS TAS,IDA,IBA,IDA …	HLA-A,AFF3,PRKCB,ARID1B,AUTS2,IRF7,CUX2,IGHM,ZEB2,S100A10,PAN3,SETBP1,CUX1,IRF8,RUNX2,ASPH,TGFBR2,FOS,TCF4,IGFBP3,SORL1,ESR2,RUBCNL,ADAM19,ERN1,CDYL,ATP13A2,RNF213,ARID4B,MAML2,CARD11,PTPRS,CSTB,STAT1,TNRC6B,ULK1,PARP10,HIP1,ZBTB20,IKZF1,BCL11A,MAPKAPK2,CAMK4,MED12L,MAML3,SNX9,SFMBT2,CD4,MAP1A,ZFAT,GAS6,NRP1,GNAQ,SLC15A4,AZIN2,IRF2BP2,OGT,TNFRSF21,TSHZ2,TARBP1,PIK3CD,PDE4B,TBL1XR1,PBX3,AMBRA1,DAC…
dc_de_PD_CTRL.csv	TRUE	0.000282688726369347	2428	798	173	0.216791979949875	0.0712520593080725	GO:0009892	GO:BP	negative regulation of metabolic process	16178	3790	TAS,IDA,IDA IMP,IBA,TAS,IDA TAS,IDA,IDA,IDA IMP ISS,IDA,TAS,IDA ISS,TAS,NAS,IMP,IDA,ISS,IDA IMP IBA,IMP IBA,IBA,ISS,IDA,IDA TAS,IDA IBA,ISS,IDA,IMP,IDA IBA,IDA,IMP ISS NAS,ISS,IDA,IDA IMP,IDA,IBA,ISS,IMP,IMP,TAS,IDA,TAS,IMP,IMP,IDA IMP IBA,IDA,ISS,IDA IMP ISS IBA,IDA,IBA,IDA IMP,IDA IMP IBA,NAS,IDA,IMP,IDA,IC,IMP ISS IBA,IMP,IDA IMP,IDA,IMP IBA TAS,IDA IMP IBA,IBA,IDA IMP TAS,IDA IMP IBA,IDA IMP …	IRF7,CUX2,ZEB2,PAN3,CUX1,IRF8,RUNX2,IGFBP3,SORL1,ESR2,ERN1,CDYL,ATP13A2,ARID4B,PTPRS,CSTB,STAT1,TNRC6B,PARP10,ZBTB20,IKZF1,BCL11A,MAPKAPK2,SFMBT2,MAP1A,GAS6,GNAQ,AZIN2,IRF2BP2,OGT,TNFRSF21,TBL1XR1,DACH1,ZHX2,ITM2C,MAP2K6,KDM2A,SLC7A5,PRKCA,DAPK1,XIST,RBMS3,ANXA1,LIMD1,NOTCH2,ABCA7,TRIM28,MGAT5,HIST1H1E,ADAR,CBFA2T3,BCL7A,CSTA,RREB1,RFX3,LGALS3,SEMA4D,SPRED2,PPP1R16B,PTPRJ,RUBCN,CBX4,ZCCHC7,STAT3,…
dc_de_PD_CTRL.csv	TRUE	0.000367914293646796	564	798	57	0.0714285714285714	0.101063829787234	GO:0046649	GO:BP	lymphocyte activation	16178	12692	IDA,ISS,NAS,IBA,ISS,IMP TAS,IDA ISS,IDA,IMP,TAS,IDA IBA,IDA IBA,IDA,ISS,IDA,ISS IBA,IBA,TAS NAS,IDA,NAS,IDA ISS IBA,IDA,ISS,ISS,NAS,IMP ISS,ISS,IDA,ISS,ISS,ISS,IMP ISS,ISS NAS,ISS,ISS,ISS,IMP,ISS IBA,TAS,ISS,ISS TAS,IDA,IDA,IDA,IMP,IDA IBA TAS,ISS,IEP,IDA IMP,ISS,ISS,IBA,ISS,IDA,ISS,NAS,IMP IBA	HLA-A,PRKCB,ARID1B,HLA-DRB5,IGHM,RIPOR2,TGFBR2,CARD11,IKZF1,CAMK4,PAG1,CD4,GAS6,SLC15A4,IRF2BP2,TNFRSF21,HLA-DQB2,PIK3CD,AMBRA1,JUNB,ANXA1,TMIGD2,NOTCH2,NEDD9,ARID2,LGALS3,THEMIS,TLR9,PTPRJ,CLPTM1,STAT3,IL6ST,IRF4,CEBPB,IRF1,RUNX1,CD320,SAMSN1,SRC,PRKCQ,FCGR2B,TFRC,STAT4,FOXO3,MYB,CLEC7A,LEF1,NLRC3,BCL2,NFIL3,TCF7,CEACAM21,SYVN1,DPP4,DCAF1,CD247,CD38
dc_de_PD_CTRL.csv	TRUE	0.000380077063251295	2491	798	176	0.220551378446115	0.0706543556804496	GO:0051173	GO:BP	positive regulation of nitrogen compound metabolic process	16178	13997	IBA NAS,IDA,IDA IMP,IMP,IDA ISO,IBA,IDA,IDA IMP ISS,IDA IMP,ISS,IDA IMP IGI ISS,IDA ISS,IDA,IDA,IDA,IDA IBA,IDA IMP IGI NAS,IMP IBA,IDA,ISS,ISS,IDA,IBA,IDA IBA,IDA,IDA,IDA ISS,IMP,IDA IMP NAS,IDA,IDA,IDA,IDA,ISS,TAS,IMP,IDA,IDA,IDA,NAS,IDA,IDA ISS IBA NAS,IDA IMP,IMP,IDA ISS,IDA NAS,IDA,IMP IBA,IMP,IDA,IMP NAS,IMP,NAS,IDA TAS,IDA ISS,IDA,IDA,IDA,IBA,IDA,IDA,IDA,IDA,ISS,IMP ISS,ISS,IDA,IBA,IDA IMP…	ARID1B,AUTS2,IRF7,ZEB2,S100A10,PAN3,IRF8,RUNX2,ASPH,TGFBR2,FOS,TCF4,SORL1,ESR2,ERN1,MAML2,STAT1,TNRC6B,HIP1,ZBTB20,BCL11A,CAMK4,MED12L,MAML3,SNX9,CD4,GAS6,NRP1,OGT,TBL1XR1,AMBRA1,AKNA,ATP2A3,WWOX,S100A12,PLXNB2,JUNB,DAPK1,TCF12,SUPT3H,S100A8,NCOA1,NOTCH2,TASP1,TRIM28,TRRAP,NEDD9,BCL11B,PRIM2,RBM14,ARID2,CBFA2T3,BCL7A,RREB1,RFX3,TRAF4,SEMA4D,ATF6B,NFATC2IP,PPP1R16B,TLR9,GNA12,CREB3L2,PIK3R5,USF2,P…
dc_de_PD_CTRL.csv	TRUE	0.0003932712367743	5313	798	329	0.412280701754386	0.0619235836627141	GO:0031323	GO:BP	regulation of cellular metabolic process	16178	7372	IDA,IBA,IMP,IBA NAS,IDA,IDA IMP IBA TAS,IDA ISS IBA,ISS,IDA IMP IBA IC,IDA ISO,IBA,IBA,IBA TAS,IDA ISS IBA TAS,IDA IMP ISS IBA,IMP,IMP ISS,IDA IMP IGI ISS IBA TAS NAS,IDA ISS IBA,IDA,IDA ISS,IDA IBA TAS,ISS,IDA,IDA TAS,ISS,IMP TAS,IBA NAS,IDA IBA,IDA IMP,IMP,IDA IMP IGI ISS IBA NAS,IDA IMP IBA,IDA ISS ISO IBA,IMP IBA,ISS IBA,ISS IBA,IDA ISS IBA,IDA ISS TAS,IDA,IBA,IDA IBA,IDA,IDA IBA,IDA NAS,IBA,…	HLA-A,AFF3,PRKCB,ARID1B,AUTS2,IRF7,CUX2,IGHM,ZEB2,S100A10,PAN3,SETBP1,CUX1,IRF8,RUNX2,ASPH,TGFBR2,FOS,TCF4,IGFBP3,SORL1,ESR2,RUBCNL,ADAM19,ERN1,CDYL,ATP13A2,ARID4B,MAML2,CARD11,PTPRS,STAT1,TNRC6B,ULK1,PARP10,ZBTB20,IKZF1,BCL11A,MAPKAPK2,CAMK4,MED12L,MAML3,SNX9,SFMBT2,CD4,ZFAT,GAS6,NRP1,GNAQ,SLC15A4,IRF2BP2,OGT,TNFRSF21,TSHZ2,TARBP1,PIK3CD,PDE4B,TBL1XR1,PBX3,AMBRA1,DACH1,KDM6A,ZHX2,ITM2C,ANK3,AKNA…
dc_de_PD_CTRL.csv	TRUE	0.000580928677729186	2419	798	171	0.214285714285714	0.0706903679206284	GO:0036211	GO:BP	protein modification process	16178	9821	IDA,IDA TAS,IDA,ISS,IDA,IDA IMP,IDA IBA,IDA IMP,IDA,IMP TAS,IDA,IDA ISS,IDA NAS,IDA IMP,IDA,ISS,IDA TAS,TAS,IDA,IDA,IBA,IDA ISS,IMP,IMP,IDA IMP ISS IBA TAS,NAS,IDA,IDA,IDA IBA TAS,TAS,ISS,IDA ISS TAS,TAS,TAS,IDA TAS,IMP,IDA,IDA,IMP,IDA,IGI,IDA TAS,ISS,IDA IBA TAS,IDA,IDA IBA,IMP,IDA,IDA IMP,IDA,IDA,IC,IDA,IDA,IDA IBA TAS,IMP ISS,IDA IMP,IDA,ISS,IDA IBA TAS,IDA IMP ISS,IDA IMP,IDA IMP TAS,IBA TAS,…	EPHB1,PRKCB,MAN1A1,TGFBR2,IGFBP3,ZDHHC14,B4GALT1,ERN1,CDYL,ATP13A2,RNF213,PTPRS,ULK1,PARP10,NPC1,BCL11A,MAPKAPK2,CAMK4,SNX9,CD4,ZNRF2,GAS6,NRP1,GNAQ,OGT,PIK3CD,NT5C2,AMBRA1,UBE2L6,S100A12,PLXNB2,PRKCA,ST6GALNAC4,BIRC6,DAPK1,S100A8,TLR7,ANXA1,SSH2,FBXL17,RICTOR,DUSP5,ABCA7,TRIM28,NEDD9,MGAT5,HHAT,PPP6R1,ADAR,P3H2,CSTA,LGALS3,TRAF4,SEMA4D,ST3GAL4,SPRED2,PPP1R16B,GNA12,PIK3R5,ST3GAL2,PTPRJ,PRMT7,PRK…
dc_de_PD_CTRL.csv	TRUE	0.00087726132900997	2841	798	194	0.243107769423559	0.0682858148539247	GO:0010604	GO:BP	positive regulation of macromolecule metabolic process	16178	4301	IDA,IBA NAS,IDA,IDA IMP TAS,ISS,IMP,IDA ISO,IBA,IDA,IDA IMP ISS,IDA IMP,ISS,IDA IMP IGI ISS,IDA ISS,IDA,IDA,IDA,IDA,IMP,IDA IBA,IMP,IDA IMP IGI NAS,IMP IBA,IDA,ISS,IDA,IDA,IBA,IDA IBA,IDA,IDA NAS,IDA ISS,IMP,IDA IMP NAS,IMP TAS,IMP,IDA,IDA,ISS,IDA,IDA,IDA,IMP TAS,ISS,TAS,IMP,IDA,IDA,IDA,NAS,IMP,IDA,IDA IMP IBA,IDA IBA,IDA ISS IBA NAS,IDA,IDA IMP,IMP,IDA ISS,IDA NAS,IDA,IMP IBA,IMP,IDA IPI,IMP NAS…	HLA-A,ARID1B,AUTS2,IRF7,CUX2,ZEB2,S100A10,PAN3,IRF8,RUNX2,ASPH,TGFBR2,FOS,TCF4,SORL1,ESR2,ADAM19,ERN1,ATP13A2,MAML2,CARD11,STAT1,TNRC6B,HIP1,BCL11A,MAPKAPK2,CAMK4,MED12L,MAML3,SNX9,CD4,GAS6,NRP1,OGT,PIK3CD,PDE4B,TBL1XR1,AMBRA1,ANK3,AKNA,SCAMP5,ATP2A3,SLC7A5,WWOX,S100A12,PLXNB2,JUNB,DAPK1,TCF12,SUPT3H,RBMS3,S100A8,TLR7,ANXA1,NCOA1,TMIGD2,NOTCH2,TASP1,TRIM28,TRRAP,NEDD9,BCL11B,PRIM2,RBM14,ARID2,CBF…
dc_de_PD_CTRL.csv	TRUE	0.00101850893732275	2213	798	158	0.197994987468672	0.0713962946226841	GO:0031324	GO:BP	negative regulation of cellular metabolic process	16178	7373	TAS,IDA,IDA IMP,IBA,TAS,IDA TAS,IDA,IDA,ISS,IDA,TAS,ISS,NAS,IMP,ISS,IDA IMP IBA,IMP IBA,IBA,ISS,IDA,IDA TAS,IDA IBA,IDA,IMP,IDA,NAS,ISS,IDA,IDA IMP,IDA,IBA,IMP,IMP,TAS,IDA,TAS,IMP,IMP,IDA IMP IBA,IDA,ISS,IDA IMP ISS IBA,IDA,IBA,IDA IMP,IDA IMP IBA,NAS,IMP,IDA,IC,IMP ISS IBA,IMP,IDA IMP,IDA,IMP IBA TAS,IDA IMP IBA,IBA,IDA IMP TAS,IDA IMP IBA,IDA IMP TAS,IDA IMP IBA,IMP IBA,ISS IBA NAS,IDA,IBA,IDA,…	IRF7,CUX2,ZEB2,PAN3,CUX1,IRF8,RUNX2,IGFBP3,SORL1,ESR2,ERN1,CDYL,ARID4B,PTPRS,STAT1,TNRC6B,PARP10,ZBTB20,IKZF1,BCL11A,MAPKAPK2,SFMBT2,GAS6,GNAQ,IRF2BP2,OGT,TNFRSF21,TBL1XR1,DACH1,ZHX2,ITM2C,KDM2A,SLC7A5,PRKCA,DAPK1,XIST,RBMS3,ANXA1,LIMD1,NOTCH2,ABCA7,TRIM28,MGAT5,HIST1H1E,ADAR,CBFA2T3,BCL7A,RREB1,RFX3,LGALS3,SEMA4D,SPRED2,PPP1R16B,PTPRJ,RUBCN,CBX4,ZCCHC7,STAT3,TNRC6A,ZEB1,ATF7IP,TGIF2,SCMH1,ABCA2,…
dc_de_PD_CTRL.csv	TRUE	0.00108374971988762	1636	798	124	0.155388471177945	0.0757946210268949	GO:0045935	GO:BP	positive regulation of nucleobase-containing compound metabolic process	16178	12127	IBA NAS,IDA,IDA IMP,IMP,ISO,IBA,IDA,IDA IMP ISS,IMP,IDA IMP IGI ISS,IDA ISS,IDA,IDA,IDA IBA,IDA IMP IGI NAS,IMP IBA,ISS,ISS,IDA,IBA,IDA IBA,IDA,IDA IMP NAS,IDA,IDA,ISS,IDA,IDA,NAS,IDA ISS IBA NAS,IDA IMP,IMP,IDA ISS,IDA NAS,IMP IBA,IMP,IDA,IMP NAS,NAS,IDA TAS,IDA ISS,IDA,IBA,IDA,IMP ISS,IDA,IDA IMP IGI ISS NAS,IDA IMP,IBA,IDA,IDA IBA,IDA,IMP,EXP IDA IMP,IDA IMP ISS,IDA,IDA IMP,IDA IMP NAS,IDA,IBA…	ARID1B,AUTS2,IRF7,ZEB2,S100A10,PAN3,IRF8,RUNX2,ASPH,FOS,TCF4,ESR2,ERN1,MAML2,STAT1,TNRC6B,ZBTB20,BCL11A,CAMK4,MED12L,MAML3,CD4,OGT,TBL1XR1,AKNA,WWOX,JUNB,TCF12,SUPT3H,NCOA1,NOTCH2,TASP1,TRIM28,TRRAP,BCL11B,PRIM2,RBM14,ARID2,BCL7A,RREB1,RFX3,ATF6B,NFATC2IP,CREB3L2,USF2,RORA,STAT3,SKAP1,TNRC6A,ATF7IP,MED13,IRF4,BABAM2,CEBPB,IRF1,FOXJ3,RUNX1,HCFC1,TOB1,ZNF827,ZNF407,DYRK1A,NR4A2,DCAF6,MLXIP,KMT2D,CA…
dc_de_PD_CTRL.csv	TRUE	0.00131414649231007	3109	798	208	0.260651629072682	0.066902541009971	GO:0009893	GO:BP	positive regulation of metabolic process	16178	3791	IDA,IBA NAS,IDA,IDA IMP TAS,ISS,IMP IC,IDA ISO,IBA,IDA,IDA IMP ISS,IDA IMP,IMP ISS,IDA IMP IGI ISS,IDA ISS,IDA,IDA,IDA,IDA,IMP,IDA IBA,IMP,IDA IMP IGI NAS,IMP IBA,IDA ISS ISO IBA,IDA,ISS,ISS,IDA,IDA,IBA,IDA IBA,IDA,IDA NAS,IDA ISS,IMP,IDA IMP ISS NAS,IMP TAS,IMP,IDA,IDA IMP,ISS,IDA,IDA,IDA,IMP TAS,IMP,ISS,TAS,IMP,IDA,IDA IMP,IDA,NAS,IMP,IDA,IDA IMP IBA,IDA IBA,IDA ISS IBA NAS,IDA,IDA IMP,IMP,IDA …	HLA-A,ARID1B,AUTS2,IRF7,CUX2,ZEB2,S100A10,PAN3,IRF8,RUNX2,ASPH,TGFBR2,FOS,TCF4,SORL1,ESR2,ADAM19,ERN1,ATP13A2,MAML2,CARD11,STAT1,TNRC6B,ULK1,HIP1,ZBTB20,BCL11A,MAPKAPK2,CAMK4,MED12L,MAML3,SNX9,CD4,GAS6,NRP1,OGT,PIK3CD,PDE4B,TBL1XR1,AMBRA1,ANK3,AKNA,SCAMP5,ATP2A3,SLC7A5,VPS13D,WWOX,S100A12,PLXNB2,JUNB,DAPK1,TCF12,SUPT3H,RBMS3,S100A8,TLR7,ANXA1,NCOA1,TMIGD2,NOTCH2,TASP1,TRIM28,TRRAP,NEDD9,BCL11B,PR…
dc_de_PD_CTRL.csv	TRUE	0.00161823343348937	1449	798	112	0.140350877192982	0.0772946859903382	GO:0051254	GO:BP	positive regulation of RNA metabolic process	16178	14049	IBA,IDA,IDA IMP,IMP,ISO,IBA,IDA,IDA IMP ISS,IMP,IDA IMP IGI ISS,IDA ISS,IDA,IDA,IDA IBA,IDA IMP IGI NAS,IMP IBA,ISS,IDA,IBA,IDA IBA,IDA,IDA IMP NAS,IDA,IDA,ISS,IDA,IDA,NAS,IDA ISS IBA NAS,IDA IMP,IMP,ISS,NAS,IMP IBA,IMP,IDA,IDA TAS,IDA ISS,IDA,IBA,IDA,IMP ISS,IDA,IDA IMP IGI ISS NAS,IDA IMP,IBA,IDA,IDA IBA,IDA,EXP IDA IMP,IDA IMP ISS,IDA,IDA IMP,IDA IMP NAS,IDA,IBA,IBA,IDA IBA,ISS TAS,IGI IBA,IDA…	ARID1B,AUTS2,IRF7,ZEB2,S100A10,PAN3,IRF8,RUNX2,ASPH,FOS,TCF4,ESR2,ERN1,MAML2,STAT1,TNRC6B,BCL11A,CAMK4,MED12L,MAML3,CD4,OGT,TBL1XR1,AKNA,WWOX,JUNB,TCF12,SUPT3H,NCOA1,NOTCH2,TASP1,TRIM28,TRRAP,BCL11B,PRIM2,RBM14,RREB1,RFX3,ATF6B,NFATC2IP,CREB3L2,USF2,RORA,STAT3,SKAP1,TNRC6A,ATF7IP,MED13,IRF4,CEBPB,IRF1,FOXJ3,RUNX1,HCFC1,TOB1,ZNF827,ZNF407,DYRK1A,NR4A2,DCAF6,MLXIP,KMT2D,CASZ1,MLLT3,TNKS,ELL,BCAS3,K…
dc_de_PD_CTRL.csv	TRUE	0.00165859792384706	463	798	48	0.0601503759398496	0.103671706263499	GO:0120035	GO:BP	regulation of plasma membrane bounded cell projection organization	16178	20034	IBA,ISS,ISS,ISS,IMP,ISS,IBA,IDA IMP ISS IBA,IMP,IMP ISS IBA,ISS IBA,IBA,IDA,IDA IBA,IMP,IBA,ISS,IMP,IMP,IMP IBA,IDA,ISS,ISS,HMP,ISS,IGI IBA,IDA,NAS,ISS,IMP,ISS,IGI,IDA,ISS,ISS IBA,IMP,IDA,ISS,IDA,IMP,IDA ISS,IMP,ISS,ISS IBA,IMP,ISS,ISS,IMP	PLXNA4,AUTS2,CUX2,CUX1,RIPOR2,PTPRS,ULK1,BCL11A,PTK7,NRP1,PACSIN1,ARHGAP24,ITM2C,PLXNB2,EPHA2,SEMA3C,NEDD9,RREB1,TRPM2,SEMA4D,CARMIL2,SCARB2,PPP1R16B,ARHGEF7,ADGRB3,EPS8L2,CARMIL1,WDPCP,PRAG1,SRC,LRP8,FCGR2B,GAK,COBL,TANC2,CDHR5,TNIK,ITGA6,KANK1,LTK,RAPGEF2,OBSL1,GPM6A,ARHGAP35,ATP8B1,PTPRO,DIP2B,ULK4
dc_de_PD_CTRL.csv	TRUE	0.00183735046203121	4911	798	304	0.380952380952381	0.0619018529830992	GO:0080090	GO:BP	regulation of primary metabolic process	16178	18320	IMP,IBA NAS,IDA,IDA IMP IBA TAS,IDA IBA,IDA IMP IBA,IDA ISO,IBA,IBA,IBA TAS,IDA IBA TAS,IDA IMP ISS IBA,IDA IMP,ISS,IDA IMP IGI ISS IBA TAS NAS,IDA ISS IBA,IDA,IDA IMP ISS,IDA IBA TAS,ISS,IDA,IDA,IMP IGI TAS,IDA,IBA NAS,IDA IBA,IDA IMP,IDA,IDA IMP IGI ISS IBA NAS,IDA IMP IBA,IDA,IMP,IDA,ISS IBA,ISS IBA,IDA ISS IBA,IDA TAS,IDA,IBA,IDA IBA,IDA,IBA,IDA,ISS,IBA,IDA ISS,IMP,IMP,ISS,IDA IBA,IDA IBA,IDA…	PRKCB,ARID1B,AUTS2,IRF7,CUX2,ZEB2,S100A10,PAN3,SETBP1,CUX1,IRF8,RUNX2,ASPH,TGFBR2,FOS,TCF4,IGFBP3,SORL1,ESR2,RUBCNL,ERN1,CDYL,ATP13A2,RNF213,ARID4B,MAML2,CARD11,CSTB,STAT1,TNRC6B,ULK1,PARP10,HIP1,ZBTB20,IKZF1,BCL11A,MAPKAPK2,CAMK4,MED12L,MAML3,SNX9,SFMBT2,CD4,MAP1A,ZFAT,GAS6,NRP1,GNAQ,SLC15A4,AZIN2,IRF2BP2,OGT,TSHZ2,TARBP1,TBL1XR1,PBX3,AMBRA1,DACH1,ZHX2,ITM2C,AKNA,KDM2A,ATP2A3,WWOX,S100A12,PLXNB2…
dc_de_PD_CTRL.csv	TRUE	0.00192556507212495	5297	798	324	0.406015037593985	0.0611666981310176	GO:0060255	GO:BP	regulation of macromolecule metabolic process	16178	14938	IDA,IBA,IMP,IBA NAS,IDA,IDA IMP IBA TAS,IDA ISS IBA,ISS,IDA IMP IBA,IDA ISO,IBA,IBA,IBA TAS,IDA ISS IBA TAS,IDA IMP ISS IBA,IDA IMP,ISS,IDA IMP IGI ISS IBA TAS NAS,IDA ISS IBA,IDA,IDA IMP,IDA IBA TAS,ISS,IDA,IDA TAS,IDA ISS,IMP IGI TAS,IBA NAS,IDA IBA,IDA IMP,IMP,IDA,IDA IMP IGI ISS IBA NAS,IDA IMP IBA,IDA,IMP IBA,IDA,IBA,ISS IBA,IDA ISS IBA,IDA ISS TAS,IDA,IBA,IDA IBA,IDA,IDA IBA,IDA NAS,ISS,IBA…	HLA-A,AFF3,PRKCB,ARID1B,AUTS2,IRF7,CUX2,IGHM,ZEB2,S100A10,PAN3,SETBP1,CUX1,IRF8,RUNX2,ASPH,TGFBR2,FOS,TCF4,IGFBP3,SORL1,ESR2,RUBCNL,ADAM19,ERN1,CDYL,ATP13A2,ARID4B,MAML2,CARD11,PTPRS,CSTB,STAT1,TNRC6B,ULK1,PARP10,HIP1,ZBTB20,IKZF1,BCL11A,MAPKAPK2,CAMK4,MED12L,MAML3,SNX9,SFMBT2,CD4,MAP1A,ZFAT,GAS6,NRP1,GNAQ,SLC15A4,AZIN2,IRF2BP2,OGT,TNFRSF21,TSHZ2,TARBP1,PIK3CD,PDE4B,TBL1XR1,PBX3,AMBRA1,DACH1,KDM6…
dc_de_PD_CTRL.csv	TRUE	0.00236738552632639	5250	798	321	0.402255639097744	0.0611428571428571	GO:0048518	GO:BP	positive regulation of biological process	16178	13226	IMP,IDA IBA,ISS,ISS,IBA NAS,IBA,IDA ISS,IBA,IDA IMP ISS TAS,ISS,IBA NAS,IMP ISS IC,IMP ISS,IDA IMP ISO NAS,IBA,ISS,IDA,IDA IMP ISS,IDA IMP TAS,IMP IBA TAS,IMP ISS,IDA IMP ISS TAS,IDA IMP IGI ISS,IDA IBA,IDA ISS,IDA IMP,IDA IMP,IDA,IMP IBA,IDA,IDA IMP,IDA IMP,NAS,IDA IBA,IDA IMP ISS IBA,IMP,IDA IMP IGI ISS NAS,IMP IBA,IMP,IDA ISS ISO IBA,IBA,IDA IMP IC,ISS,IDA IMP ISS,IDA ISS IBA,IDA,IBA,IDA IBA,I…	RPS9,HLA-A,EPHB1,PRKCB,ARID1B,PLXNA4,AUTS2,HLA-DRB5,IRF7,CUX2,IGHM,ZEB2,FCHSD2,S100A10,PAN3,CUX1,IRF8,RUNX2,ASPH,AREG,RIPOR2,TGFBR2,FOS,S100A4,TCF4,IGFBP3,SORL1,ESR2,UNC93B1,ADAM19,ERN1,ATP13A2,ARID4B,MAML2,CARD11,PTPRS,STAT1,TNRC6B,CD2AP,ULK1,CDC14A,HIP1,ZBTB20,BCL11A,MAPKAPK2,CAMK4,MED12L,MAML3,SNX9,CD4,MAP1A,GAS6,PTK7,NRP1,SLC15A4,AZIN2,OGT,TNFRSF21,SLC38A1,HLA-DQB2,PACSIN1,PIK3CD,UTRN,PDE4B,T…
dc_de_PD_CTRL.csv	TRUE	0.00248305972084355	428	798	45	0.056390977443609	0.105140186915888	GO:0002521	GO:BP	leukocyte differentiation	16178	1050	NAS,TAS,ISS,ISS,ISS,IMP,IMP TAS,IDA IMP,IDA IEP,IDA,TAS NAS,IDA,IMP,ISS,ISS,NAS,IDA ISS IBA,IMP ISS,ISS,NAS,IDA,ISS,ISS,IDA,ISS,ISS,ISS,IDA,ISS,ISS NAS,ISS,ISS,IMP ISS,ISS,IBA,TAS,ISS,IDA,IDA,IMP,IDA IMP ISS,ISS,ISS,ISS,ISS	ARID1B,IRF7,IGHM,IRF8,TGFBR2,IKZF1,CAMK4,CD4,GAS6,IRF2BP2,PIK3CD,AMBRA1,GAB2,PRKCA,EPHA2,JUNB,ANXA1,NOTCH2,NEDD9,ARID2,CBFA2T3,TRPM2,THEMIS,TLR9,PTPRJ,CLPTM1,STAT3,PRXL2A,IL6ST,IRF4,CEBPB,IRF1,RUNX1,BATF3,SRC,FCGR2B,RPTOR,STAT4,FOXO3,MYB,LEF1,NFIL3,TCF7,SYVN1,DCAF1
dc_de_PD_CTRL.csv	TRUE	0.00259771232050945	1513	798	115	0.144110275689223	0.0760079312623926	GO:0141124	GO:BP	intracellular signaling cassette	16178	20599	IDA,ISS,TAS,ISS,IGI,ISS TAS,IMP ISS,IDA IMP,IDA,IDA IBA,IEP,IDA,IMP ISS IBA,IMP,IMP,IDA,IC,TAS,IDA IBA,IDA IBA,IMP ISS,IDA IMP,IDA,IMP IGI IBA TAS,IDA,IBA,ISS,IDA IBA TAS,IDA IBA TAS,ISS,IDA IMP,ISS,IDA IMP IBA,IDA IBA,IBA TAS,IDA,ISS,TAS,TAS,ISS,IDA IBA,IMP ISS,ISS IBA,IMP,IDA IBA,IBA,IDA,IMP,ISS,IDA IMP ISS,IDA,IMP,TAS,IDA,IDA IBA,IMP,IMP,TAS,HMP ISS,IBA,TAS,IMP,TAS,IDA IBA IC,ISS,TAS,ISS,IBA,I…	EPHB1,PRKCB,ARHGAP15,AUTS2,RUNX2,ASPH,RIPOR2,TGFBR2,FOS,S100A4,SGSM3,ERN1,CARD11,STAT1,CD2AP,LDLRAD4,HIP1,MAPKAPK2,CD4,GAS6,NRP1,PMEPA1,OGT,PIK3CD,AMBRA1,ARHGAP24,GAB2,MAP2K6,S100A12,PRKCA,EPHA2,PIK3AP1,TLR7,RICTOR,DUSP5,NOTCH2,ABCA7,ARHGAP27,SRGAP2,TRPM2,TRAF4,SEMA4D,SPRED2,PPP1R16B,TLR9,GNA12,ITPR1,ARHGEF7,PIK3R5,PTPRJ,RUBCN,RORA,SH2D3C,STAT3,EPS8L2,RIPOR1,WASF1,PIP5K1A,ZDHHC17,GIT1,ABR,DLG1,FA…
dc_de_PD_CTRL.csv	TRUE	0.00321743276084307	2537	798	174	0.218045112781955	0.068584942845881	GO:0009966	GO:BP	regulation of signal transduction	16178	3842	IDA,ISS,TAS,ISS,ISS,ISS,IMP,IMP ISS,IDA IMP,IDA IBA,IBA NAS,IDA ISS,IEP,IDA IMP,IMP IBA,NAS,IMP ISS IBA,IMP,IMP,IMP,TAS,IDA IMP IBA,IMP IC,IDA,TAS,IDA IBA,IDA IMP ISS,IDA,IMP IBA,IMP ISS IBA TAS,IMP,IMP ISS,IDA IMP IBA,IDA NAS,IDA IMP IBA,ISS,IMP,IDA,IBA,TAS,IDA ISS,IDA IBA TAS,IDA IMP ISS,IDA IMP,IMP,IMP,ISS,IMP,ISS,IDA,IDA,IDA ISS IBA,IMP,ISS IBA,IDA IMP IBA,ISS,IBA,IDA,ISS,IDA,IDA IBA,TAS,TAS,…	EPHB1,PRKCB,ARHGAP15,AUTS2,IRF7,CUX2,ZEB2,RIPOR2,TGFBR2,S100A4,IGFBP3,SORL1,SGSM3,ERN1,RNF213,ARID4B,CARD11,PTPRS,STAT1,CD2AP,ULK1,LDLRAD4,HIP1,NPC1,MAPKAPK2,CD4,GAS6,CDC42SE2,PTK7,NRP1,GNAQ,SLC15A4,PMEPA1,OGT,MCC,PDE4B,TBL1XR1,AMBRA1,ARHGAP24,MAP2K6,WWOX,S100A12,PRKCA,EPHA2,UBAC2,BIRC6,DAPK1,RBMS3,PIK3AP1,S100A8,TLR7,LIMD1,FBXL17,NCLN,RICTOR,DGKZ,DUSP5,NOTCH2,ABCA7,MGAT5,RGS7,ARHGAP27,SRGAP2,CRI…
[truncated: 252 more rows]
